# Supplementary material for: Identifying the serious clinical outcomes of adverse reactions to drugs by a multi-task deep learning framework
Source: Commun Biol. 2023 Aug 24;6:870. doi: 10.1038/s42003-023-05243-w (PMC10449791; doi:10.1038/s42003-023-05243-w)
Supplement: Supplementary file 3 — Supplementary Data 1 [file 42003_2023_5243_MOESM3_ESM.txt]

drug_name ADR_name 
Abacavir Abdominal discomfort 
Abacavir Abdominal pain 
Abacavir Abnormal dreams 
Abacavir Acute coronary syndrome 
Abacavir Acute respiratory distress syndrome 
Abacavir Alopecia 
Abacavir Anaphylactic shock 
Abacavir Anxiety 
Abacavir Aplastic anaemia 
Abacavir Arthralgia 
Abacavir Blood bilirubin increased 
Abacavir Blood creatine phosphokinase increased 
Abacavir Blood triglycerides increased 
Abacavir Body temperature increased 
Abacavir Breast cancer 
Abacavir Breast enlargement 
Abacavir Bronchitis 
Abacavir Cerebrovascular accident 
Abacavir Chills 
Abacavir Conjunctivitis 
Abacavir Cough 
Abacavir Death 
Abacavir Deep vein thrombosis 
Abacavir Depressed mood 
Abacavir Dermatitis 
Abacavir Discomfort 
Abacavir Drug eruption 
Abacavir Drug resistance 
Abacavir Erythema multiforme 
Abacavir Fatigue 
Abacavir Gamma-glutamyltransferase increased 
Abacavir Gastritis 
Abacavir Gastroenteritis 
Abacavir Gastrointestinal pain 
Abacavir Haemorrhage intracranial 
Abacavir Hepatic enzyme increased 
Abacavir Hepatic failure 
Abacavir Hepatic steatosis 
Abacavir Hepatomegaly 
Abacavir Hypercholesterolaemia 
Abacavir Hyperglycaemia 
Abacavir Hypersensitivity 
Abacavir Hypertriglyceridaemia 
Abacavir Ill-defined disorder 
Abacavir Inflammation 
Abacavir Influenza like illness 
Abacavir Insomnia 
Abacavir Lethargy 
Abacavir Liver function test abnormal 
Abacavir Liver function test increased 
Abacavir Lymphadenopathy 
Abacavir Lymphopenia 
Abacavir Malnutrition 
Abacavir Migraine 
Abacavir Mouth ulceration 
Abacavir Musculoskeletal discomfort 
Abacavir Musculoskeletal pain 
Abacavir Myocardial ischaemia 
Abacavir Nausea 
Abacavir Neutropenia 
Abacavir Oedema 
Abacavir Oropharyngeal discomfort 
Abacavir Oropharyngeal pain 
Abacavir Pancreatitis 
Abacavir Paraesthesia 
Abacavir Pharyngitis 
Abacavir Platelet count decreased 
Abacavir Pneumonia 
Abacavir Pulmonary embolism 
Abacavir Purpura 
Abacavir Rash 
Abacavir Renal disorder 
Abacavir Respiratory distress 
Abacavir Respiratory failure 
Abacavir Respiratory tract infection 
Abacavir Rhabdomyolysis 
Abacavir Seizure 
Abacavir Skin disorder 
Abacavir Splenomegaly 
Abacavir Stevens-Johnson syndrome 
Abacavir Stomatitis 
Abacavir Toxic epidermal necrolysis 
Abacavir Upper respiratory tract infection 
Abacavir Urine output decreased 
Abacavir Urticaria 
Abacavir Vertigo 
Abacavir Wheezing 
Abemaciclib Abasia 
Abemaciclib Abdominal distension 
Abemaciclib Abdominal pain 
Abemaciclib Acute kidney injury 
Abemaciclib Amnesia 
Abemaciclib Anaemia 
Abemaciclib Arthralgia 
Abemaciclib Asthenia 
Abemaciclib Atrial fibrillation 
Abemaciclib Bacterial infection 
Abemaciclib Balance disorder 
Abemaciclib Blister 
Abemaciclib Blood creatinine increased 
Abemaciclib Blood disorder 
Abemaciclib Blood glucose decreased 
Abemaciclib Blood magnesium decreased 
Abemaciclib Blood potassium decreased 
Abemaciclib Blood pressure decreased 
Abemaciclib Bone pain 
Abemaciclib Bronchitis 
Abemaciclib Burning sensation 
Abemaciclib Cardiac disorder 
Abemaciclib Cardiac failure congestive 
Abemaciclib Chills 
Abemaciclib Confusional state 
Abemaciclib Constipation 
Abemaciclib Contusion 
Abemaciclib Cystitis 
Abemaciclib Death 
Abemaciclib Decreased appetite 
Abemaciclib Dehydration 
Abemaciclib Depressed mood 
Abemaciclib Depression 
Abemaciclib Diarrhoea 
Abemaciclib Disease progression 
Abemaciclib Dizziness 
Abemaciclib Dry eye 
Abemaciclib Dry mouth 
Abemaciclib Dry throat 
Abemaciclib Dyspepsia 
Abemaciclib Dyspnoea 
Abemaciclib Epistaxis 
Abemaciclib Eye swelling 
Abemaciclib Feeding disorder 
Abemaciclib Feeling cold 
Abemaciclib Flatulence 
Abemaciclib Full blood count decreased 
Abemaciclib Gastric disorder 
Abemaciclib Gastroenteritis viral 
Abemaciclib Gastrointestinal disorder 
Abemaciclib Haemorrhage 
Abemaciclib Haemorrhoids 
Abemaciclib Hot flush 
Abemaciclib Hypertension 
Abemaciclib Hypoaesthesia 
Abemaciclib Hypokalaemia 
Abemaciclib Hypophagia 
Abemaciclib Hypotension 
Abemaciclib Ill-defined disorder 
Abemaciclib Inflammation 
Abemaciclib Influenza 
Abemaciclib Interstitial lung disease 
Abemaciclib Joint swelling 
Abemaciclib Laboratory test abnormal 
Abemaciclib Lacrimation increased 
Abemaciclib Lip swelling 
Abemaciclib Malaise 
Abemaciclib Malignant neoplasm progression 
Abemaciclib Mass 
Abemaciclib Memory impairment 
Abemaciclib Metastases to lung 
Abemaciclib Muscular weakness 
Abemaciclib Musculoskeletal stiffness 
Abemaciclib Myalgia 
Abemaciclib Nasopharyngitis 
Abemaciclib Nausea 
Abemaciclib Neoplasm malignant 
Abemaciclib Neuropathy peripheral 
Abemaciclib Neutropenia 
Abemaciclib Neutrophil count decreased 
Abemaciclib Oropharyngeal pain 
Abemaciclib Pain 
Abemaciclib Pain of skin 
Abemaciclib Palpitations 
Abemaciclib Pancytopenia 
Abemaciclib Paraesthesia 
Abemaciclib Peripheral swelling 
Abemaciclib Platelet count decreased 
Abemaciclib Pleural effusion 
Abemaciclib Pneumonia 
Abemaciclib Pneumonitis 
Abemaciclib Pneumothorax 
Abemaciclib Pulmonary oedema 
Abemaciclib Pyrexia 
Abemaciclib Red blood cell count decreased 
Abemaciclib Renal disorder 
Abemaciclib Renal failure 
Abemaciclib Respiratory failure 
Abemaciclib Retching 
Abemaciclib Rhinorrhoea 
Abemaciclib Scab 
Abemaciclib Sepsis 
Abemaciclib Septic shock 
Abemaciclib Sinusitis 
Abemaciclib Skin discolouration 
Abemaciclib Skin exfoliation 
Abemaciclib Skin irritation 
Abemaciclib Skin ulcer 
Abemaciclib Swelling 
Abemaciclib Swelling face 
Abemaciclib Swollen tongue 
Abemaciclib Tachycardia 
Abemaciclib Thrombocytopenia 
Abemaciclib Thrombosis 
Abemaciclib Treatment failure 
Abemaciclib Tremor 
Abemaciclib Unevaluable event 
Abemaciclib Upper respiratory tract infection 
Abemaciclib Urinary tract infection 
Abemaciclib Vaginal haemorrhage 
Abemaciclib Vertigo 
Abemaciclib Vision blurred 
Abemaciclib Visual impairment 
Abemaciclib Vomiting 
Abemaciclib Weight decreased 
Abemaciclib Weight increased 
Abemaciclib White blood cell count decreased 
Abiraterone Abasia 
Abiraterone Abdominal discomfort 
Abiraterone Abdominal distension 
Abiraterone Abdominal pain 
Abiraterone Abdominal pain lower 
Abiraterone Abdominal pain upper 
Abiraterone Abnormal dreams 
Abiraterone Abnormal faeces 
Abiraterone Abscess 
Abiraterone Acne 
Abiraterone Acute coronary syndrome 
Abiraterone Acute hepatic failure 
Abiraterone Acute kidney injury 
Abiraterone Acute myeloid leukaemia 
Abiraterone Acute myocardial infarction 
Abiraterone Acute pulmonary oedema 
Abiraterone Acute respiratory failure 
Abiraterone Ageusia 
Abiraterone Agitation 
Abiraterone Alanine aminotransferase increased 
Abiraterone Alopecia 
Abiraterone Altered state of consciousness 
Abiraterone Amnesia 
Abiraterone Amylase increased 
Abiraterone Anaemia 
Abiraterone Anal incontinence 
Abiraterone Anaphylactic reaction 
Abiraterone Angina pectoris 
Abiraterone Angioedema 
Abiraterone Angiopathy 
Abiraterone Anxiety 
Abiraterone Aphasia 
Abiraterone Aplastic anaemia 
Abiraterone Appendicitis 
Abiraterone Arrhythmia 
Abiraterone Arrhythmia supraventricular 
Abiraterone Arthralgia 
Abiraterone Arthritis 
Abiraterone Ascites 
Abiraterone Aspartate aminotransferase increased 
Abiraterone Asphyxia 
Abiraterone Aspiration 
Abiraterone Asthenia 
Abiraterone Asthma 
Abiraterone Atrial fibrillation 
Abiraterone Atrial flutter 
Abiraterone Bacterial infection 
Abiraterone Balance disorder 
Abiraterone Basal cell carcinoma 
Abiraterone Blister 
Abiraterone Blood alkaline phosphatase increased 
Abiraterone Blood bilirubin increased 
Abiraterone Blood cholesterol increased 
Abiraterone Blood count abnormal 
Abiraterone Blood creatine phosphokinase increased 
Abiraterone Blood creatinine increased 
Abiraterone Blood disorder 
Abiraterone Blood glucose decreased 
Abiraterone Blood glucose increased 
Abiraterone Blood lactate dehydrogenase increased 
Abiraterone Blood potassium decreased 
Abiraterone Blood potassium increased 
Abiraterone Blood pressure abnormal 
Abiraterone Blood pressure decreased 
Abiraterone Blood sodium decreased 
Abiraterone Blood triglycerides increased 
Abiraterone Blood urea increased 
Abiraterone Blood urine present 
Abiraterone Body temperature increased 
Abiraterone Bone disorder 
Abiraterone Bone marrow failure 
Abiraterone Bone pain 
Abiraterone Bradycardia 
Abiraterone Bronchitis 
Abiraterone Bronchospasm 
Abiraterone Burning sensation 
Abiraterone C-reactive protein increased 
Abiraterone Cachexia 
Abiraterone Candida infection 
Abiraterone Cardiac arrest 
Abiraterone Cardiac disorder 
Abiraterone Cardiac failure 
Abiraterone Cardiac failure congestive 
Abiraterone Cardio-respiratory arrest 
Abiraterone Cardiotoxicity 
Abiraterone Cardiovascular disorder 
Abiraterone Cataract 
Abiraterone Cellulitis 
Abiraterone Cerebral haemorrhage 
Abiraterone Cerebral infarction 
Abiraterone Cerebrovascular accident 
Abiraterone Chest discomfort 
Abiraterone Chest pain 
Abiraterone Chills 
Abiraterone Cholecystitis 
Abiraterone Cholelithiasis 
Abiraterone Chromaturia 
Abiraterone Chronic obstructive pulmonary disease 
Abiraterone Clostridium difficile colitis 
Abiraterone Clostridium difficile infection 
Abiraterone Cognitive disorder 
Abiraterone Cold sweat 
Abiraterone Colitis 
Abiraterone Colon cancer 
Abiraterone Completed suicide 
Abiraterone Confusional state 
Abiraterone Congestive cardiomyopathy 
Abiraterone Connective tissue disorder 
Abiraterone Contusion 
Abiraterone Coordination abnormal 
Abiraterone Cough 
Abiraterone Cystitis 
Abiraterone Deafness 
Abiraterone Death 
Abiraterone Decreased appetite 
Abiraterone Decubitus ulcer 
Abiraterone Deep vein thrombosis 
Abiraterone Dehydration 
Abiraterone Delirium 
Abiraterone Dementia 
Abiraterone Depressed level of consciousness 
Abiraterone Depressed mood 
Abiraterone Depression 
Abiraterone Dermatitis 
Abiraterone Diabetes mellitus 
Abiraterone Diarrhoea 
Abiraterone Diplopia 
Abiraterone Discomfort 
Abiraterone Disease progression 
Abiraterone Disease recurrence 
Abiraterone Disorientation 
Abiraterone Disseminated intravascular coagulation 
Abiraterone Disturbance in attention 
Abiraterone Diverticulitis 
Abiraterone Dizziness 
Abiraterone Dizziness postural 
Abiraterone Drug eruption 
Abiraterone Drug hypersensitivity 
Abiraterone Drug intolerance 
Abiraterone Drug reaction with eosinophilia and systemic symptoms 
Abiraterone Drug resistance 
Abiraterone Drug-induced liver injury 
Abiraterone Dry mouth 
Abiraterone Dry skin 
Abiraterone Duodenal ulcer 
Abiraterone Dysarthria 
Abiraterone Dysgeusia 
Abiraterone Dyspepsia 
Abiraterone Dysphonia 
Abiraterone Dyspnoea 
Abiraterone Dysstasia 
Abiraterone Dysuria 
Abiraterone Eating disorder 
Abiraterone Ecchymosis 
Abiraterone Eczema 
Abiraterone Ejection fraction decreased 
Abiraterone Electrocardiogram QT prolonged 
Abiraterone Electrolyte imbalance 
Abiraterone Embolism 
Abiraterone Emotional disorder 
Abiraterone Emotional distress 
Abiraterone Epistaxis 
Abiraterone Eructation 
Abiraterone Erythema 
Abiraterone Extrasystoles 
Abiraterone Eye disorder 
Abiraterone Eye haemorrhage 
Abiraterone Eye pain 
Abiraterone Eye swelling 
Abiraterone Face oedema 
Abiraterone Facial paralysis 
Abiraterone Faecaloma 
Abiraterone Faeces discoloured 
Abiraterone Failure to thrive 
Abiraterone Febrile neutropenia 
Abiraterone Feeding disorder 
Abiraterone Feeling abnormal 
Abiraterone Flank pain 
Abiraterone Flatulence 
Abiraterone Fluid overload 
Abiraterone Fluid retention 
Abiraterone Flushing 
Abiraterone Fracture 
Abiraterone Frequent bowel movements 
Abiraterone Full blood count decreased 
Abiraterone Gait disturbance 
Abiraterone Gallbladder disorder 
Abiraterone Gamma-glutamyltransferase increased 
Abiraterone Gastric cancer 
Abiraterone Gastric disorder 
Abiraterone Gastric haemorrhage 
Abiraterone Gastric ulcer 
Abiraterone Gastritis 
Abiraterone Gastroenteritis viral 
Abiraterone Gastrointestinal disorder 
Abiraterone Gastrointestinal haemorrhage 
Abiraterone Gastrointestinal pain 
Abiraterone Gastrooesophageal reflux disease 
Abiraterone Generalised oedema 
Abiraterone Gingival bleeding 
Abiraterone Gout 
Abiraterone Gynaecomastia 
Abiraterone Haematemesis 
Abiraterone Haematochezia 
Abiraterone Haematuria 
Abiraterone Haemoglobin decreased 
Abiraterone Haemolytic anaemia 
Abiraterone Haemoptysis 
Abiraterone Haemorrhage 
Abiraterone Haemorrhoids 
Abiraterone Hallucination 
Abiraterone Headache 
Abiraterone Heart rate decreased 
Abiraterone Heart rate increased 
Abiraterone Heart rate irregular 
Abiraterone Hemiplegia 
Abiraterone Hepatic cancer 
Abiraterone Hepatic cirrhosis 
Abiraterone Hepatic encephalopathy 
Abiraterone Hepatic enzyme increased 
Abiraterone Hepatic failure 
Abiraterone Hepatic function abnormal 
Abiraterone Hepatitis 
Abiraterone Hepatitis fulminant 
Abiraterone Hepatocellular injury 
Abiraterone Hepatotoxicity 
Abiraterone Hernia 
Abiraterone Herpes zoster 
Abiraterone Hip fracture 
Abiraterone Hydronephrosis 
Abiraterone Hyperbilirubinaemia 
Abiraterone Hypercholesterolaemia 
Abiraterone Hyperglycaemia 
Abiraterone Hyperhidrosis 
Abiraterone Hyperkalaemia 
Abiraterone Hypernatraemia 
Abiraterone Hypersensitivity 
Abiraterone Hypersomnia 
Abiraterone Hypertensive crisis 
Abiraterone Hypertriglyceridaemia 
Abiraterone Hypoacusis 
Abiraterone Hypoaesthesia 
Abiraterone Hypoaesthesia oral 
Abiraterone Hypoalbuminaemia 
Abiraterone Hypocalcaemia 
Abiraterone Hypoglycaemia 
Abiraterone Hypokalaemia 
Abiraterone Hypokinesia 
Abiraterone Hyponatraemia 
Abiraterone Hypophagia 
Abiraterone Hypophosphataemia 
Abiraterone Hypotension 
Abiraterone Hypothyroidism 
Abiraterone Ileus 
Abiraterone Ill-defined disorder 
Abiraterone Incontinence 
Abiraterone Increased appetite 
Abiraterone Infarction 
Abiraterone Infection 
Abiraterone Influenza 
Abiraterone Influenza like illness 
Abiraterone Insomnia 
Abiraterone Interstitial lung disease 
Abiraterone Intervertebral disc protrusion 
Abiraterone Intestinal obstruction 
Abiraterone Intestinal perforation 
Abiraterone Intraocular pressure increased 
Abiraterone Irritability 
Abiraterone Ischaemic stroke 
Abiraterone Jaundice 
Abiraterone Joint stiffness 
Abiraterone Joint swelling 
Abiraterone Laboratory test abnormal 
Abiraterone Laceration 
Abiraterone Lacrimation increased 
Abiraterone Lethargy 
Abiraterone Leukaemia 
Abiraterone Leukocytosis 
Abiraterone Leukopenia 
Abiraterone Libido decreased 
Abiraterone Lipase increased 
Abiraterone Liver disorder 
Abiraterone Liver function test abnormal 
Abiraterone Liver function test increased 
Abiraterone Liver injury 
Abiraterone Local swelling 
Abiraterone Loss of consciousness 
Abiraterone Loss of libido 
Abiraterone Lower respiratory tract infection 
Abiraterone Lung disorder 
Abiraterone Lung infection 
Abiraterone Lung neoplasm malignant 
Abiraterone Lymphadenopathy 
Abiraterone Lymphoedema 
Abiraterone Lymphoma 
Abiraterone Lymphopenia 
Abiraterone Malaise 
Abiraterone Malignant melanoma 
Abiraterone Malignant neoplasm progression 
Abiraterone Malnutrition 
Abiraterone Medication residue present 
Abiraterone Memory impairment 
Abiraterone Menopausal symptoms 
Abiraterone Mental disorder 
Abiraterone Mental status changes 
Abiraterone Metastases to central nervous system 
Abiraterone Metastases to liver 
Abiraterone Metastases to lung 
Abiraterone Metastatic neoplasm 
Abiraterone Micturition urgency 
Abiraterone Middle insomnia 
Abiraterone Mobility decreased 
Abiraterone Mood altered 
Abiraterone Mood swings 
Abiraterone Movement disorder 
Abiraterone Multiple fractures 
Abiraterone Multiple organ dysfunction syndrome 
Abiraterone Muscle atrophy 
Abiraterone Muscle spasms 
Abiraterone Muscle tightness 
Abiraterone Muscular weakness 
Abiraterone Musculoskeletal chest pain 
Abiraterone Musculoskeletal discomfort 
Abiraterone Musculoskeletal disorder 
Abiraterone Musculoskeletal pain 
Abiraterone Musculoskeletal stiffness 
Abiraterone Myalgia 
Abiraterone Myocardial infarction 
Abiraterone Myocardial ischaemia 
Abiraterone Myopathy 
Abiraterone Nasal congestion 
Abiraterone Nasopharyngitis 
Abiraterone Nausea 
Abiraterone Neck pain 
Abiraterone Necrosis 
Abiraterone Neoplasm malignant 
Abiraterone Neoplasm progression 
Abiraterone Nephrolithiasis 
Abiraterone Nephrotic syndrome 
Abiraterone Nervous system disorder 
Abiraterone Nervousness 
Abiraterone Neuralgia 
Abiraterone Neurological symptom 
Abiraterone Neuropathy peripheral 
Abiraterone Neutropenia 
Abiraterone Neutrophil count decreased 
Abiraterone Night sweats 
Abiraterone Nightmare 
Abiraterone Nocturia 
Abiraterone Obesity 
Abiraterone Oedema 
Abiraterone Oesophageal ulcer 
Abiraterone Oesophagitis 
Abiraterone Oral pain 
Abiraterone Oropharyngeal pain 
Abiraterone Osteomyelitis 
Abiraterone Osteonecrosis 
Abiraterone Osteonecrosis of jaw 
Abiraterone Osteoporosis 
Abiraterone Oxygen saturation decreased 
Abiraterone Pain 
Abiraterone Pain in extremity 
Abiraterone Pain in jaw 
Abiraterone Palpitations 
Abiraterone Pancreatitis 
Abiraterone Pancytopenia 
Abiraterone Paraesthesia 
Abiraterone Paralysis 
Abiraterone Parkinson's disease 
Abiraterone Pelvic pain 
Abiraterone Pericardial effusion 
Abiraterone Pericarditis 
Abiraterone Peripheral coldness 
Abiraterone Peripheral swelling 
Abiraterone Petechiae 
Abiraterone Pharyngeal oedema 
Abiraterone Pharyngitis 
Abiraterone Photophobia 
Abiraterone Photosensitivity reaction 
Abiraterone Platelet count decreased 
Abiraterone Pleural effusion 
Abiraterone Pneumocystis jirovecii pneumonia 
Abiraterone Pneumonia 
Abiraterone Pneumonia aspiration 
Abiraterone Pneumonia bacterial 
Abiraterone Pneumonitis 
Abiraterone Pneumothorax 
Abiraterone Pollakiuria 
Abiraterone Posterior reversible encephalopathy syndrome 
Abiraterone Presyncope 
Abiraterone Productive cough 
Abiraterone Prostate cancer 
Abiraterone Pruritus 
Abiraterone Pruritus generalised 
Abiraterone Psychotic disorder 
Abiraterone Pulmonary embolism 
Abiraterone Pulmonary fibrosis 
Abiraterone Pulmonary hypertension 
Abiraterone Pulmonary oedema 
Abiraterone Purpura 
Abiraterone Pyelonephritis 
Abiraterone Pyrexia 
Abiraterone Rash 
Abiraterone Rash generalised 
Abiraterone Rash papular 
Abiraterone Rectal haemorrhage 
Abiraterone Red blood cell count decreased 
Abiraterone Renal disorder 
Abiraterone Renal failure 
Abiraterone Renal impairment 
Abiraterone Renal pain 
Abiraterone Respiratory disorder 
Abiraterone Respiratory distress 
Abiraterone Respiratory failure 
Abiraterone Respiratory tract infection 
Abiraterone Restless legs syndrome 
Abiraterone Retching 
Abiraterone Retinal detachment 
Abiraterone Retinal haemorrhage 
Abiraterone Rhabdomyolysis 
Abiraterone Rhinorrhoea 
Abiraterone Seizure 
Abiraterone Sensory disturbance 
Abiraterone Sepsis 
Abiraterone Septic shock 
Abiraterone Shock 
Abiraterone Sinus disorder 
Abiraterone Sinusitis 
Abiraterone Skin cancer 
Abiraterone Skin discolouration 
Abiraterone Skin disorder 
Abiraterone Skin exfoliation 
Abiraterone Skin lesion 
Abiraterone Skin odour abnormal 
Abiraterone Skin reaction 
Abiraterone Skin ulcer 
Abiraterone Sleep disorder 
Abiraterone Somnolence 
Abiraterone Speech disorder 
Abiraterone Spinal fracture 
Abiraterone Stevens-Johnson syndrome 
Abiraterone Stomatitis 
Abiraterone Subdural haematoma 
Abiraterone Sudden death 
Abiraterone Swelling 
Abiraterone Swelling face 
Abiraterone Swollen tongue 
Abiraterone Syncope 
Abiraterone Tachycardia 
Abiraterone Thinking abnormal 
Abiraterone Thirst 
Abiraterone Throat irritation 
Abiraterone Thrombosis 
Abiraterone Thrombotic thrombocytopenic purpura 
Abiraterone Tinnitus 
Abiraterone Tooth abscess 
Abiraterone Tooth disorder 
Abiraterone Toothache 
Abiraterone Toxic skin eruption 
Abiraterone Transaminases increased 
Abiraterone Transient ischaemic attack 
Abiraterone Treatment failure 
Abiraterone Tremor 
Abiraterone Troponin increased 
Abiraterone Ulcer 
Abiraterone Unevaluable event 
Abiraterone Upper gastrointestinal haemorrhage 
Abiraterone Upper respiratory tract infection 
Abiraterone Urethral disorder 
Abiraterone Urinary incontinence 
Abiraterone Urinary retention 
Abiraterone Urinary tract disorder 
Abiraterone Urinary tract infection 
Abiraterone Urine output increased 
Abiraterone Urosepsis 
Abiraterone Urticaria 
Abiraterone Vasculitis 
Abiraterone Ventricular fibrillation 
Abiraterone Ventricular tachycardia 
Abiraterone Vertigo 
Abiraterone Viral infection 
Abiraterone Vision blurred 
Abiraterone Visual impairment 
Abiraterone Vomiting 
Abiraterone Weight decreased 
Abiraterone Weight increased 
Abiraterone White blood cell count decreased 
Abiraterone White blood cell count increased 
Abiraterone acetate Acute hepatic failure 
Abiraterone acetate Alanine aminotransferase increased 
Abiraterone acetate Aspartate aminotransferase increased 
Abiraterone acetate Blood bilirubin increased 
Abiraterone acetate Cardiac failure 
Abiraterone acetate Chest pain 
Abiraterone acetate Constipation 
Abiraterone acetate Cough 
Abiraterone acetate Death 
Abiraterone acetate Diarrhoea 
Abiraterone acetate Dyspepsia 
Abiraterone acetate Dyspnoea 
Abiraterone acetate Fracture 
Abiraterone acetate Haematuria 
Abiraterone acetate Hot flush 
Abiraterone acetate Hyperglycaemia 
Abiraterone acetate Hypernatraemia 
Abiraterone acetate Hypertriglyceridaemia 
Abiraterone acetate Hypokalaemia 
Abiraterone acetate Infection 
Abiraterone acetate Musculoskeletal discomfort 
Abiraterone acetate Nasopharyngitis 
Abiraterone acetate Nocturia 
Abiraterone acetate Oedema 
Abiraterone acetate Pyrexia 
Abiraterone acetate Rhabdomyolysis 
Abiraterone acetate Urinary tract infection 
Acalabrutinib Chest pain 
Acalabrutinib Confusional state 
Acalabrutinib Death 
Acalabrutinib Decreased appetite 
Acalabrutinib Drug resistance 
Acalabrutinib Dyspnoea 
Acalabrutinib Gastrooesophageal reflux disease 
Acalabrutinib Malignant neoplasm progression 
Acarbose Abdominal distension 
Acarbose Abdominal pain 
Acarbose Angiopathy 
Acarbose Blood disorder 
Acarbose Cough 
Acarbose Death 
Acarbose Dehydration 
Acarbose Dermatitis 
Acarbose Diarrhoea 
Acarbose Drug-induced liver injury 
Acarbose Dyspepsia 
Acarbose Erythema 
Acarbose Gastrointestinal pain 
Acarbose Hepatic function abnormal 
Acarbose Hepatitis 
Acarbose Hepatitis fulminant 
Acarbose Hepatobiliary disease 
Acarbose Hepatocellular injury 
Acarbose Hypersensitivity 
Acarbose Hypoglycaemia 
Acarbose Ileus 
Acarbose Immune system disorder 
Acarbose Intestinal perforation 
Acarbose Jaundice 
Acarbose Liver disorder 
Acarbose Liver function test abnormal 
Acarbose Liver injury 
Acarbose Lymphatic disorder 
Acarbose Malaise 
Acarbose Nausea 
Acarbose Oedema 
Acarbose Pruritus 
Acarbose Pyrexia 
Acarbose Rectal haemorrhage 
Acarbose Thrombocytopenia 
Acarbose Urticaria 
Acarbose Vomiting 
Acarbose Weight increased 
Acebutolol Abdominal pain 
Acebutolol Abnormal dreams 
Acebutolol Affect lability 
Acebutolol Agranulocytosis 
Acebutolol Alopecia 
Acebutolol Amnesia 
Acebutolol Angiopathy 
Acebutolol Anxiety 
Acebutolol Arthralgia 
Acebutolol Aspartate aminotransferase increased 
Acebutolol Asthenia 
Acebutolol Atrioventricular block 
Acebutolol Atrioventricular block complete 
Acebutolol Atrioventricular block second degree 
Acebutolol Back pain 
Acebutolol Blood bilirubin increased 
Acebutolol Body temperature increased 
Acebutolol Bradycardia 
Acebutolol Bronchospasm 
Acebutolol Cardiac failure 
Acebutolol Cardiac failure congestive 
Acebutolol Catatonia 
Acebutolol Chest pain 
Acebutolol Chills 
Acebutolol Colitis ischaemic 
Acebutolol Confusional state 
Acebutolol Conjunctivitis 
Acebutolol Connective tissue disorder 
Acebutolol Constipation 
Acebutolol Cough 
Acebutolol Decreased appetite 
Acebutolol Depression 
Acebutolol Dermatitis 
Acebutolol Dermatitis exfoliative 
Acebutolol Diarrhoea 
Acebutolol Discomfort 
Acebutolol Disorientation 
Acebutolol Dizziness 
Acebutolol Dry eye 
Acebutolol Dyspepsia 
Acebutolol Dyspnoea 
Acebutolol Dysuria 
Acebutolol Erectile dysfunction 
Acebutolol Eye pain 
Acebutolol Eye pruritus 
Acebutolol Fatigue 
Acebutolol Feeling abnormal 
Acebutolol Flatulence 
Acebutolol Flushing 
Acebutolol Gastrointestinal disorder 
Acebutolol Gastrointestinal pain 
Acebutolol Hallucination 
Acebutolol Headache 
Acebutolol Hot flush 
Acebutolol Hyperhidrosis 
Acebutolol Hypoaesthesia 
Acebutolol Hypotension 
Acebutolol Ill-defined disorder 
Acebutolol Insomnia 
Acebutolol Laryngospasm 
Acebutolol Lethargy 
Acebutolol Loss of consciousness 
Acebutolol Loss of libido 
Acebutolol Lung infiltration 
Acebutolol Malaise 
Acebutolol Menopausal symptoms 
Acebutolol Mood swings 
Acebutolol Musculoskeletal discomfort 
Acebutolol Myalgia 
Acebutolol Nausea 
Acebutolol Nervous system disorder 
Acebutolol Nocturia 
Acebutolol Oedema 
Acebutolol Oropharyngeal discomfort 
Acebutolol Oropharyngeal pain 
Acebutolol Orthostatic hypotension 
Acebutolol Pain 
Acebutolol Pain in extremity 
Acebutolol Palpitations 
Acebutolol Paraesthesia 
Acebutolol Peripheral coldness 
Acebutolol Pharyngitis 
Acebutolol Pneumonia 
Acebutolol Pruritus 
Acebutolol Psychotic disorder 
Acebutolol Rash 
Acebutolol Rash erythematous 
Acebutolol Respiratory distress 
Acebutolol Rhinitis 
Acebutolol Shock 
Acebutolol Skin disorder 
Acebutolol Somnolence 
Acebutolol Syncope 
Acebutolol Systemic lupus erythematosus 
Acebutolol Thrombocytopenic purpura 
Acebutolol Tinnitus 
Acebutolol Urticaria 
Acebutolol Vertigo 
Acebutolol Vision blurred 
Acebutolol Visual impairment 
Acebutolol Vomiting 
Acebutolol Weight increased 
Acebutolol Wheezing 
Acetaminophen Abdominal pain 
Acetaminophen Abdominal pain upper 
Acetaminophen Acidosis 
Acetaminophen Acute generalised exanthematous pustulosis 
Acetaminophen Acute hepatic failure 
Acetaminophen Acute kidney injury 
Acetaminophen Acute respiratory distress syndrome 
Acetaminophen Aggression 
Acetaminophen Agitation 
Acetaminophen Agranulocytosis 
Acetaminophen Alanine aminotransferase increased 
Acetaminophen Amylase increased 
Acetaminophen Anaemia 
Acetaminophen Anaphylactic reaction 
Acetaminophen Anaphylactic shock 
Acetaminophen Angioedema 
Acetaminophen Angiopathy 
Acetaminophen Anxiety 
Acetaminophen Apnoea 
Acetaminophen Arrhythmia 
Acetaminophen Aspartate aminotransferase increased 
Acetaminophen Asthenia 
Acetaminophen Atelectasis 
Acetaminophen Azotaemia 
Acetaminophen Balance disorder 
Acetaminophen Blood alkaline phosphatase increased 
Acetaminophen Blood bilirubin increased 
Acetaminophen Blood creatine phosphokinase increased 
Acetaminophen Blood creatinine increased 
Acetaminophen Blood disorder 
Acetaminophen Blood lactate dehydrogenase increased 
Acetaminophen Blood pressure decreased 
Acetaminophen Body temperature decreased 
Acetaminophen Body temperature increased 
Acetaminophen Brain oedema 
Acetaminophen Bronchospasm 
Acetaminophen Cardiac arrest 
Acetaminophen Cardiac disorder 
Acetaminophen Cerebral haemorrhage 
Acetaminophen Chills 
Acetaminophen Coagulopathy 
Acetaminophen Coma 
Acetaminophen Completed suicide 
Acetaminophen Confusional state 
Acetaminophen Connective tissue disorder 
Acetaminophen Constipation 
Acetaminophen Coordination abnormal 
Acetaminophen Cough 
Acetaminophen Death 
Acetaminophen Decreased appetite 
Acetaminophen Dehydration 
Acetaminophen Depressed level of consciousness 
Acetaminophen Dermatitis exfoliative 
Acetaminophen Diarrhoea 
Acetaminophen Disturbance in attention 
Acetaminophen Dizziness 
Acetaminophen Drug abuse 
Acetaminophen Drug eruption 
Acetaminophen Drug hypersensitivity 
Acetaminophen Drug interaction 
Acetaminophen Drug-induced liver injury 
Acetaminophen Dry mouth 
Acetaminophen Dyskinesia 
Acetaminophen Dyspepsia 
Acetaminophen Dysphoria 
Acetaminophen Dyspnoea 
Acetaminophen Dystonia 
Acetaminophen Dysuria 
Acetaminophen Electrolyte imbalance 
Acetaminophen Encephalopathy 
Acetaminophen Extravasation 
Acetaminophen Eye disorder 
Acetaminophen Fatigue 
Acetaminophen Gamma-glutamyltransferase increased 
Acetaminophen Gastrointestinal disorder 
Acetaminophen Gastrointestinal haemorrhage 
Acetaminophen Haematuria 
Acetaminophen Haemoglobin decreased 
Acetaminophen Haemolytic anaemia 
Acetaminophen Haemorrhage 
Acetaminophen Hallucination 
Acetaminophen Headache 
Acetaminophen Hepatic encephalopathy 
Acetaminophen Hepatic enzyme increased 
Acetaminophen Hepatic failure 
Acetaminophen Hepatic function abnormal 
Acetaminophen Hepatic necrosis 
Acetaminophen Hepatic steatosis 
Acetaminophen Hepatitis 
Acetaminophen Hepatitis acute 
Acetaminophen Hepatitis fulminant 
Acetaminophen Hepatocellular injury 
Acetaminophen Hepatomegaly 
Acetaminophen Hepatotoxicity 
Acetaminophen Hyperglycaemia 
Acetaminophen Hyperhidrosis 
Acetaminophen Hyperreflexia 
Acetaminophen Hypersensitivity 
Acetaminophen Hypertension 
Acetaminophen Hypoaesthesia 
Acetaminophen Hypoglycaemia 
Acetaminophen Hypokalaemia 
Acetaminophen Hypomagnesaemia 
Acetaminophen Hypophosphataemia 
Acetaminophen Hypotension 
Acetaminophen Hypothermia 
Acetaminophen Hypoxia 
Acetaminophen Ill-defined disorder 
Acetaminophen Infection 
Acetaminophen Insomnia 
Acetaminophen Intentional self-injury 
Acetaminophen Irritability 
Acetaminophen Jaundice 
Acetaminophen Lactic acidosis 
Acetaminophen Lethargy 
Acetaminophen Leukocytosis 
Acetaminophen Leukopenia 
Acetaminophen Lip swelling 
Acetaminophen Liver function test abnormal 
Acetaminophen Liver function test increased 
Acetaminophen Liver injury 
Acetaminophen Loss of consciousness 
Acetaminophen Lymphatic disorder 
Acetaminophen Malaise 
Acetaminophen Malnutrition 
Acetaminophen Maternal drugs affecting foetus 
Acetaminophen Mental disorder 
Acetaminophen Mental status changes 
Acetaminophen Metabolic acidosis 
Acetaminophen Multiple organ dysfunction syndrome 
Acetaminophen Muscle spasms 
Acetaminophen Mydriasis 
Acetaminophen Myocardial infarction 
Acetaminophen Myoclonus 
Acetaminophen Nausea 
Acetaminophen Nervous system disorder 
Acetaminophen Neutropenia 
Acetaminophen Nightmare 
Acetaminophen Oedema 
Acetaminophen Oedema peripheral 
Acetaminophen Oliguria 
Acetaminophen Pain 
Acetaminophen Pain in extremity 
Acetaminophen Palpitations 
Acetaminophen Pancreatitis acute 
Acetaminophen Pancytopenia 
Acetaminophen Periorbital oedema 
Acetaminophen Peritonitis 
Acetaminophen Pleural effusion 
Acetaminophen Pneumonia 
Acetaminophen Pneumothorax 
Acetaminophen Premature baby 
Acetaminophen Prothrombin time prolonged 
Acetaminophen Pruritus 
Acetaminophen Pulmonary oedema 
Acetaminophen Pyrexia 
Acetaminophen Rash 
Acetaminophen Rash generalised 
Acetaminophen Rash maculo-papular 
Acetaminophen Rash pustular 
Acetaminophen Renal failure 
Acetaminophen Renal tubular necrosis 
Acetaminophen Respiratory depression 
Acetaminophen Respiratory failure 
Acetaminophen Seizure 
Acetaminophen Sepsis 
Acetaminophen Septic shock 
Acetaminophen Serotonin syndrome 
Acetaminophen Shock 
Acetaminophen Skin disorder 
Acetaminophen Somnolence 
Acetaminophen Stevens-Johnson syndrome 
Acetaminophen Stupor 
Acetaminophen Suicide attempt 
Acetaminophen Tachycardia 
Acetaminophen Thrombocytopenia 
Acetaminophen Toxic epidermal necrolysis 
Acetaminophen Transaminases increased 
Acetaminophen Tremor 
Acetaminophen Unresponsive to stimuli 
Acetaminophen Upper gastrointestinal haemorrhage 
Acetaminophen Urethral disorder 
Acetaminophen Urinary retention 
Acetaminophen Urinary tract disorder 
Acetaminophen Urticaria 
Acetaminophen Vision blurred 
Acetaminophen Vomiting 
Acetaminophen Wheezing 
Acetazolamide Agitation 
Acetazolamide Agranulocytosis 
Acetazolamide Anaphylactic shock 
Acetazolamide Anaphylactoid reaction 
Acetazolamide Aplastic anaemia 
Acetazolamide Ataxia 
Acetazolamide Blood disorder 
Acetazolamide Body temperature increased 
Acetazolamide Confusional state 
Acetazolamide Decreased appetite 
Acetazolamide Discomfort 
Acetazolamide Dizziness 
Acetazolamide Dysgeusia 
Acetazolamide Dyspepsia 
Acetazolamide Electrolyte imbalance 
Acetazolamide Erythema multiforme 
Acetazolamide Fatigue 
Acetazolamide Feeling abnormal 
Acetazolamide Flushing 
Acetazolamide Gastrointestinal disorder 
Acetazolamide Glycosuria 
Acetazolamide Haematuria 
Acetazolamide Hepatic failure 
Acetazolamide Hepatic function abnormal 
Acetazolamide Hepatic necrosis 
Acetazolamide Hepatobiliary disease 
Acetazolamide Hypoacusis 
Acetazolamide Hypoaesthesia 
Acetazolamide Hypoglycaemia 
Acetazolamide Hyponatraemia 
Acetazolamide Ill-defined disorder 
Acetazolamide Injection site pain 
Acetazolamide Irritability 
Acetazolamide Jaundice cholestatic 
Acetazolamide Leukopenia 
Acetazolamide Melaena 
Acetazolamide Metabolic acidosis 
Acetazolamide Nausea 
Acetazolamide Paralysis 
Acetazolamide Photosensitivity reaction 
Acetazolamide Polyuria 
Acetazolamide Sensory loss 
Acetazolamide Shock 
Acetazolamide Somnolence 
Acetazolamide Stevens-Johnson syndrome 
Acetazolamide Thirst 
Acetazolamide Thrombocytopenia 
Acetazolamide Thrombocytopenic purpura 
Acetazolamide Tinnitus 
Acetazolamide Toxic epidermal necrolysis 
Acetazolamide Urine output increased 
Acetazolamide Urticaria 
Acetylcysteine Acute hepatic failure 
Acetylcysteine Agitation 
Acetylcysteine Alanine aminotransferase increased 
Acetylcysteine Amnesia 
Acetylcysteine Anaphylactic reaction 
Acetylcysteine Anaphylactic shock 
Acetylcysteine Anaphylactoid reaction 
Acetylcysteine Angioedema 
Acetylcysteine Angiopathy 
Acetylcysteine Asthma 
Acetylcysteine Blister 
Acetylcysteine Body temperature increased 
Acetylcysteine Brain oedema 
Acetylcysteine Bronchospasm 
Acetylcysteine Cardiac disorder 
Acetylcysteine Chest discomfort 
Acetylcysteine Coagulopathy 
Acetylcysteine Cold sweat 
Acetylcysteine Cough 
Acetylcysteine Death 
Acetylcysteine Dermatitis 
Acetylcysteine Diabetes mellitus 
Acetylcysteine Dizziness 
Acetylcysteine Drug abuse 
Acetylcysteine Drug dependence 
Acetylcysteine Drug hypersensitivity 
Acetylcysteine Drug resistance 
Acetylcysteine Dyspepsia 
Acetylcysteine Dysphagia 
Acetylcysteine Dysphoria 
Acetylcysteine Dyspnoea 
Acetylcysteine Ear disorder 
Acetylcysteine Ear pain 
Acetylcysteine Extravasation 
Acetylcysteine Eye pain 
Acetylcysteine Face oedema 
Acetylcysteine Feeling hot 
Acetylcysteine Flushing 
Acetylcysteine Gait disturbance 
Acetylcysteine Gastrointestinal disorder 
Acetylcysteine Haemolytic anaemia 
Acetylcysteine Haemoptysis 
Acetylcysteine Headache 
Acetylcysteine Hepatic failure 
Acetylcysteine Hepatitis fulminant 
Acetylcysteine Hepatotoxicity 
Acetylcysteine Hyperbilirubinaemia 
Acetylcysteine Hyperhidrosis 
Acetylcysteine Hypokalaemia 
Acetylcysteine Hypotension 
Acetylcysteine Hypothermia 
Acetylcysteine Immune system disorder 
Acetylcysteine Inflammation 
Acetylcysteine Inner ear disorder 
Acetylcysteine Loss of consciousness 
Acetylcysteine Malaise 
Acetylcysteine Mental disability 
Acetylcysteine Metabolic acidosis 
Acetylcysteine Multiple organ dysfunction syndrome 
Acetylcysteine Nasopharyngitis 
Acetylcysteine Nausea 
Acetylcysteine Oedema 
Acetylcysteine Oesophagitis 
Acetylcysteine Pancreatitis 
Acetylcysteine Paraesthesia 
Acetylcysteine Periorbital oedema 
Acetylcysteine Pharyngitis 
Acetylcysteine Pyrexia 
Acetylcysteine Rash 
Acetylcysteine Rash maculo-papular 
Acetylcysteine Respiratory disorder 
Acetylcysteine Respiratory distress 
Acetylcysteine Rhinorrhoea 
Acetylcysteine Seizure 
Acetylcysteine Shock 
Acetylcysteine Skin disorder 
Acetylcysteine Somnolence 
Acetylcysteine Stevens-Johnson syndrome 
Acetylcysteine Stomatitis 
Acetylcysteine Suicide attempt 
Acetylcysteine Syncope 
Acetylcysteine Tachycardia 
Acetylcysteine Tachypnoea 
Acetylcysteine Thinking abnormal 
Acetylcysteine Throat tightness 
Acetylcysteine Thrombocytopenia 
Acetylcysteine Thrombotic thrombocytopenic purpura 
Acetylcysteine Toxic skin eruption 
Acetylcysteine Urticaria 
Acetylcysteine Ventricular fibrillation 
Acetylcysteine Vomiting 
Acetylcysteine Wheezing 
Acitretin Abdominal pain 
Acitretin Acne 
Acitretin Acute myocardial infarction 
Acitretin Ageusia 
Acitretin Aggression 
Acitretin Alanine aminotransferase increased 
Acitretin Alopecia 
Acitretin Angioedema 
Acitretin Angiopathy 
Acitretin Anorectal discomfort 
Acitretin Anorectal disorder 
Acitretin Arthropathy 
Acitretin Aspartate aminotransferase increased 
Acitretin Asthenia 
Acitretin Blepharitis 
Acitretin Blindness 
Acitretin Blood albumin decreased 
Acitretin Blood alkaline phosphatase increased 
Acitretin Blood bilirubin increased 
Acitretin Blood creatine phosphokinase increased 
Acitretin Blood creatinine increased 
Acitretin Blood glucose decreased 
Acitretin Blood glucose increased 
Acitretin Blood lactate dehydrogenase increased 
Acitretin Blood magnesium decreased 
Acitretin Blood potassium decreased 
Acitretin Blood potassium increased 
Acitretin Blood sodium decreased 
Acitretin Blood urea increased 
Acitretin Blood uric acid increased 
Acitretin Body temperature increased 
Acitretin Bone disorder 
Acitretin Bradycardia 
Acitretin Breast pain 
Acitretin Bursitis 
Acitretin Candida infection 
Acitretin Cheilitis 
Acitretin Chest pain 
Acitretin Chills 
Acitretin Cholestasis 
Acitretin Cognitive disorder 
Acitretin Cold sweat 
Acitretin Conjunctivitis 
Acitretin Constipation 
Acitretin Cyanosis 
Acitretin Cyst 
Acitretin Deafness 
Acitretin Death 
Acitretin Deep vein thrombosis 
Acitretin Dermatitis 
Acitretin Dermatitis bullous 
Acitretin Dermatitis exfoliative 
Acitretin Diabetes mellitus 
Acitretin Diplopia 
Acitretin Discomfort 
Acitretin Disturbance in sexual arousal 
Acitretin Dry eye 
Acitretin Dry skin 
Acitretin Dysgeusia 
Acitretin Dyspepsia 
Acitretin Dysphonia 
Acitretin Dysuria 
Acitretin Ear pain 
Acitretin Eczema 
Acitretin Embolism 
Acitretin Embolism venous 
Acitretin Erectile dysfunction 
Acitretin Eye irritation 
Acitretin Eye pain 
Acitretin Eye pruritus 
Acitretin Fatigue 
Acitretin Febrile neutropenia 
Acitretin Flushing 
Acitretin Fungal infection 
Acitretin Furuncle 
Acitretin Gait disturbance 
Acitretin Gamma-glutamyltransferase increased 
Acitretin Gastritis 
Acitretin Gastroenteritis 
Acitretin Gastrointestinal pain 
Acitretin Gingival bleeding 
Acitretin Gingivitis 
Acitretin Glossitis 
Acitretin Glycosuria 
Acitretin Haematocrit decreased 
Acitretin Haematuria 
Acitretin Haemoglobin decreased 
Acitretin Haemorrhoids 
Acitretin Headache 
Acitretin Hepatic enzyme increased 
Acitretin Hepatitis 
Acitretin Hepatocellular injury 
Acitretin Herpes simplex 
Acitretin Hot flush 
Acitretin Hyperaesthesia 
Acitretin Hypercalcaemia 
Acitretin Hyperlipidaemia 
Acitretin Hypersensitivity 
Acitretin Hypertonia 
Acitretin Hypertriglyceridaemia 
Acitretin Hypoaesthesia 
Acitretin Ill-defined disorder 
Acitretin Immune system disorder 
Acitretin Immune thrombocytopenic purpura 
Acitretin Increased appetite 
Acitretin Influenza like illness 
Acitretin Insomnia 
Acitretin Intentional self-injury 
Acitretin Intracranial pressure increased 
Acitretin Jaundice 
Acitretin Laboratory test abnormal 
Acitretin Laryngitis 
Acitretin Libido decreased 
Acitretin Lung neoplasm malignant 
Acitretin Lymphocyte count decreased 
Acitretin Malaise 
Acitretin Mass 
Acitretin Melaena 
Acitretin Menopausal symptoms 
Acitretin Migraine 
Acitretin Mouth ulceration 
Acitretin Muscle spasms 
Acitretin Musculoskeletal discomfort 
Acitretin Myalgia 
Acitretin Myopathy 
Acitretin Nail disorder 
Acitretin Nausea 
Acitretin Nervousness 
Acitretin Neuritis 
Acitretin Neuropathy peripheral 
Acitretin Neutrophil count decreased 
Acitretin Obesity 
Acitretin Oedema 
Acitretin Oedema peripheral 
Acitretin Oesophagitis 
Acitretin Optic neuritis 
Acitretin Osteoarthritis 
Acitretin Osteonecrosis 
Acitretin Otitis media 
Acitretin Pain of skin 
Acitretin Pancreatitis acute 
Acitretin Pancytopenia 
Acitretin Paraesthesia 
Acitretin Peripheral ischaemia 
Acitretin Pharyngitis 
Acitretin Photophobia 
Acitretin Platelet count decreased 
Acitretin Proctalgia 
Acitretin Protein urine present 
Acitretin Proteinuria 
Acitretin Pruritus 
Acitretin Psoriasis 
Acitretin Purpura 
Acitretin Pyrexia 
Acitretin Rash erythematous 
Acitretin Rectal tenesmus 
Acitretin Red blood cell count decreased 
Acitretin Retinal haemorrhage 
Acitretin Rhinitis 
Acitretin Salivary hypersecretion 
Acitretin Scab 
Acitretin Seborrhoeic dermatitis 
Acitretin Sepsis 
Acitretin Sinusitis 
Acitretin Skin irritation 
Acitretin Skin mass 
Acitretin Skin odour abnormal 
Acitretin Somnolence 
Acitretin Squamous cell carcinoma 
Acitretin Stomatitis 
Acitretin Suicidal ideation 
Acitretin Tendonitis 
Acitretin Tension 
Acitretin Thirst 
Acitretin Tinnitus 
Acitretin Tongue disorder 
Acitretin Treatment failure 
Acitretin Upper limb fracture 
Acitretin Urine abnormality 
Acitretin Urine analysis abnormal 
Acitretin Vaginal discharge 
Acitretin Vascular purpura 
Acitretin Vasculitis 
Acitretin Visual acuity reduced 
Acitretin Visual field defect 
Acitretin White blood cell count decreased 
Acitretin White blood cell count increased 
Aclidinium bromide Anaphylactic reaction 
Aclidinium bromide Atrioventricular block first degree 
Aclidinium bromide Bronchospasm 
Aclidinium bromide Cardiac failure 
Aclidinium bromide Cardio-respiratory arrest 
Aclidinium bromide Diabetes mellitus 
Aclidinium bromide Gastrointestinal disorder 
Aclidinium bromide Headache 
Aclidinium bromide Lip swelling 
Aclidinium bromide Nausea 
Aclidinium bromide Nervous system disorder 
Aclidinium bromide Osteoarthritis 
Aclidinium bromide Pruritus 
Aclidinium bromide Rhinitis 
Aclidinium bromide Stomatitis 
Aclidinium bromide Tongue disorder 
Aclidinium bromide Toothache 
Aclidinium bromide Urethral disorder 
Aclidinium bromide Urinary tract disorder 
Aclidinium bromide Urticaria 
Aclidinium bromide Vomiting 
Acyclovir Acute kidney injury 
Acyclovir Agitation 
Acyclovir Agranulocytosis 
Acyclovir Alopecia 
Acyclovir Altered state of consciousness 
Acyclovir Anaemia 
Acyclovir Anaphylactic reaction 
Acyclovir Angioedema 
Acyclovir Aphthous ulcer 
Acyclovir Aplastic anaemia 
Acyclovir Arthralgia 
Acyclovir Asthenia 
Acyclovir Blepharitis 
Acyclovir Blister 
Acyclovir Blood creatinine increased 
Acyclovir Blood disorder 
Acyclovir Body temperature increased 
Acyclovir Bradyphrenia 
Acyclovir Cardiomyopathy 
Acyclovir Chest pain 
Acyclovir Chills 
Acyclovir Coma 
Acyclovir Confusional state 
Acyclovir Decreased appetite 
Acyclovir Delirium 
Acyclovir Depressed level of consciousness 
Acyclovir Dermatitis contact 
Acyclovir Discomfort 
Acyclovir Disseminated intravascular coagulation 
Acyclovir Drug eruption 
Acyclovir Drug hypersensitivity 
Acyclovir Drug resistance 
Acyclovir Dysarthria 
Acyclovir Dysmenorrhoea 
Acyclovir Eczema 
Acyclovir Encephalopathy 
Acyclovir Failure to thrive 
Acyclovir Fatigue 
Acyclovir Feeling abnormal 
Acyclovir Flatulence 
Acyclovir Gait disturbance 
Acyclovir Gastrointestinal disorder 
Acyclovir Gastrointestinal pain 
Acyclovir Generalised oedema 
Acyclovir Haematuria 
Acyclovir Headache 
Acyclovir Hepatitis 
Acyclovir Hepatobiliary disease 
Acyclovir Herpes simplex 
Acyclovir Herpes zoster 
Acyclovir Hyperbilirubinaemia 
Acyclovir Hyperhidrosis 
Acyclovir Hypersensitivity vasculitis 
Acyclovir Hypertension 
Acyclovir Hypokalaemia 
Acyclovir Hypotension 
Acyclovir Insomnia 
Acyclovir Intraocular pressure increased 
Acyclovir Ischaemia 
Acyclovir Jaundice 
Acyclovir Laboratory test abnormal 
Acyclovir Leukopenia 
Acyclovir Liver function test abnormal 
Acyclovir Lymphadenopathy 
Acyclovir Lymphatic disorder 
Acyclovir Mania 
Acyclovir Multiple organ dysfunction syndrome 
Acyclovir Musculoskeletal discomfort 
Acyclovir Nasopharyngitis 
Acyclovir Nausea 
Acyclovir Nervous system disorder 
Acyclovir Neutropenia 
Acyclovir Oedema 
Acyclovir Oliguria 
Acyclovir Oropharyngeal discomfort 
Acyclovir Oropharyngeal pain 
Acyclovir Osteoarthritis 
Acyclovir Otitis media 
Acyclovir Pain 
Acyclovir Palpitations 
Acyclovir Pancreatitis 
Acyclovir Pancytopenia 
Acyclovir Phlebitis 
Acyclovir Posterior reversible encephalopathy syndrome 
Acyclovir Psychotic disorder 
Acyclovir Pulmonary oedema 
Acyclovir Pyrexia 
Acyclovir Rash 
Acyclovir Renal failure 
Acyclovir Renal impairment 
Acyclovir Renal pain 
Acyclovir Renal tubular necrosis 
Acyclovir Rhabdomyolysis 
Acyclovir Seizure 
Acyclovir Somnolence 
Acyclovir Stevens-Johnson syndrome 
Acyclovir Stupor 
Acyclovir Tachycardia 
Acyclovir Throat irritation 
Acyclovir Thrombocytopenia 
Acyclovir Thrombocytopenic purpura 
Acyclovir Thrombocytosis 
Acyclovir Thrombotic thrombocytopenic purpura 
Acyclovir Toxic epidermal necrolysis 
Acyclovir Tremor 
Acyclovir Urethral disorder 
Acyclovir Urinary retention 
Acyclovir Urinary tract disorder 
Acyclovir Urine analysis abnormal 
Acyclovir Urticaria 
Acyclovir Vomiting 
Adapalene Angioedema 
Adapalene Burning sensation 
Adapalene Conjunctivitis 
Adapalene Dermatitis bullous 
Adapalene Dermatitis contact 
Adapalene Dermatitis exfoliative 
Adapalene Eczema 
Adapalene Erythema 
Adapalene Eye pain 
Adapalene Eyelid oedema 
Adapalene Face oedema 
Adapalene Feeling hot 
Adapalene Hepatitis 
Adapalene Herpes simplex 
Adapalene Keratitis 
Adapalene Optic neuritis 
Adapalene Pain 
Adapalene Photosensitivity reaction 
Adapalene Pruritus 
Adapalene Rash pustular 
Adapalene Rash vesicular 
Adapalene Seborrhoeic dermatitis 
Adapalene Seizure 
Adapalene Skin discolouration 
Adapalene Urticaria 
Adefovir dipivoxil Abdominal distension 
Adefovir dipivoxil Abdominal pain 
Adefovir dipivoxil Anaemia 
Adefovir dipivoxil Arthralgia 
Adefovir dipivoxil Blood albumin decreased 
Adefovir dipivoxil Blood alkaline phosphatase increased 
Adefovir dipivoxil Blood bilirubin increased 
Adefovir dipivoxil Blood glucose increased 
Adefovir dipivoxil Blood potassium increased 
Adefovir dipivoxil Blood pressure decreased 
Adefovir dipivoxil Blood pressure increased 
Adefovir dipivoxil Blood uric acid increased 
Adefovir dipivoxil Body temperature increased 
Adefovir dipivoxil Bone pain 
Adefovir dipivoxil Chest discomfort 
Adefovir dipivoxil Chromaturia 
Adefovir dipivoxil Connective tissue disorder 
Adefovir dipivoxil Death 
Adefovir dipivoxil Dermatitis 
Adefovir dipivoxil Diarrhoea 
Adefovir dipivoxil Drug resistance 
Adefovir dipivoxil Drug-induced liver injury 
Adefovir dipivoxil Dyskinesia 
Adefovir dipivoxil Dyspepsia 
Adefovir dipivoxil Dysstasia 
Adefovir dipivoxil Electrolyte imbalance 
Adefovir dipivoxil Flatulence 
Adefovir dipivoxil Gastrointestinal disorder 
Adefovir dipivoxil Gastrointestinal pain 
Adefovir dipivoxil Hepatic encephalopathy 
Adefovir dipivoxil Hepatic failure 
Adefovir dipivoxil Hepatobiliary disease 
Adefovir dipivoxil Hypercalcaemia 
Adefovir dipivoxil Hyperkalaemia 
Adefovir dipivoxil Hypoalbuminaemia 
Adefovir dipivoxil Jaundice 
Adefovir dipivoxil Lactic acidosis 
Adefovir dipivoxil Liver disorder 
Adefovir dipivoxil Liver function test abnormal 
Adefovir dipivoxil Malnutrition 
Adefovir dipivoxil Mobility decreased 
Adefovir dipivoxil Movement disorder 
Adefovir dipivoxil Muscle atrophy 
Adefovir dipivoxil Muscle spasms 
Adefovir dipivoxil Muscle tightness 
Adefovir dipivoxil Myopathy 
Adefovir dipivoxil Nasopharyngitis 
Adefovir dipivoxil Neoplasm malignant 
Adefovir dipivoxil Nervous system disorder 
Adefovir dipivoxil Neuropathy peripheral 
Adefovir dipivoxil Oedema 
Adefovir dipivoxil Oedema peripheral 
Adefovir dipivoxil Oliguria 
Adefovir dipivoxil Palpitations 
Adefovir dipivoxil Pancreatitis 
Adefovir dipivoxil Pharyngitis 
Adefovir dipivoxil Pollakiuria 
Adefovir dipivoxil Pruritus 
Adefovir dipivoxil Rash 
Adefovir dipivoxil Renal impairment 
Adefovir dipivoxil Rhabdomyolysis 
Adefovir dipivoxil Sinusitis 
Adefovir dipivoxil Skin disorder 
Adefovir dipivoxil Swelling 
Adefovir dipivoxil Thrombocytopenia 
Adefovir dipivoxil Toxic skin eruption 
Adefovir dipivoxil Treatment failure 
Adefovir dipivoxil Ulcer 
Adefovir dipivoxil Unevaluable event 
Adefovir dipivoxil Upper gastrointestinal haemorrhage 
Adefovir dipivoxil Urethral disorder 
Adefovir dipivoxil Urinary tract disorder 
Adenosine Abdominal discomfort 
Adenosine Acute coronary syndrome 
Adenosine Acute kidney injury 
Adenosine Acute myocardial infarction 
Adenosine Affect lability 
Adenosine Agitation 
Adenosine Anaphylactic shock 
Adenosine Angioedema 
Adenosine Anxiety 
Adenosine Apnoea 
Adenosine Arrhythmia 
Adenosine Asthenia 
Adenosine Atrial fibrillation 
Adenosine Atrioventricular block 
Adenosine Atrioventricular block complete 
Adenosine Atrioventricular block first degree 
Adenosine Atrioventricular block second degree 
Adenosine Back pain 
Adenosine Blood pressure increased 
Adenosine Bradycardia 
Adenosine Bronchospasm 
Adenosine Burning sensation 
Adenosine Cardiac arrest 
Adenosine Cardiac disorder 
Adenosine Cardiac failure 
Adenosine Cardio-respiratory arrest 
Adenosine Cerebrovascular accident 
Adenosine Chest discomfort 
Adenosine Chest pain 
Adenosine Chronic obstructive pulmonary disease 
Adenosine Circulatory collapse 
Adenosine Coronary artery disease 
Adenosine Cough 
Adenosine Death 
Adenosine Dermatitis 
Adenosine Discomfort 
Adenosine Dizziness 
Adenosine Dry mouth 
Adenosine Dysgeusia 
Adenosine Extrasystoles 
Adenosine Flushing 
Adenosine Generalised tonic-clonic seizure 
Adenosine Haemodynamic instability 
Adenosine Haemorrhage intracranial 
Adenosine Headache 
Adenosine Hyperhidrosis 
Adenosine Hypersensitivity 
Adenosine Hypertension 
Adenosine Hyperventilation 
Adenosine Hypoaesthesia 
Adenosine Hypotension 
Adenosine Hypoxia 
Adenosine Injection site reaction 
Adenosine Intracranial pressure increased 
Adenosine Limb discomfort 
Adenosine Loss of consciousness 
Adenosine Metabolic acidosis 
Adenosine Micturition urgency 
Adenosine Mood swings 
Adenosine Musculoskeletal discomfort 
Adenosine Myocardial infarction 
Adenosine Myocardial ischaemia 
Adenosine Nasal congestion 
Adenosine Nausea 
Adenosine Neck pain 
Adenosine Nervousness 
Adenosine Pain 
Adenosine Palpitations 
Adenosine Paraesthesia 
Adenosine Pollakiuria 
Adenosine Rash 
Adenosine Respiratory arrest 
Adenosine Respiratory depression 
Adenosine Respiratory failure 
Adenosine Seizure 
Adenosine Sensory loss 
Adenosine Shock 
Adenosine Sinus tachycardia 
Adenosine Skin irritation 
Adenosine Somnolence 
Adenosine Supraventricular extrasystoles 
Adenosine Supraventricular tachycardia 
Adenosine Syncope 
Adenosine Tachycardia 
Adenosine Tension 
Adenosine Throat tightness 
Adenosine Tinnitus 
Adenosine Torsade de pointes 
Adenosine Transaminases increased 
Adenosine Tremor 
Adenosine Urticaria 
Adenosine Ventricular arrhythmia 
Adenosine Ventricular extrasystoles 
Adenosine Ventricular fibrillation 
Adenosine Ventricular tachycardia 
Adenosine Vision blurred 
Adenosine Visual field defect 
Adenosine Vomiting 
Adenosine Wheezing 
Afatinib Abdominal distension 
Afatinib Abdominal pain 
Afatinib Abdominal pain lower 
Afatinib Abdominal pain upper 
Afatinib Abnormal faeces 
Afatinib Abscess 
Afatinib Acne 
Afatinib Acute hepatic failure 
Afatinib Acute kidney injury 
Afatinib Acute myocardial infarction 
Afatinib Acute respiratory distress syndrome 
Afatinib Aggression 
Afatinib Alanine aminotransferase increased 
Afatinib Alopecia 
Afatinib Altered state of consciousness 
Afatinib Amnesia 
Afatinib Amylase increased 
Afatinib Anaemia 
Afatinib Anaphylactic reaction 
Afatinib Aphthous ulcer 
Afatinib Appendicitis 
Afatinib Ascites 
Afatinib Aspartate aminotransferase increased 
Afatinib Asthenia 
Afatinib Asthma 
Afatinib Atrial fibrillation 
Afatinib Azotaemia 
Afatinib Back pain 
Afatinib Bacterial infection 
Afatinib Bladder pain 
Afatinib Blood alkaline phosphatase increased 
Afatinib Blood bilirubin increased 
Afatinib Blood count abnormal 
Afatinib Blood creatinine increased 
Afatinib Blood potassium decreased 
Afatinib Blood pressure decreased 
Afatinib Blood urea increased 
Afatinib Blood urine present 
Afatinib Body temperature increased 
Afatinib Breast cancer 
Afatinib Bronchitis 
Afatinib Burning sensation 
Afatinib Cachexia 
Afatinib Candida infection 
Afatinib Cardiac arrest 
Afatinib Cardiac failure 
Afatinib Cardio-respiratory arrest 
Afatinib Cardiotoxicity 
Afatinib Cataract 
Afatinib Cellulitis 
Afatinib Cerebral haemorrhage 
Afatinib Cerebral infarction 
Afatinib Cerebrovascular accident 
Afatinib Chest pain 
Afatinib Chills 
Afatinib Cholangitis 
Afatinib Chromaturia 
Afatinib Clostridium difficile colitis 
Afatinib Coagulopathy 
Afatinib Cognitive disorder 
Afatinib Colon cancer 
Afatinib Coma 
Afatinib Completed suicide 
Afatinib Confusional state 
Afatinib Conjunctival hyperaemia 
Afatinib Connective tissue disorder 
Afatinib Constipation 
Afatinib Cough 
Afatinib Death 
Afatinib Decreased appetite 
Afatinib Deep vein thrombosis 
Afatinib Dehydration 
Afatinib Delirium 
Afatinib Depressed level of consciousness 
Afatinib Depressed mood 
Afatinib Dermatitis 
Afatinib Diarrhoea 
Afatinib Diarrhoea haemorrhagic 
Afatinib Disease progression 
Afatinib Disorientation 
Afatinib Disseminated intravascular coagulation 
Afatinib Dizziness 
Afatinib Drug eruption 
Afatinib Drug resistance 
Afatinib Dry eye 
Afatinib Dry skin 
Afatinib Duodenal ulcer 
Afatinib Dysgeusia 
Afatinib Dyspepsia 
Afatinib Dysphagia 
Afatinib Dysphonia 
Afatinib Dyspnoea 
Afatinib Dyspnoea exertional 
Afatinib Eating disorder 
Afatinib Eczema 
Afatinib Electrolyte imbalance 
Afatinib Embolism 
Afatinib Encephalitis 
Afatinib Enterocolitis 
Afatinib Epilepsy 
Afatinib Epistaxis 
Afatinib Erythema 
Afatinib Erythema multiforme 
Afatinib Eye disorder 
Afatinib Fatigue 
Afatinib Feeding disorder 
Afatinib Flatulence 
Afatinib Folliculitis 
Afatinib Fracture 
Afatinib Fungal infection 
Afatinib Furuncle 
Afatinib Gastric haemorrhage 
Afatinib Gastric ulcer 
Afatinib Gastritis 
Afatinib Gastroenteritis 
Afatinib Gastrointestinal haemorrhage 
Afatinib Generalised oedema 
Afatinib Glossodynia 
Afatinib Haematochezia 
Afatinib Haematuria 
Afatinib Haemoglobin decreased 
Afatinib Haemoptysis 
Afatinib Hallucination 
Afatinib Headache 
Afatinib Hepatic enzyme increased 
Afatinib Hepatic failure 
Afatinib Hepatitis 
Afatinib Hepatobiliary disease 
Afatinib Herpes zoster 
Afatinib Hip fracture 
Afatinib Hyperglycaemia 
Afatinib Hyperkalaemia 
Afatinib Hypernatraemia 
Afatinib Hypertension 
Afatinib Hypokalaemia 
Afatinib Hyponatraemia 
Afatinib Hypophagia 
Afatinib Hypotension 
Afatinib Hypoxia 
Afatinib Infarction 
Afatinib Infection 
Afatinib Inflammation 
Afatinib Influenza 
Afatinib Insomnia 
Afatinib Interstitial lung disease 
Afatinib Intestinal obstruction 
Afatinib Intestinal perforation 
Afatinib Jaundice 
Afatinib Left ventricular dysfunction 
Afatinib Lethargy 
Afatinib Leukocytosis 
Afatinib Lip swelling 
Afatinib Liver disorder 
Afatinib Liver function test abnormal 
Afatinib Liver function test increased 
Afatinib Liver injury 
Afatinib Localised infection 
Afatinib Loss of consciousness 
Afatinib Lower respiratory tract infection 
Afatinib Lung disorder 
Afatinib Lung infection 
Afatinib Lung neoplasm malignant 
Afatinib Lymphadenopathy 
Afatinib Malaise 
Afatinib Malignant neoplasm progression 
Afatinib Malnutrition 
Afatinib Melaena 
Afatinib Memory impairment 
Afatinib Mental disorder 
Afatinib Mental status changes 
Afatinib Metabolic acidosis 
Afatinib Metastases to central nervous system 
Afatinib Metastases to liver 
Afatinib Metastases to lung 
Afatinib Mouth ulceration 
Afatinib Mucosal inflammation 
Afatinib Multiple organ dysfunction syndrome 
Afatinib Muscle spasms 
Afatinib Muscular weakness 
Afatinib Musculoskeletal pain 
Afatinib Myocardial infarction 
Afatinib Nail disorder 
Afatinib Nausea 
Afatinib Necrosis 
Afatinib Neoplasm malignant 
Afatinib Neoplasm progression 
Afatinib Nephropathy 
Afatinib Nodule 
Afatinib Oedema 
Afatinib Oedema peripheral 
Afatinib Oesophagitis 
Afatinib Oral pain 
Afatinib Oropharyngeal pain 
Afatinib Osteoarthritis 
Afatinib Osteonecrosis 
Afatinib Oxygen saturation decreased 
Afatinib Pain 
Afatinib Pain in extremity 
Afatinib Pancreatitis acute 
Afatinib Pancytopenia 
Afatinib Paraesthesia 
Afatinib Pelvic pain 
Afatinib Peripheral swelling 
Afatinib Platelet count decreased 
Afatinib Pleural effusion 
Afatinib Pneumocystis jirovecii pneumonia 
Afatinib Pneumonia 
Afatinib Pneumonia aspiration 
Afatinib Pneumonia bacterial 
Afatinib Pneumonitis 
Afatinib Pneumothorax 
Afatinib Polyneuropathy 
Afatinib Pruritus 
Afatinib Pruritus generalised 
Afatinib Pulmonary embolism 
Afatinib Purpura 
Afatinib Pyrexia 
Afatinib Rash 
Afatinib Rash erythematous 
Afatinib Rash macular 
Afatinib Rash maculo-papular 
Afatinib Rash pruritic 
Afatinib Renal disorder 
Afatinib Renal failure 
Afatinib Renal impairment 
Afatinib Respiratory disorder 
Afatinib Respiratory distress 
Afatinib Respiratory failure 
Afatinib Rhinorrhoea 
Afatinib Sciatica 
Afatinib Sepsis 
Afatinib Septic shock 
Afatinib Shock haemorrhagic 
Afatinib Skin exfoliation 
Afatinib Skin infection 
Afatinib Skin reaction 
Afatinib Skin ulcer 
Afatinib Somnolence 
Afatinib Squamous cell carcinoma 
Afatinib Staphylococcal infection 
Afatinib Stevens-Johnson syndrome 
Afatinib Stomatitis 
Afatinib Subarachnoid haemorrhage 
Afatinib Sudden death 
Afatinib Syncope 
Afatinib Tachycardia 
Afatinib Thrombocytopenia 
Afatinib Thrombotic thrombocytopenic purpura 
Afatinib Toxic epidermal necrolysis 
Afatinib Transaminases increased 
Afatinib Transient ischaemic attack 
Afatinib Treatment failure 
Afatinib Troponin increased 
Afatinib Tumour lysis syndrome 
Afatinib Unevaluable event 
Afatinib Urethral disorder 
Afatinib Urinary tract disorder 
Afatinib Urinary tract infection 
Afatinib Urosepsis 
Afatinib Vaginal haemorrhage 
Afatinib Vaginal infection 
Afatinib Vertigo 
Afatinib Vision blurred 
Afatinib Vomiting 
Afatinib Weight decreased 
Afatinib Weight increased 
Afatinib Wheezing 
Afatinib White blood cell count decreased 
Albendazole Abasia 
Albendazole Acute hepatic failure 
Albendazole Acute kidney injury 
Albendazole Agitation 
Albendazole Altered state of consciousness 
Albendazole Anaemia 
Albendazole Anaphylactic reaction 
Albendazole Aphasia 
Albendazole Aplastic anaemia 
Albendazole Arthralgia 
Albendazole Blood disorder 
Albendazole Body temperature increased 
Albendazole Chills 
Albendazole Death 
Albendazole Depressed level of consciousness 
Albendazole Dermatitis 
Albendazole Encephalopathy 
Albendazole Erythema multiforme 
Albendazole Fatigue 
Albendazole Gastrointestinal pain 
Albendazole Generalised oedema 
Albendazole Granulocytopenia 
Albendazole Haemolytic anaemia 
Albendazole Hepatic enzyme increased 
Albendazole Hepatitis 
Albendazole Hepatitis acute 
Albendazole Hepatobiliary disease 
Albendazole Hyperhidrosis 
Albendazole Hyperpyrexia 
Albendazole Hypersensitivity 
Albendazole Hypotonia 
Albendazole Immune system disorder 
Albendazole Intracranial pressure increased 
Albendazole Liver function test abnormal 
Albendazole Lymphatic disorder 
Albendazole Malaise 
Albendazole Ocular hyperaemia 
Albendazole Oedema 
Albendazole Pain in extremity 
Albendazole Pallor 
Albendazole Palpitations 
Albendazole Pruritus generalised 
Albendazole Rhabdomyolysis 
Albendazole Skin disorder 
Albendazole Skin exfoliation 
Albendazole Skin mass 
Albendazole Skin ulcer 
Albendazole Somnolence 
Albendazole Stevens-Johnson syndrome 
Albendazole Tachycardia 
Albendazole Thrombocytopenia 
Albendazole Urethral disorder 
Albendazole Urinary tract disorder 
Albendazole Vertigo 
Albendazole Vision blurred 
Albendazole Vomiting 
Albendazole Weight decreased 
Albiglutide Appendicitis 
Albiglutide Atrial flutter 
Albiglutide Back pain 
Albiglutide Diarrhoea 
Albiglutide Gamma-glutamyltransferase increased 
Albiglutide Gastrooesophageal reflux disease 
Albiglutide Heart rate increased 
Albiglutide Hepatic enzyme abnormal 
Albiglutide Hypoglycaemia 
Albiglutide Influenza 
Albiglutide Injection site reaction 
Albiglutide Nausea 
Albiglutide Pneumonia 
Albiglutide Sinusitis 
Albiglutide Upper respiratory tract infection 
Albuterol Abdominal distension 
Albuterol Affect lability 
Albuterol Anaphylactic shock 
Albuterol Angioedema 
Albuterol Angiopathy 
Albuterol Anxiety 
Albuterol Arthralgia 
Albuterol Asthma 
Albuterol Ataxia 
Albuterol Atrial fibrillation 
Albuterol Body temperature increased 
Albuterol Breast pain 
Albuterol Bronchitis 
Albuterol Bronchospasm 
Albuterol Cardiac disorder 
Albuterol Chest discomfort 
Albuterol Chills 
Albuterol Coagulopathy 
Albuterol Connective tissue disorder 
Albuterol Cough 
Albuterol Decreased appetite 
Albuterol Diabetes mellitus 
Albuterol Dysgeusia 
Albuterol Dyspnoea 
Albuterol Ear pain 
Albuterol Euphoric mood 
Albuterol Feeling abnormal 
Albuterol Fluid overload 
Albuterol Flushing 
Albuterol Gastrointestinal pain 
Albuterol Glossitis 
Albuterol Glycosuria 
Albuterol Headache 
Albuterol Hyperkinesia 
Albuterol Hypersensitivity 
Albuterol Hypertension 
Albuterol Hypoglycaemia 
Albuterol Hypokalaemia 
Albuterol Hypotension 
Albuterol Ileus 
Albuterol Jaundice 
Albuterol Lactic acidosis 
Albuterol Laryngitis 
Albuterol Malaise 
Albuterol Malnutrition 
Albuterol Mental disability 
Albuterol Mental disorder 
Albuterol Metabolic acidosis 
Albuterol Migraine 
Albuterol Mood swings 
Albuterol Musculoskeletal disorder 
Albuterol Musculoskeletal pain 
Albuterol Myalgia 
Albuterol Mydriasis 
Albuterol Nasopharyngitis 
Albuterol Nervous system disorder 
Albuterol Nervousness 
Albuterol Neuropathy peripheral 
Albuterol Nightmare 
Albuterol Otitis media 
Albuterol Paraesthesia 
Albuterol Pruritus 
Albuterol Pulmonary oedema 
Albuterol Restlessness 
Albuterol Retching 
Albuterol Supraventricular tachycardia 
Albuterol Tachycardia 
Albuterol Tension 
Albuterol Thinking abnormal 
Albuterol Throat irritation 
Albuterol Tinnitus 
Albuterol Tongue discolouration 
Albuterol Tremor 
Albuterol Urethral disorder 
Albuterol Urinary tract disorder 
Albuterol Urinary tract infection 
Albuterol Urticaria 
Albuterol Wheezing 
Albuterol sulfate Angioedema 
Albuterol sulfate Arrhythmia 
Albuterol sulfate Asthenia 
Albuterol sulfate Bronchitis 
Albuterol sulfate Bronchospasm 
Albuterol sulfate Chest discomfort 
Albuterol sulfate Cough 
Albuterol sulfate Dyspnoea 
Albuterol sulfate Flushing 
Albuterol sulfate Hypertension 
Albuterol sulfate Irritability 
Albuterol sulfate Malaise 
Albuterol sulfate Nasal congestion 
Albuterol sulfate Tachycardia 
Albuterol sulfate Wheezing 
Alcohol Erectile dysfunction 
Alcohol Hyperaesthesia 
Alcohol Meningitis 
Alcohol Neuritis 
Alcohol Pain 
Alcohol Paraesthesia 
Alectinib Abdominal pain 
Alectinib Abdominal pain upper 
Alectinib Acute kidney injury 
Alectinib Acute respiratory distress syndrome 
Alectinib Appendicitis 
Alectinib Arrhythmia 
Alectinib Ascites 
Alectinib Asthma 
Alectinib Atelectasis 
Alectinib Atrioventricular block 
Alectinib Blood creatine phosphokinase increased 
Alectinib Blood lactate dehydrogenase increased 
Alectinib Bone pain 
Alectinib Cardiac arrest 
Alectinib Cardiac failure 
Alectinib Cardiac failure congestive 
Alectinib Cardiac tamponade 
Alectinib Cerebral haemorrhage 
Alectinib Cerebrovascular accident 
Alectinib Chromaturia 
Alectinib Chronic obstructive pulmonary disease 
Alectinib Colon cancer 
Alectinib Confusional state 
Alectinib Death 
Alectinib Dementia 
Alectinib Depressed level of consciousness 
Alectinib Disease progression 
Alectinib Drug eruption 
Alectinib Drug intolerance 
Alectinib Drug reaction with eosinophilia and systemic symptoms 
Alectinib Drug resistance 
Alectinib Drug-induced liver injury 
Alectinib Dysgeusia 
Alectinib Dysphagia 
Alectinib Dyspnoea exertional 
Alectinib Epilepsy 
Alectinib Erythema 
Alectinib Erythema multiforme 
Alectinib Face oedema 
Alectinib Femur fracture 
Alectinib Fracture 
Alectinib Gastric haemorrhage 
Alectinib Haemolysis 
Alectinib Haemoptysis 
Alectinib Heart rate decreased 
Alectinib Heart rate irregular 
Alectinib Hepatic failure 
Alectinib Hepatocellular injury 
Alectinib Hip fracture 
Alectinib Hyperbilirubinaemia 
Alectinib Hypoaesthesia 
Alectinib Hypokalaemia 
Alectinib Hypotension 
Alectinib Hypoxia 
Alectinib Intestinal obstruction 
Alectinib Joint swelling 
Alectinib Lethargy 
Alectinib Leukaemia 
Alectinib Liver disorder 
Alectinib Liver function test increased 
Alectinib Liver injury 
Alectinib Lung infection 
Alectinib Lung neoplasm malignant 
Alectinib Malaise 
Alectinib Metastases to central nervous system 
Alectinib Myalgia 
Alectinib Myocardial infarction 
Alectinib Myopathy 
Alectinib Myositis 
Alectinib Neuropathy peripheral 
Alectinib Oedema 
Alectinib Pain 
Alectinib Paraesthesia 
Alectinib Peritonitis 
Alectinib Pneumonitis 
Alectinib Pruritus generalised 
Alectinib Pulmonary oedema 
Alectinib Rash generalised 
Alectinib Rash maculo-papular 
Alectinib Rectal haemorrhage 
Alectinib Renal failure 
Alectinib Respiratory failure 
Alectinib Seizure 
Alectinib Septic shock 
Alectinib Skin disorder 
Alectinib Throat irritation 
Alectinib Thrombosis 
Alectinib Vision blurred 
Alectinib Visual impairment 
Alectinib Weight decreased 
Alectinib hydrochloride Back pain 
Alectinib hydrochloride Blood creatinine increased 
Alectinib hydrochloride Dyspnoea 
Alectinib hydrochloride Hyperbilirubinaemia 
Alectinib hydrochloride Hyperglycaemia 
Alectinib hydrochloride Hypocalcaemia 
Alectinib hydrochloride Hypokalaemia 
Alectinib hydrochloride Hyponatraemia 
Alectinib hydrochloride Hypophosphataemia 
Alectinib hydrochloride Lymphopenia 
Alectinib hydrochloride Rash 
Alectinib hydrochloride Visual impairment 
Alectinib hydrochloride Vomiting 
Alendronate sodium Abdominal distension 
Alendronate sodium Abdominal pain 
Alendronate sodium Alopecia 
Alendronate sodium Arthralgia 
Alendronate sodium Asthenia 
Alendronate sodium Asthma 
Alendronate sodium Bone pain 
Alendronate sodium Constipation 
Alendronate sodium Diarrhoea 
Alendronate sodium Dizziness 
Alendronate sodium Dysgeusia 
Alendronate sodium Dyspepsia 
Alendronate sodium Dysphagia 
Alendronate sodium Erythema 
Alendronate sodium Femur fracture 
Alendronate sodium Flatulence 
Alendronate sodium Gastric ulcer 
Alendronate sodium Gastritis 
Alendronate sodium Gastrointestinal disorder 
Alendronate sodium Gastrooesophageal reflux disease 
Alendronate sodium Headache 
Alendronate sodium Hypocalcaemia 
Alendronate sodium Joint swelling 
Alendronate sodium Malaise 
Alendronate sodium Melaena 
Alendronate sodium Mouth ulceration 
Alendronate sodium Muscle spasms 
Alendronate sodium Musculoskeletal pain 
Alendronate sodium Myalgia 
Alendronate sodium Nausea 
Alendronate sodium Oesophageal ulcer 
Alendronate sodium Oesophagitis 
Alendronate sodium Osteonecrosis 
Alendronate sodium Osteonecrosis of jaw 
Alendronate sodium Pruritus 
Alendronate sodium Pyrexia 
Alendronate sodium Rash 
Alendronate sodium Toxic epidermal necrolysis 
Alendronate sodium Urticaria 
Alendronate sodium Vertigo 
Alendronate sodium Vomiting 
Alendronic acid Abasia 
Alendronic acid Abdominal discomfort 
Alendronic acid Abdominal pain 
Alendronic acid Abdominal pain lower 
Alendronic acid Abdominal pain upper 
Alendronic acid Abscess 
Alendronic acid Acne 
Alendronic acid Acute kidney injury 
Alendronic acid Acute myocardial infarction 
Alendronic acid Acute respiratory failure 
Alendronic acid Agitation 
Alendronic acid Alanine aminotransferase increased 
Alendronic acid Alopecia 
Alendronic acid Amenorrhoea 
Alendronic acid Amnesia 
Alendronic acid Anaemia 
Alendronic acid Anal incontinence 
Alendronic acid Anaphylactic reaction 
Alendronic acid Angina pectoris 
Alendronic acid Angioedema 
Alendronic acid Angiopathy 
Alendronic acid Aphasia 
Alendronic acid Aphthous ulcer 
Alendronic acid Apnoea 
Alendronic acid Appendicitis 
Alendronic acid Arrhythmia supraventricular 
Alendronic acid Arthralgia 
Alendronic acid Arthritis 
Alendronic acid Arthropathy 
Alendronic acid Aspartate aminotransferase increased 
Alendronic acid Aspiration 
Alendronic acid Asthenia 
Alendronic acid Asthma 
Alendronic acid Ataxia 
Alendronic acid Atelectasis 
Alendronic acid Atrial fibrillation 
Alendronic acid Atrial flutter 
Alendronic acid Atrioventricular block complete 
Alendronic acid Atrioventricular block first degree 
Alendronic acid Azotaemia 
Alendronic acid Back pain 
Alendronic acid Bacterial infection 
Alendronic acid Balance disorder 
Alendronic acid Basal cell carcinoma 
Alendronic acid Blepharitis 
Alendronic acid Blister 
Alendronic acid Blood albumin decreased 
Alendronic acid Blood alkaline phosphatase increased 
Alendronic acid Blood bilirubin increased 
Alendronic acid Blood cholesterol increased 
Alendronic acid Blood creatine phosphokinase increased 
Alendronic acid Blood disorder 
Alendronic acid Blood glucose decreased 
Alendronic acid Blood glucose increased 
Alendronic acid Blood lactate dehydrogenase increased 
Alendronic acid Blood magnesium decreased 
Alendronic acid Blood potassium decreased 
Alendronic acid Blood potassium increased 
Alendronic acid Blood pressure abnormal 
Alendronic acid Blood pressure decreased 
Alendronic acid Blood sodium decreased 
Alendronic acid Blood triglycerides increased 
Alendronic acid Blood urea increased 
Alendronic acid Blood urine present 
Alendronic acid Bone disorder 
Alendronic acid Bone pain 
Alendronic acid Breast cancer 
Alendronic acid Breast disorder 
Alendronic acid Breast enlargement 
Alendronic acid Breast pain 
Alendronic acid Bronchospasm 
Alendronic acid Burning sensation 
Alendronic acid Bursitis 
Alendronic acid C-reactive protein increased 
Alendronic acid Cachexia 
Alendronic acid Candida infection 
Alendronic acid Cardiac arrest 
Alendronic acid Cardiac disorder 
Alendronic acid Cardiac failure 
Alendronic acid Cardiac murmur 
Alendronic acid Cardio-respiratory arrest 
Alendronic acid Cardiomegaly 
Alendronic acid Cardiomyopathy 
Alendronic acid Cardiovascular disorder 
Alendronic acid Carpal tunnel syndrome 
Alendronic acid Cataract 
Alendronic acid Cerebral haemorrhage 
Alendronic acid Cerebral infarction 
Alendronic acid Cerebral ischaemia 
Alendronic acid Cerebrovascular disorder 
Alendronic acid Chest discomfort 
Alendronic acid Chest pain 
Alendronic acid Cholangitis 
Alendronic acid Cholecystitis 
Alendronic acid Cholecystitis acute 
Alendronic acid Cholelithiasis 
Alendronic acid Chronic kidney disease 
Alendronic acid Chronic obstructive pulmonary disease 
Alendronic acid Clostridium difficile colitis 
Alendronic acid Clostridium difficile infection 
Alendronic acid Coagulopathy 
Alendronic acid Cognitive disorder 
Alendronic acid Colitis 
Alendronic acid Colitis ischaemic 
Alendronic acid Colitis ulcerative 
Alendronic acid Colon cancer 
Alendronic acid Coma 
Alendronic acid Confusional state 
Alendronic acid Congestive cardiomyopathy 
Alendronic acid Conjunctivitis 
Alendronic acid Connective tissue disorder 
Alendronic acid Constipation 
Alendronic acid Contusion 
Alendronic acid Coronary artery disease 
Alendronic acid Crohn's disease 
Alendronic acid Crying 
Alendronic acid Cyst 
Alendronic acid Cystitis 
Alendronic acid Deafness 
Alendronic acid Death 
Alendronic acid Decreased appetite 
Alendronic acid Decubitus ulcer 
Alendronic acid Dehydration 
Alendronic acid Delirium 
Alendronic acid Dementia 
Alendronic acid Dental caries 
Alendronic acid Depressed level of consciousness 
Alendronic acid Depressed mood 
Alendronic acid Depression 
Alendronic acid Dermatitis 
Alendronic acid Dermatitis allergic 
Alendronic acid Dermatitis contact 
Alendronic acid Dermatitis exfoliative 
Alendronic acid Diabetes mellitus 
Alendronic acid Diarrhoea 
Alendronic acid Diarrhoea haemorrhagic 
Alendronic acid Diplopia 
Alendronic acid Discomfort 
Alendronic acid Disorientation 
Alendronic acid Diverticulitis 
Alendronic acid Dizziness 
Alendronic acid Dizziness postural 
Alendronic acid Drug abuse 
Alendronic acid Drug eruption 
Alendronic acid Drug hypersensitivity 
Alendronic acid Drug interaction 
Alendronic acid Drug intolerance 
Alendronic acid Drug resistance 
Alendronic acid Drug-induced liver injury 
Alendronic acid Dry eye 
Alendronic acid Dry mouth 
Alendronic acid Dry skin 
Alendronic acid Duodenal ulcer 
Alendronic acid Dysaesthesia 
Alendronic acid Dysgeusia 
Alendronic acid Dysmenorrhoea 
Alendronic acid Dyspepsia 
Alendronic acid Dysphagia 
Alendronic acid Dysphonia 
Alendronic acid Dyspnoea 
Alendronic acid Dyspnoea exertional 
Alendronic acid Dysuria 
Alendronic acid Ear disorder 
Alendronic acid Ear infection 
Alendronic acid Eating disorder 
Alendronic acid Ecchymosis 
Alendronic acid Eczema 
Alendronic acid Electrocardiogram abnormal 
Alendronic acid Electrolyte imbalance 
Alendronic acid Embolism 
Alendronic acid Emotional disorder 
Alendronic acid Emotional distress 
Alendronic acid Encephalopathy 
Alendronic acid Epigastric discomfort 
Alendronic acid Epilepsy 
Alendronic acid Epistaxis 
Alendronic acid Erectile dysfunction 
Alendronic acid Eructation 
Alendronic acid Erythema 
Alendronic acid Erythema multiforme 
Alendronic acid Extrasystoles 
Alendronic acid Eye disorder 
Alendronic acid Eye pain 
Alendronic acid Eye pruritus 
Alendronic acid Eye swelling 
Alendronic acid Facial paralysis 
Alendronic acid Faecaloma 
Alendronic acid Failure to thrive 
Alendronic acid Fatigue 
Alendronic acid Fear 
Alendronic acid Feeding disorder 
Alendronic acid Feeling abnormal 
Alendronic acid Feeling jittery 
Alendronic acid Femur fracture 
Alendronic acid Flank pain 
Alendronic acid Flatulence 
Alendronic acid Fluid overload 
Alendronic acid Fluid retention 
Alendronic acid Fracture 
Alendronic acid Fungal infection 
Alendronic acid Fungal skin infection 
Alendronic acid Furuncle 
Alendronic acid Gait disturbance 
Alendronic acid Gallbladder disorder 
Alendronic acid Gastric cancer 
Alendronic acid Gastric haemorrhage 
Alendronic acid Gastritis 
Alendronic acid Gastroenteritis 
Alendronic acid Gastroenteritis viral 
Alendronic acid Gastrointestinal disorder 
Alendronic acid Gastrointestinal haemorrhage 
Alendronic acid Gastrooesophageal reflux disease 
Alendronic acid Generalised oedema 
Alendronic acid Gingival bleeding 
Alendronic acid Glossodynia 
Alendronic acid Gout 
Alendronic acid Haematemesis 
Alendronic acid Haematochezia 
Alendronic acid Haematocrit decreased 
Alendronic acid Haematoma 
Alendronic acid Haemoglobin decreased 
Alendronic acid Haemoptysis 
Alendronic acid Headache 
Alendronic acid Heart rate irregular 
Alendronic acid Hemiparesis 
Alendronic acid Hepatic cancer 
Alendronic acid Hepatic cirrhosis 
Alendronic acid Hepatic enzyme increased 
Alendronic acid Hepatic failure 
Alendronic acid Hepatic steatosis 
Alendronic acid Hepatitis 
Alendronic acid Hernia 
Alendronic acid Herpes zoster 
Alendronic acid Hirsutism 
Alendronic acid Hot flush 
Alendronic acid Hydronephrosis 
Alendronic acid Hyperaesthesia 
Alendronic acid Hypercalcaemia 
Alendronic acid Hypercholesterolaemia 
Alendronic acid Hyperglycaemia 
Alendronic acid Hyperkalaemia 
Alendronic acid Hyperlipidaemia 
Alendronic acid Hypersensitivity 
Alendronic acid Hypersomnia 
Alendronic acid Hypertension 
Alendronic acid Hyperthyroidism 
Alendronic acid Hypertriglyceridaemia 
Alendronic acid Hyperuricaemia 
Alendronic acid Hypoacusis 
Alendronic acid Hypoaesthesia 
Alendronic acid Hypoalbuminaemia 
Alendronic acid Hypocalcaemia 
Alendronic acid Hypoglycaemia 
Alendronic acid Hypokalaemia 
Alendronic acid Hypokinesia 
Alendronic acid Hypomagnesaemia 
Alendronic acid Hyponatraemia 
Alendronic acid Hypophosphataemia 
Alendronic acid Hypothermia 
Alendronic acid Hypothyroidism 
Alendronic acid Hypovolaemia 
Alendronic acid Ileus 
Alendronic acid Ileus paralytic 
Alendronic acid Ill-defined disorder 
Alendronic acid Immune thrombocytopenic purpura 
Alendronic acid Inappropriate antidiuretic hormone secretion 
Alendronic acid Incontinence 
Alendronic acid Induration 
Alendronic acid Infection 
Alendronic acid Inflammation 
Alendronic acid Influenza 
Alendronic acid Influenza like illness 
Alendronic acid Inner ear disorder 
Alendronic acid Insomnia 
Alendronic acid Interstitial lung disease 
Alendronic acid Intervertebral disc protrusion 
Alendronic acid Iron deficiency anaemia 
Alendronic acid Irritability 
Alendronic acid Irritable bowel syndrome 
Alendronic acid Ischaemia 
Alendronic acid Jaundice 
Alendronic acid Joint stiffness 
Alendronic acid Joint swelling 
Alendronic acid Keratitis 
Alendronic acid Laboratory test abnormal 
Alendronic acid Laceration 
Alendronic acid Large intestine perforation 
Alendronic acid Laryngeal oedema 
Alendronic acid Laryngitis 
Alendronic acid Left ventricular dysfunction 
Alendronic acid Lethargy 
Alendronic acid Leukaemia 
Alendronic acid Leukocytosis 
Alendronic acid Leukopenia 
Alendronic acid Limb discomfort 
Alendronic acid Liver disorder 
Alendronic acid Local swelling 
Alendronic acid Localised infection 
Alendronic acid Lower respiratory tract infection 
Alendronic acid Lung disorder 
Alendronic acid Lung infiltration 
Alendronic acid Lung neoplasm malignant 
Alendronic acid Lymphadenopathy 
Alendronic acid Lymphoedema 
Alendronic acid Lymphopenia 
Alendronic acid Malaise 
Alendronic acid Malignant melanoma 
Alendronic acid Malnutrition 
Alendronic acid Mass 
Alendronic acid Melaena 
Alendronic acid Menorrhagia 
Alendronic acid Menstruation irregular 
Alendronic acid Mental disorder 
Alendronic acid Mental impairment 
Alendronic acid Mental status changes 
Alendronic acid Metabolic acidosis 
Alendronic acid Metastatic neoplasm 
Alendronic acid Micturition urgency 
Alendronic acid Mitral valve incompetence 
Alendronic acid Mobility decreased 
Alendronic acid Mood altered 
Alendronic acid Mood swings 
Alendronic acid Mouth ulceration 
Alendronic acid Mucosal inflammation 
Alendronic acid Multiple fractures 
Alendronic acid Multiple organ dysfunction syndrome 
Alendronic acid Muscle atrophy 
Alendronic acid Muscle spasms 
Alendronic acid Muscular weakness 
Alendronic acid Musculoskeletal chest pain 
Alendronic acid Musculoskeletal pain 
Alendronic acid Musculoskeletal stiffness 
Alendronic acid Myalgia 
Alendronic acid Myelodysplastic syndrome 
Alendronic acid Myocardial infarction 
Alendronic acid Myocardial ischaemia 
Alendronic acid Myositis 
Alendronic acid Nail disorder 
Alendronic acid Nasal dryness 
Alendronic acid Nasopharyngitis 
Alendronic acid Nausea 
Alendronic acid Necrosis 
Alendronic acid Neoplasm 
Alendronic acid Neoplasm malignant 
Alendronic acid Nephrolithiasis 
Alendronic acid Nephropathy 
Alendronic acid Nephrotic syndrome 
Alendronic acid Nervous system disorder 
Alendronic acid Nervousness 
Alendronic acid Neuritis 
Alendronic acid Neuropathy peripheral 
Alendronic acid Neutropenia 
Alendronic acid Night sweats 
Alendronic acid Nocturia 
Alendronic acid Nodule 
Alendronic acid Obesity 
Alendronic acid Obstructive airways disorder 
Alendronic acid Ocular hyperaemia 
Alendronic acid Oesophageal ulcer 
Alendronic acid Oesophagitis 
Alendronic acid Oral candidiasis 
Alendronic acid Oral discomfort 
Alendronic acid Oral disorder 
Alendronic acid Oral pain 
Alendronic acid Oropharyngeal pain 
Alendronic acid Orthostatic hypotension 
Alendronic acid Osteonecrosis 
Alendronic acid Osteonecrosis of jaw 
Alendronic acid Otitis media 
Alendronic acid Oxygen saturation decreased 
Alendronic acid Pain 
Alendronic acid Pain in extremity 
Alendronic acid Pain in jaw 
Alendronic acid Pain of skin 
Alendronic acid Palpitations 
Alendronic acid Pancreatic carcinoma 
Alendronic acid Pancreatitis 
Alendronic acid Pancreatitis acute 
Alendronic acid Pancytopenia 
Alendronic acid Panic attack 
Alendronic acid Paraesthesia oral 
Alendronic acid Parkinson's disease 
Alendronic acid Parkinsonism 
Alendronic acid Peptic ulcer 
Alendronic acid Pericardial effusion 
Alendronic acid Pericarditis 
Alendronic acid Peripheral sensory neuropathy 
Alendronic acid Peripheral swelling 
Alendronic acid Peripheral vascular disorder 
Alendronic acid Peritonitis 
Alendronic acid Petechiae 
Alendronic acid Pharyngitis 
Alendronic acid Phlebitis 
Alendronic acid Plasma cell myeloma 
Alendronic acid Pleural effusion 
Alendronic acid Pleurisy 
Alendronic acid Pneumonia 
Alendronic acid Pneumonia aspiration 
Alendronic acid Pneumonitis 
Alendronic acid Pneumothorax 
Alendronic acid Pollakiuria 
Alendronic acid Polyneuropathy 
Alendronic acid Polyp 
Alendronic acid Polyuria 
Alendronic acid Poor quality sleep 
Alendronic acid Presyncope 
Alendronic acid Productive cough 
Alendronic acid Prostate cancer 
Alendronic acid Proteinuria 
Alendronic acid Pruritus 
Alendronic acid Pruritus generalised 
Alendronic acid Psoriasis 
Alendronic acid Psychotic disorder 
Alendronic acid Pulmonary alveolar haemorrhage 
Alendronic acid Pulmonary embolism 
Alendronic acid Pulmonary hypertension 
Alendronic acid Pulmonary mass 
Alendronic acid Pulmonary oedema 
Alendronic acid Pyelonephritis 
Alendronic acid Pyrexia 
Alendronic acid Rash 
Alendronic acid Rash erythematous 
Alendronic acid Raynaud's phenomenon 
Alendronic acid Red blood cell count decreased 
Alendronic acid Red blood cell sedimentation rate increased 
Alendronic acid Renal tubular necrosis 
Alendronic acid Respiratory arrest 
Alendronic acid Respiratory disorder 
Alendronic acid Respiratory distress 
Alendronic acid Respiratory failure 
Alendronic acid Respiratory tract congestion 
Alendronic acid Restless legs syndrome 
Alendronic acid Retinal detachment 
Alendronic acid Rhabdomyolysis 
Alendronic acid Rheumatoid arthritis 
Alendronic acid Rhinitis 
Alendronic acid Rhinorrhoea 
Alendronic acid Sciatica 
Alendronic acid Seborrhoeic dermatitis 
Alendronic acid Sedation 
Alendronic acid Seizure 
Alendronic acid Sensory loss 
Alendronic acid Sepsis 
Alendronic acid Septic shock 
Alendronic acid Sexual dysfunction 
Alendronic acid Shock 
Alendronic acid Sinus bradycardia 
Alendronic acid Sinus congestion 
Alendronic acid Sinus disorder 
Alendronic acid Sinus tachycardia 
Alendronic acid Sinusitis 
Alendronic acid Skin cancer 
Alendronic acid Skin discolouration 
Alendronic acid Skin disorder 
Alendronic acid Skin infection 
Alendronic acid Skin lesion 
Alendronic acid Skin mass 
Alendronic acid Skin ulcer 
Alendronic acid Sleep apnoea syndrome 
Alendronic acid Small intestinal obstruction 
Alendronic acid Somnolence 
Alendronic acid Spinal fracture 
Alendronic acid Splenomegaly 
Alendronic acid Squamous cell carcinoma 
Alendronic acid Staphylococcal infection 
Alendronic acid Stevens-Johnson syndrome 
Alendronic acid Stomatitis 
Alendronic acid Subdural haematoma 
Alendronic acid Suicidal ideation 
Alendronic acid Supraventricular extrasystoles 
Alendronic acid Supraventricular tachycardia 
Alendronic acid Swelling 
Alendronic acid Swelling face 
Alendronic acid Syncope 
Alendronic acid Systemic lupus erythematosus 
Alendronic acid Tachycardia 
Alendronic acid Tachypnoea 
Alendronic acid Tenderness 
Alendronic acid Tendon rupture 
Alendronic acid Tendonitis 
Alendronic acid Thirst 
Alendronic acid Throat tightness 
Alendronic acid Thrombocytopenia 
Alendronic acid Thrombocytosis 
Alendronic acid Tongue discolouration 
Alendronic acid Tooth disorder 
Alendronic acid Toxic epidermal necrolysis 
Alendronic acid Transaminases increased 
Alendronic acid Transient ischaemic attack 
Alendronic acid Treatment failure 
Alendronic acid Troponin increased 
Alendronic acid Tubulointerstitial nephritis 
Alendronic acid Ulcer 
Alendronic acid Unevaluable event 
Alendronic acid Unresponsive to stimuli 
Alendronic acid Upper gastrointestinal haemorrhage 
Alendronic acid Upper respiratory tract infection 
Alendronic acid Urinary incontinence 
Alendronic acid Urinary retention 
Alendronic acid Urinary tract disorder 
Alendronic acid Urinary tract infection 
Alendronic acid Urine analysis abnormal 
Alendronic acid Urosepsis 
Alendronic acid Urticaria 
Alendronic acid Vaginal discharge 
Alendronic acid Vaginal haemorrhage 
Alendronic acid Vaginal infection 
Alendronic acid Varicose vein 
Alendronic acid Vasculitis 
Alendronic acid Venous thrombosis 
Alendronic acid Ventricular extrasystoles 
Alendronic acid Ventricular tachycardia 
Alendronic acid Vertigo 
Alendronic acid Vision blurred 
Alendronic acid Visual acuity reduced 
Alendronic acid Visual field defect 
Alendronic acid Visual impairment 
Alendronic acid Vomiting 
Alendronic acid Vulvovaginal mycotic infection 
Alendronic acid Weight increased 
Alendronic acid Wheezing 
Alendronic acid White blood cell count decreased 
Alendronic acid White blood cell count increased 
Alendronic acid Withdrawal syndrome 
Alfuzosin Abdominal pain 
Alfuzosin Abdominal pain upper 
Alfuzosin Angina pectoris 
Alfuzosin Angioedema 
Alfuzosin Angiopathy 
Alfuzosin Arthralgia 
Alfuzosin Arthritis 
Alfuzosin Arthropathy 
Alfuzosin Atrial fibrillation 
Alfuzosin Blood disorder 
Alfuzosin Blood pressure fluctuation 
Alfuzosin Breast disorder 
Alfuzosin Bronchitis 
Alfuzosin Bursitis 
Alfuzosin Cardiac disorder 
Alfuzosin Cardiovascular disorder 
Alfuzosin Chest pain 
Alfuzosin Cholestasis 
Alfuzosin Connective tissue disorder 
Alfuzosin Coronary artery disease 
Alfuzosin Dermatitis 
Alfuzosin Discomfort 
Alfuzosin Dry mouth 
Alfuzosin Dyspepsia 
Alfuzosin Ear disorder 
Alfuzosin Eye disorder 
Alfuzosin Fatigue 
Alfuzosin Feeling abnormal 
Alfuzosin Flushing 
Alfuzosin Gastrointestinal disorder 
Alfuzosin Hepatobiliary disease 
Alfuzosin Hepatocellular injury 
Alfuzosin Hypotension 
Alfuzosin Ill-defined disorder 
Alfuzosin Infection 
Alfuzosin Influenza like illness 
Alfuzosin Injury 
Alfuzosin Inner ear disorder 
Alfuzosin Jaundice 
Alfuzosin Laryngitis 
Alfuzosin Liver injury 
Alfuzosin Lymphatic disorder 
Alfuzosin Malaise 
Alfuzosin Mental disorder 
Alfuzosin Miosis 
Alfuzosin Musculoskeletal discomfort 
Alfuzosin Nephrolithiasis 
Alfuzosin Nervous system disorder 
Alfuzosin Neuralgia 
Alfuzosin Neuropathy peripheral 
Alfuzosin Oedema 
Alfuzosin Orthostatic hypotension 
Alfuzosin Osteoarthritis 
Alfuzosin Palpitations 
Alfuzosin Pharyngitis 
Alfuzosin Priapism 
Alfuzosin Pruritus 
Alfuzosin Rhinitis 
Alfuzosin Sciatica 
Alfuzosin Shock 
Alfuzosin Sinusitis 
Alfuzosin Skin disorder 
Alfuzosin Somnolence 
Alfuzosin Syncope 
Alfuzosin Tachycardia 
Alfuzosin Torsade de pointes 
Alfuzosin Toxic epidermal necrolysis 
Alfuzosin Upper respiratory tract infection 
Alfuzosin Urethral disorder 
Alfuzosin Urinary tract disorder 
Alfuzosin Ventricular arrhythmia 
Alfuzosin Ventricular tachycardia 
Alfuzosin Vertigo 
Alfuzosin Vomiting 
Alfuzosin hydrochloride Abdominal pain 
Alfuzosin hydrochloride Angina pectoris 
Alfuzosin hydrochloride Angioedema 
Alfuzosin hydrochloride Atrial fibrillation 
Alfuzosin hydrochloride Bronchitis 
Alfuzosin hydrochloride Chest pain 
Alfuzosin hydrochloride Constipation 
Alfuzosin hydrochloride Diarrhoea 
Alfuzosin hydrochloride Dyspepsia 
Alfuzosin hydrochloride Erectile dysfunction 
Alfuzosin hydrochloride Fatigue 
Alfuzosin hydrochloride Flushing 
Alfuzosin hydrochloride Headache 
Alfuzosin hydrochloride Hypotension 
Alfuzosin hydrochloride Jaundice 
Alfuzosin hydrochloride Nausea 
Alfuzosin hydrochloride Oedema 
Alfuzosin hydrochloride Orthostatic hypotension 
Alfuzosin hydrochloride Pain 
Alfuzosin hydrochloride Pharyngitis 
Alfuzosin hydrochloride Priapism 
Alfuzosin hydrochloride Pruritus 
Alfuzosin hydrochloride Rash 
Alfuzosin hydrochloride Rhinitis 
Alfuzosin hydrochloride Sinusitis 
Alfuzosin hydrochloride Syncope 
Alfuzosin hydrochloride Tachycardia 
Alfuzosin hydrochloride Thrombocytopenia 
Alfuzosin hydrochloride Toxic epidermal necrolysis 
Alfuzosin hydrochloride Upper respiratory tract infection 
Alfuzosin hydrochloride Urticaria 
Aliskiren Abdominal distension 
Aliskiren Abdominal pain upper 
Aliskiren Abdominal tenderness 
Aliskiren Acute kidney injury 
Aliskiren Acute myocardial infarction 
Aliskiren Anaphylactic shock 
Aliskiren Angioedema 
Aliskiren Anxiety 
Aliskiren Arrhythmia 
Aliskiren Asthenia 
Aliskiren Asthma 
Aliskiren Atrial fibrillation 
Aliskiren Blood pressure increased 
Aliskiren Blood uric acid increased 
Aliskiren Bronchitis 
Aliskiren Cardiac disorder 
Aliskiren Cardiac failure 
Aliskiren Cardiac failure congestive 
Aliskiren Cardiomegaly 
Aliskiren Cardiomyopathy 
Aliskiren Cerebrovascular accident 
Aliskiren Chest pain 
Aliskiren Cholecystitis 
Aliskiren Chronic kidney disease 
Aliskiren Chronic obstructive pulmonary disease 
Aliskiren Colon cancer 
Aliskiren Connective tissue disorder 
Aliskiren Constipation 
Aliskiren Coronary artery disease 
Aliskiren Cough 
Aliskiren Death 
Aliskiren Dehydration 
Aliskiren Diabetes mellitus 
Aliskiren Disease progression 
Aliskiren Dyspnoea 
Aliskiren Epistaxis 
Aliskiren Erythema multiforme 
Aliskiren Fatigue 
Aliskiren Fluid overload 
Aliskiren Gastrointestinal pain 
Aliskiren Gastrooesophageal reflux disease 
Aliskiren Generalised tonic-clonic seizure 
Aliskiren Gout 
Aliskiren Haematocrit decreased 
Aliskiren Haemoglobin decreased 
Aliskiren Hepatic failure 
Aliskiren Hepatic function abnormal 
Aliskiren Hepatitis 
Aliskiren Hepatobiliary disease 
Aliskiren Hepatocellular injury 
Aliskiren Hepatomegaly 
Aliskiren Hyperkalaemia 
Aliskiren Hypoglycaemia 
Aliskiren Hypotension 
Aliskiren Hypothyroidism 
Aliskiren Hypovolaemia 
Aliskiren Infection 
Aliskiren Ischaemic stroke 
Aliskiren Jaundice 
Aliskiren Left ventricular dysfunction 
Aliskiren Lethargy 
Aliskiren Leukocytosis 
Aliskiren Liver disorder 
Aliskiren Loss of consciousness 
Aliskiren Malaise 
Aliskiren Metabolic acidosis 
Aliskiren Mitral valve incompetence 
Aliskiren Mobility decreased 
Aliskiren Muscular weakness 
Aliskiren Musculoskeletal discomfort 
Aliskiren Musculoskeletal pain 
Aliskiren Myocardial infarction 
Aliskiren Myocardial ischaemia 
Aliskiren Myositis 
Aliskiren Nausea 
Aliskiren Neck pain 
Aliskiren Nephrolithiasis 
Aliskiren Nervous system disorder 
Aliskiren Oedema peripheral 
Aliskiren Pain in extremity 
Aliskiren Periorbital oedema 
Aliskiren Pneumonia 
Aliskiren Pneumonia aspiration 
Aliskiren Proteinuria 
Aliskiren Pruritus 
Aliskiren Pulmonary oedema 
Aliskiren Pyrexia 
Aliskiren Rales 
Aliskiren Renal failure 
Aliskiren Respiratory failure 
Aliskiren Rhabdomyolysis 
Aliskiren Rhinitis 
Aliskiren Seizure 
Aliskiren Septic shock 
Aliskiren Speech disorder 
Aliskiren Stevens-Johnson syndrome 
Aliskiren Sudden death 
Aliskiren Syncope 
Aliskiren Thrombosis 
Aliskiren Toxic epidermal necrolysis 
Aliskiren Upper respiratory tract infection 
Aliskiren Urethral disorder 
Aliskiren Urinary tract disorder 
Aliskiren Urinary tract infection 
Aliskiren Urticaria 
Aliskiren Ventricular tachycardia 
Aliskiren Visual acuity reduced 
Aliskiren Vomiting 
Aliskiren hemifumarate Angioedema 
Aliskiren hemifumarate Blood creatine phosphokinase increased 
Aliskiren hemifumarate Blood creatinine increased 
Aliskiren hemifumarate Blood urea increased 
Aliskiren hemifumarate Blood uric acid increased 
Aliskiren hemifumarate Dyspepsia 
Aliskiren hemifumarate Erythema 
Aliskiren hemifumarate Face oedema 
Aliskiren hemifumarate Gastrooesophageal reflux disease 
Aliskiren hemifumarate Generalised oedema 
Aliskiren hemifumarate Generalised tonic-clonic seizure 
Aliskiren hemifumarate Gout 
Aliskiren hemifumarate Haematocrit decreased 
Aliskiren hemifumarate Haemoglobin decreased 
Aliskiren hemifumarate Hepatic enzyme increased 
Aliskiren hemifumarate Hepatic function abnormal 
Aliskiren hemifumarate Hypersensitivity 
Aliskiren hemifumarate Loss of consciousness 
Aliskiren hemifumarate Nasopharyngitis 
Aliskiren hemifumarate Nephrolithiasis 
Aliskiren hemifumarate Oedema 
Aliskiren hemifumarate Oedema peripheral 
Aliskiren hemifumarate Periorbital oedema 
Aliskiren hemifumarate Rash 
Aliskiren hemifumarate Seizure 
Aliskiren hemifumarate Stevens-Johnson syndrome 
Aliskiren hemifumarate Toxic epidermal necrolysis 
Aliskiren hemifumarate Urticaria 
Allopurinol Abasia 
Allopurinol Abdominal distension 
Allopurinol Abdominal pain 
Allopurinol Abortion spontaneous 
Allopurinol Acidosis 
Allopurinol Acute hepatic failure 
Allopurinol Acute kidney injury 
Allopurinol Acute myocardial infarction 
Allopurinol Acute respiratory failure 
Allopurinol Ageusia 
Allopurinol Agitation 
Allopurinol Agranulocytosis 
Allopurinol Alanine aminotransferase increased 
Allopurinol Albuminuria 
Allopurinol Alopecia 
Allopurinol Amblyopia 
Allopurinol Amnesia 
Allopurinol Anaemia 
Allopurinol Anaphylactic shock 
Allopurinol Angina pectoris 
Allopurinol Angioedema 
Allopurinol Angiopathy 
Allopurinol Anuria 
Allopurinol Aphthous ulcer 
Allopurinol Aplastic anaemia 
Allopurinol Apnoea 
Allopurinol Arthralgia 
Allopurinol Arthritis 
Allopurinol Ascites 
Allopurinol Aspiration 
Allopurinol Asthenia 
Allopurinol Ataxia 
Allopurinol Atrial fibrillation 
Allopurinol Atrioventricular block complete 
Allopurinol Balance disorder 
Allopurinol Basal cell carcinoma 
Allopurinol Blindness 
Allopurinol Blister 
Allopurinol Blood albumin decreased 
Allopurinol Blood alkaline phosphatase increased 
Allopurinol Blood cholesterol increased 
Allopurinol Blood creatine phosphokinase increased 
Allopurinol Blood creatinine increased 
Allopurinol Blood disorder 
Allopurinol Blood glucose increased 
Allopurinol Blood potassium increased 
Allopurinol Blood pressure increased 
Allopurinol Blood triglycerides increased 
Allopurinol Blood urea increased 
Allopurinol Body temperature increased 
Allopurinol Bone marrow failure 
Allopurinol Bone pain 
Allopurinol Bradycardia 
Allopurinol Breast disorder 
Allopurinol Bronchitis 
Allopurinol Bronchospasm 
Allopurinol C-reactive protein increased 
Allopurinol Candida infection 
Allopurinol Cardiac arrest 
Allopurinol Cardiac disorder 
Allopurinol Cardiac failure 
Allopurinol Cardiac failure acute 
Allopurinol Cardiac failure congestive 
Allopurinol Cardio-respiratory arrest 
Allopurinol Cardiogenic shock 
Allopurinol Cardiomegaly 
Allopurinol Cardiomyopathy 
Allopurinol Cardiovascular disorder 
Allopurinol Cerebral haemorrhage 
Allopurinol Cerebral infarction 
Allopurinol Cheilitis 
Allopurinol Chest discomfort 
Allopurinol Chest pain 
Allopurinol Chills 
Allopurinol Cholecystitis acute 
Allopurinol Cholelithiasis 
Allopurinol Cholestasis 
Allopurinol Chromaturia 
Allopurinol Chronic kidney disease 
Allopurinol Chronic obstructive pulmonary disease 
Allopurinol Circulatory collapse 
Allopurinol Coagulopathy 
Allopurinol Cognitive disorder 
Allopurinol Cold sweat 
Allopurinol Colitis 
Allopurinol Coma 
Allopurinol Confusional state 
Allopurinol Conjunctival hyperaemia 
Allopurinol Conjunctivitis 
Allopurinol Constipation 
Allopurinol Contusion 
Allopurinol Cough 
Allopurinol Deafness 
Allopurinol Death 
Allopurinol Decreased appetite 
Allopurinol Dehydration 
Allopurinol Depressed level of consciousness 
Allopurinol Depression 
Allopurinol Dermatitis 
Allopurinol Dermatitis bullous 
Allopurinol Dermatitis exfoliative 
Allopurinol Diarrhoea 
Allopurinol Diarrhoea haemorrhagic 
Allopurinol Discomfort 
Allopurinol Disseminated intravascular coagulation 
Allopurinol Dizziness 
Allopurinol Drug eruption 
Allopurinol Drug hypersensitivity 
Allopurinol Drug intolerance 
Allopurinol Drug reaction with eosinophilia and systemic symptoms 
Allopurinol Drug-induced liver injury 
Allopurinol Dry eye 
Allopurinol Dry mouth 
Allopurinol Dysarthria 
Allopurinol Dysgeusia 
Allopurinol Dyspepsia 
Allopurinol Dysphagia 
Allopurinol Dyspnoea 
Allopurinol Dysuria 
Allopurinol Eczema 
Allopurinol Electrocardiogram abnormal 
Allopurinol Electrolyte imbalance 
Allopurinol Encephalitis 
Allopurinol Encephalopathy 
Allopurinol Eosinophilia 
Allopurinol Epilepsy 
Allopurinol Epistaxis 
Allopurinol Erectile dysfunction 
Allopurinol Erythema 
Allopurinol Erythema multiforme 
Allopurinol Face oedema 
Allopurinol Fatigue 
Allopurinol Febrile neutropenia 
Allopurinol Feeling cold 
Allopurinol Fluid overload 
Allopurinol Gamma-glutamyltransferase increased 
Allopurinol Gastric ulcer 
Allopurinol Gastritis 
Allopurinol Gastroenteritis 
Allopurinol Gastrointestinal disorder 
Allopurinol Gastrointestinal haemorrhage 
Allopurinol Gastrointestinal pain 
Allopurinol Glossitis 
Allopurinol Glycosuria 
Allopurinol Gynaecomastia 
Allopurinol Haematemesis 
Allopurinol Haematocrit decreased 
Allopurinol Haematoma 
Allopurinol Haematuria 
Allopurinol Haemolysis 
Allopurinol Haemolytic anaemia 
Allopurinol Haemorrhage 
Allopurinol Haemorrhage intracranial 
Allopurinol Haemorrhagic stroke 
Allopurinol Haemorrhoids 
Allopurinol Hallucination 
Allopurinol Hallucination, visual 
Allopurinol Headache 
Allopurinol Heart rate increased 
Allopurinol Hemiparesis 
Allopurinol Hemiplegia 
Allopurinol Hepatic encephalopathy 
Allopurinol Hepatic enzyme abnormal 
Allopurinol Hepatic enzyme increased 
Allopurinol Hepatic failure 
Allopurinol Hepatic function abnormal 
Allopurinol Hepatitis 
Allopurinol Hepatitis acute 
Allopurinol Hepatitis cholestatic 
Allopurinol Hepatobiliary disease 
Allopurinol Hepatocellular injury 
Allopurinol Hepatomegaly 
Allopurinol Hernia 
Allopurinol Herpes simplex 
Allopurinol Herpes zoster 
Allopurinol Hyperbilirubinaemia 
Allopurinol Hypercalcaemia 
Allopurinol Hyperglycaemia 
Allopurinol Hyperhidrosis 
Allopurinol Hyperkalaemia 
Allopurinol Hyperpyrexia 
Allopurinol Hypersensitivity 
Allopurinol Hypersensitivity vasculitis 
Allopurinol Hyperthermia 
Allopurinol Hyperthyroidism 
Allopurinol Hypertriglyceridaemia 
Allopurinol Hyperuricaemia 
Allopurinol Hypoaesthesia 
Allopurinol Hypokalaemia 
Allopurinol Hypomagnesaemia 
Allopurinol Hyponatraemia 
Allopurinol Hypophagia 
Allopurinol Hypotension 
Allopurinol Hypothyroidism 
Allopurinol Hypotonia 
Allopurinol Hypovolaemia 
Allopurinol Hypoxia 
Allopurinol Ileus 
Allopurinol Ill-defined disorder 
Allopurinol Immune system disorder 
Allopurinol Immune thrombocytopenic purpura 
Allopurinol Incontinence 
Allopurinol Infection 
Allopurinol Inflammation 
Allopurinol Influenza 
Allopurinol Injection site reaction 
Allopurinol Insomnia 
Allopurinol Intentional self-injury 
Allopurinol Interstitial lung disease 
Allopurinol Intestinal obstruction 
Allopurinol Ischaemic stroke 
Allopurinol Jaundice 
Allopurinol Jaundice cholestatic 
Allopurinol Laceration 
Allopurinol Lactic acidosis 
Allopurinol Left ventricular dysfunction 
Allopurinol Leukaemia 
Allopurinol Leukocytosis 
Allopurinol Leukopenia 
Allopurinol Libido decreased 
Allopurinol Lipase increased 
Allopurinol Liver disorder 
Allopurinol Liver function test abnormal 
Allopurinol Liver injury 
Allopurinol Local swelling 
Allopurinol Loss of libido 
Allopurinol Lung disorder 
Allopurinol Lung infection 
Allopurinol Lymphadenopathy 
Allopurinol Lymphatic disorder 
Allopurinol Lymphopenia 
Allopurinol Malaise 
Allopurinol Malignant neoplasm progression 
Allopurinol Malnutrition 
Allopurinol Maternal drugs affecting foetus 
Allopurinol Melaena 
Allopurinol Memory impairment 
Allopurinol Meningitis 
Allopurinol Mental disorder 
Allopurinol Mental status changes 
Allopurinol Metabolic acidosis 
Allopurinol Metabolic disorder 
Allopurinol Mouth ulceration 
Allopurinol Mucosal inflammation 
Allopurinol Multiple organ dysfunction syndrome 
Allopurinol Muscle twitching 
Allopurinol Muscular weakness 
Allopurinol Musculoskeletal discomfort 
Allopurinol Myalgia 
Allopurinol Myocarditis 
Allopurinol Myoclonus 
Allopurinol Myopathy 
Allopurinol Nausea 
Allopurinol Neck pain 
Allopurinol Necrosis 
Allopurinol Nervous system disorder 
Allopurinol Neuritis 
Allopurinol Neutropenia 
Allopurinol Ocular hyperaemia 
Allopurinol Oedema 
Allopurinol Oedema peripheral 
Allopurinol Oliguria 
Allopurinol Optic neuritis 
Allopurinol Oral disorder 
Allopurinol Oropharyngeal discomfort 
Allopurinol Oropharyngeal pain 
Allopurinol Orthostatic hypotension 
Allopurinol Oxygen saturation decreased 
Allopurinol Pain 
Allopurinol Pain in extremity 
Allopurinol Pancreatitis 
Allopurinol Pancreatitis acute 
Allopurinol Pancytopenia 
Allopurinol Panic attack 
Allopurinol Paralysis 
Allopurinol Pelvic pain 
Allopurinol Pericarditis 
Allopurinol Peripheral ischaemia 
Allopurinol Peripheral sensory neuropathy 
Allopurinol Peripheral vascular disorder 
Allopurinol Peritonitis 
Allopurinol Petechiae 
Allopurinol Photosensitivity reaction 
Allopurinol Plasma cell myeloma 
Allopurinol Pleural effusion 
Allopurinol Pleurisy 
Allopurinol Pneumocystis jirovecii pneumonia 
Allopurinol Pneumonia 
Allopurinol Pneumonia aspiration 
Allopurinol Pneumonia bacterial 
Allopurinol Pneumonitis 
Allopurinol Polyneuropathy 
Allopurinol Premature baby 
Allopurinol Presyncope 
Allopurinol Pruritus 
Allopurinol Pruritus generalised 
Allopurinol Psoriasis 
Allopurinol Pulmonary fibrosis 
Allopurinol Pulmonary oedema 
Allopurinol Purpura 
Allopurinol Pyelonephritis 
Allopurinol Pyrexia 
Allopurinol Rales 
Allopurinol Rash 
Allopurinol Rash erythematous 
Allopurinol Rash generalised 
Allopurinol Rash macular 
Allopurinol Rash maculo-papular 
Allopurinol Rash papular 
Allopurinol Rash pruritic 
Allopurinol Rash pustular 
Allopurinol Rash vesicular 
Allopurinol Rectal haemorrhage 
Allopurinol Renal failure 
Allopurinol Renal impairment 
Allopurinol Renal tubular necrosis 
Allopurinol Respiratory distress 
Allopurinol Respiratory failure 
Allopurinol Retinal detachment 
Allopurinol Rhabdomyolysis 
Allopurinol Rhinitis 
Allopurinol Rhinorrhoea 
Allopurinol Scab 
Allopurinol Seizure 
Allopurinol Sensory loss 
Allopurinol Sepsis 
Allopurinol Septic shock 
Allopurinol Shock 
Allopurinol Sinus tachycardia 
Allopurinol Skin disorder 
Allopurinol Skin exfoliation 
Allopurinol Skin infection 
Allopurinol Skin lesion 
Allopurinol Skin ulcer 
Allopurinol Small intestinal obstruction 
Allopurinol Somnolence 
Allopurinol Squamous cell carcinoma 
Allopurinol Staphylococcal infection 
Allopurinol Status epilepticus 
Allopurinol Stevens-Johnson syndrome 
Allopurinol Stomatitis 
Allopurinol Stress cardiomyopathy 
Allopurinol Subarachnoid haemorrhage 
Allopurinol Subdural haematoma 
Allopurinol Suicidal ideation 
Allopurinol Swelling face 
Allopurinol Syncope 
Allopurinol Tachycardia 
Allopurinol Tachypnoea 
Allopurinol Tendon rupture 
Allopurinol Thrombocytopenia 
Allopurinol Thrombophlebitis 
Allopurinol Tongue disorder 
Allopurinol Tongue oedema 
Allopurinol Torsade de pointes 
Allopurinol Toxic epidermal necrolysis 
Allopurinol Toxic skin eruption 
Allopurinol Transaminases increased 
Allopurinol Treatment failure 
Allopurinol Tubulointerstitial nephritis 
Allopurinol Tumour lysis syndrome 
Allopurinol Ulcer 
Allopurinol Urethral disorder 
Allopurinol Urinary retention 
Allopurinol Urinary tract disorder 
Allopurinol Urinary tract infection 
Allopurinol Vascular purpura 
Allopurinol Ventricular fibrillation 
Allopurinol Ventricular tachycardia 
Allopurinol Visual impairment 
Allopurinol Vomiting 
Allopurinol Weight increased 
Allopurinol Wheezing 
Allopurinol White blood cell count decreased 
Almotriptan Abdominal discomfort 
Almotriptan Abdominal pain 
Almotriptan Abdominal pain upper 
Almotriptan Abnormal dreams 
Almotriptan Acute coronary syndrome 
Almotriptan Acute myocardial infarction 
Almotriptan Agitation 
Almotriptan Anaphylactic reaction 
Almotriptan Anaphylactic shock 
Almotriptan Angina pectoris 
Almotriptan Angioedema 
Almotriptan Anxiety 
Almotriptan Arthralgia 
Almotriptan Arthritis 
Almotriptan Asthenia 
Almotriptan Back pain 
Almotriptan Blood creatine phosphokinase increased 
Almotriptan Body temperature increased 
Almotriptan Bone disorder 
Almotriptan Breast disorder 
Almotriptan Breast pain 
Almotriptan Bronchitis 
Almotriptan Cardiac disorder 
Almotriptan Chest pain 
Almotriptan Chills 
Almotriptan Cold sweat 
Almotriptan Colitis 
Almotriptan Colitis ischaemic 
Almotriptan Confusional state 
Almotriptan Conjunctivitis 
Almotriptan Connective tissue disorder 
Almotriptan Coordination abnormal 
Almotriptan Depression 
Almotriptan Dermatitis 
Almotriptan Diarrhoea 
Almotriptan Diplopia 
Almotriptan Discomfort 
Almotriptan Disturbance in attention 
Almotriptan Dizziness 
Almotriptan Dry eye 
Almotriptan Dry mouth 
Almotriptan Dysgeusia 
Almotriptan Dysmenorrhoea 
Almotriptan Dyspepsia 
Almotriptan Dyspnoea 
Almotriptan Ear disorder 
Almotriptan Ear pain 
Almotriptan Epistaxis 
Almotriptan Erythema 
Almotriptan Euphoric mood 
Almotriptan Eye disorder 
Almotriptan Eye irritation 
Almotriptan Eye pain 
Almotriptan Fatigue 
Almotriptan Feeling abnormal 
Almotriptan Gamma-glutamyltransferase increased 
Almotriptan Gastritis 
Almotriptan Gastroenteritis 
Almotriptan Gastrointestinal disorder 
Almotriptan Gastrointestinal pain 
Almotriptan Gastrooesophageal reflux disease 
Almotriptan Headache 
Almotriptan Hemiplegia 
Almotriptan Hypercholesterolaemia 
Almotriptan Hyperglycaemia 
Almotriptan Hyperhidrosis 
Almotriptan Hyperreflexia 
Almotriptan Hypersensitivity 
Almotriptan Hypertension 
Almotriptan Hypertonia 
Almotriptan Hyperventilation 
Almotriptan Hypoaesthesia 
Almotriptan Hypoaesthesia oral 
Almotriptan Ill-defined disorder 
Almotriptan Immune system disorder 
Almotriptan Inner ear disorder 
Almotriptan Insomnia 
Almotriptan Ischaemia 
Almotriptan Laryngitis 
Almotriptan Laryngospasm 
Almotriptan Loss of consciousness 
Almotriptan Malaise 
Almotriptan Mental disability 
Almotriptan Mental disorder 
Almotriptan Mental impairment 
Almotriptan Muscular weakness 
Almotriptan Musculoskeletal discomfort 
Almotriptan Myalgia 
Almotriptan Myocardial infarction 
Almotriptan Myocardial ischaemia 
Almotriptan Myopathy 
Almotriptan Nausea 
Almotriptan Neck pain 
Almotriptan Nervous system disorder 
Almotriptan Nervousness 
Almotriptan Neuropathy peripheral 
Almotriptan Nightmare 
Almotriptan Nuchal rigidity 
Almotriptan Nystagmus 
Almotriptan Otitis media 
Almotriptan Pain 
Almotriptan Pain in extremity 
Almotriptan Palpitations 
Almotriptan Paraesthesia 
Almotriptan Parosmia 
Almotriptan Peripheral coldness 
Almotriptan Pharyngitis 
Almotriptan Photosensitivity reaction 
Almotriptan Pruritus 
Almotriptan Pyrexia 
Almotriptan Rash 
Almotriptan Restlessness 
Almotriptan Rhinitis 
Almotriptan Salivary hypersecretion 
Almotriptan Seizure 
Almotriptan Serotonin syndrome 
Almotriptan Shock 
Almotriptan Sinusitis 
Almotriptan Skin disorder 
Almotriptan Sneezing 
Almotriptan Somnolence 
Almotriptan Swollen tongue 
Almotriptan Syncope 
Almotriptan Tachycardia 
Almotriptan Tension 
Almotriptan Thirst 
Almotriptan Tinnitus 
Almotriptan Tremor 
Almotriptan Ventricular fibrillation 
Almotriptan Ventricular tachycardia 
Almotriptan Vertigo 
Almotriptan Vision blurred 
Almotriptan Visual field defect 
Almotriptan Visual impairment 
Almotriptan Vomiting 
Alogliptin Abdominal discomfort 
Alogliptin Acute hepatic failure 
Alogliptin Acute kidney injury 
Alogliptin Acute myocardial infarction 
Alogliptin Alanine aminotransferase increased 
Alogliptin Alopecia 
Alogliptin Anaemia 
Alogliptin Anaphylactic shock 
Alogliptin Anaphylactoid reaction 
Alogliptin Angina pectoris 
Alogliptin Angioedema 
Alogliptin Arthralgia 
Alogliptin Aspartate aminotransferase increased 
Alogliptin Back pain 
Alogliptin Blister 
Alogliptin Blood creatine phosphokinase increased 
Alogliptin Blood creatinine increased 
Alogliptin Blood glucose increased 
Alogliptin Blood potassium increased 
Alogliptin Blood uric acid increased 
Alogliptin Bone marrow failure 
Alogliptin Cardiac failure 
Alogliptin Cataract 
Alogliptin Cerebral haemorrhage 
Alogliptin Cerebrovascular accident 
Alogliptin Cholecystitis 
Alogliptin Chronic kidney disease 
Alogliptin Colitis ischaemic 
Alogliptin Constipation 
Alogliptin Death 
Alogliptin Decreased appetite 
Alogliptin Dermatitis 
Alogliptin Diabetes mellitus 
Alogliptin Disease progression 
Alogliptin Drug eruption 
Alogliptin Drug hypersensitivity 
Alogliptin Drug-induced liver injury 
Alogliptin Dyspnoea exertional 
Alogliptin Eczema 
Alogliptin Enterocolitis 
Alogliptin Erythema 
Alogliptin Erythema multiforme 
Alogliptin Feeling abnormal 
Alogliptin Flatulence 
Alogliptin Fracture 
Alogliptin Gastrointestinal haemorrhage 
Alogliptin Gastrooesophageal reflux disease 
Alogliptin Haematuria 
Alogliptin Heart rate increased 
Alogliptin Hepatic function abnormal 
Alogliptin Hypersensitivity 
Alogliptin Hypertension 
Alogliptin Hypoglycaemia 
Alogliptin Hyponatraemia 
Alogliptin Ileus 
Alogliptin Infection 
Alogliptin Interstitial lung disease 
Alogliptin Intestinal obstruction 
Alogliptin Jaundice 
Alogliptin Liver disorder 
Alogliptin Lung neoplasm malignant 
Alogliptin Malaise 
Alogliptin Musculoskeletal pain 
Alogliptin Myalgia 
Alogliptin Nasopharyngitis 
Alogliptin Oedema 
Alogliptin Oedema peripheral 
Alogliptin Pancreatitis 
Alogliptin Pancreatitis acute 
Alogliptin Peripheral swelling 
Alogliptin Photosensitivity reaction 
Alogliptin Platelet count decreased 
Alogliptin Pneumonia 
Alogliptin Prostate cancer 
Alogliptin Pyrexia 
Alogliptin Rash generalised 
Alogliptin Rash papular 
Alogliptin Renal impairment 
Alogliptin Rhabdomyolysis 
Alogliptin Skin exfoliation 
Alogliptin Stevens-Johnson syndrome 
Alogliptin Sudden death 
Alogliptin Thrombocytopenia 
Alogliptin Tubulointerstitial nephritis 
Alogliptin Upper respiratory tract infection 
Alogliptin Urticaria 
Alogliptin Vertigo 
Alogliptin Vomiting 
Alogliptin Weight decreased 
Alogliptin benzoate Acute hepatic failure 
Alogliptin benzoate Anaphylactic reaction 
Alogliptin benzoate Angioedema 
Alogliptin benzoate Hepatic enzyme increased 
Alogliptin benzoate Hypersensitivity 
Alogliptin benzoate Hypoglycaemia 
Alogliptin benzoate Nasopharyngitis 
Alogliptin benzoate Upper respiratory tract infection 
Alogliptin benzoate Urticaria 
Alpelisib Abdominal distension 
Alpelisib Abdominal pain 
Alpelisib Acute kidney injury 
Alpelisib Anaemia 
Alpelisib Anaphylactic reaction 
Alpelisib Blood creatinine increased 
Alpelisib Blood glucose increased 
Alpelisib Colitis 
Alpelisib Confusional state 
Alpelisib Death 
Alpelisib Dehydration 
Alpelisib Diabetes mellitus 
Alpelisib Diabetic ketoacidosis 
Alpelisib Disease progression 
Alpelisib Dyspnoea 
Alpelisib Eye swelling 
Alpelisib Feeling abnormal 
Alpelisib Gout 
Alpelisib Hyperglycaemia 
Alpelisib Hypersensitivity 
Alpelisib Hypokalaemia 
Alpelisib Influenza 
Alpelisib Lip swelling 
Alpelisib Lipase increased 
Alpelisib Malignant neoplasm progression 
Alpelisib Metastases to central nervous system 
Alpelisib Metastases to liver 
Alpelisib Nausea 
Alpelisib Pleural effusion 
Alpelisib Pneumonia 
Alpelisib Pyrexia 
Alpelisib Rash generalised 
Alpelisib Rash macular 
Alpelisib Rash vesicular 
Alpelisib Renal failure 
Alpelisib Respiratory failure 
Alpelisib Seizure 
Alpelisib Sepsis 
Alpelisib Skin exfoliation 
Alpelisib Skin ulcer 
Alpelisib Urinary tract infection 
Alpelisib Vomiting 
Alprazolam Abasia 
Alprazolam Abdominal pain upper 
Alprazolam Acute coronary syndrome 
Alprazolam Acute hepatic failure 
Alprazolam Acute kidney injury 
Alprazolam Acute myeloid leukaemia 
Alprazolam Acute respiratory distress syndrome 
Alprazolam Acute respiratory failure 
Alprazolam Agitation 
Alprazolam Akathisia 
Alprazolam Altered state of consciousness 
Alprazolam Amnesia 
Alprazolam Anaemia 
Alprazolam Anal incontinence 
Alprazolam Anaphylactic shock 
Alprazolam Anger 
Alprazolam Angina pectoris 
Alprazolam Angiopathy 
Alprazolam Anuria 
Alprazolam Anxiety 
Alprazolam Aphasia 
Alprazolam Apnoea 
Alprazolam Asphyxia 
Alprazolam Aspiration 
Alprazolam Ataxia 
Alprazolam Atelectasis 
Alprazolam Atrial flutter 
Alprazolam Atrial septal defect 
Alprazolam Atrioventricular block 
Alprazolam Atrioventricular block complete 
Alprazolam Atrioventricular block first degree 
Alprazolam Bacteraemia 
Alprazolam Balance disorder 
Alprazolam Blood bilirubin increased 
Alprazolam Blood cholesterol increased 
Alprazolam Blood creatine phosphokinase increased 
Alprazolam Blood creatinine increased 
Alprazolam Blood pressure increased 
Alprazolam Blood sodium decreased 
Alprazolam Blood urea increased 
Alprazolam Body temperature decreased 
Alprazolam Bone marrow failure 
Alprazolam Bradycardia 
Alprazolam Bradyphrenia 
Alprazolam Brain injury 
Alprazolam Brain oedema 
Alprazolam Breast cancer 
Alprazolam Breast disorder 
Alprazolam Bronchospasm 
Alprazolam Burning sensation 
Alprazolam C-reactive protein increased 
Alprazolam Cachexia 
Alprazolam Cardiac arrest 
Alprazolam Cardiac disorder 
Alprazolam Cardiac failure 
Alprazolam Cardiac tamponade 
Alprazolam Cardio-respiratory arrest 
Alprazolam Cardiogenic shock 
Alprazolam Cardiomyopathy 
Alprazolam Carpal tunnel syndrome 
Alprazolam Catatonia 
Alprazolam Cellulitis 
Alprazolam Cerebral infarction 
Alprazolam Cerebrovascular accident 
Alprazolam Chest pain 
Alprazolam Cholestasis 
Alprazolam Chromaturia 
Alprazolam Cognitive disorder 
Alprazolam Colitis 
Alprazolam Coma 
Alprazolam Completed suicide 
Alprazolam Confusional state 
Alprazolam Connective tissue disorder 
Alprazolam Constipation 
Alprazolam Cough 
Alprazolam Crohn's disease 
Alprazolam Crying 
Alprazolam Cyanosis 
Alprazolam Deafness 
Alprazolam Death 
Alprazolam Decreased appetite 
Alprazolam Decubitus ulcer 
Alprazolam Dehydration 
Alprazolam Delirium 
Alprazolam Delusion 
Alprazolam Depersonalisation/derealisation disorder 
Alprazolam Depressed level of consciousness 
Alprazolam Depression 
Alprazolam Dermatitis 
Alprazolam Diabetic ketoacidosis 
Alprazolam Diarrhoea 
Alprazolam Discomfort 
Alprazolam Disorientation 
Alprazolam Disseminated intravascular coagulation 
Alprazolam Disturbance in attention 
Alprazolam Disturbance in sexual arousal 
Alprazolam Dizziness 
Alprazolam Drug abuse 
Alprazolam Drug reaction with eosinophilia and systemic symptoms 
Alprazolam Drug withdrawal syndrome 
Alprazolam Dysarthria 
Alprazolam Dyskinesia 
Alprazolam Dysmenorrhoea 
Alprazolam Dysphagia 
Alprazolam Dyspnoea 
Alprazolam Dyspnoea exertional 
Alprazolam Dystonia 
Alprazolam Ear disorder 
Alprazolam Ejection fraction decreased 
Alprazolam Electrocardiogram QT prolonged 
Alprazolam Electrocardiogram abnormal 
Alprazolam Emotional distress 
Alprazolam Encephalopathy 
Alprazolam Eosinophilia 
Alprazolam Epigastric discomfort 
Alprazolam Epilepsy 
Alprazolam Erythema 
Alprazolam Erythema multiforme 
Alprazolam Extrapyramidal disorder 
Alprazolam Eye disorder 
Alprazolam Eye pruritus 
Alprazolam Face oedema 
Alprazolam Faecaloma 
Alprazolam Faeces discoloured 
Alprazolam Fatigue 
Alprazolam Fear 
Alprazolam Feeling abnormal 
Alprazolam Feeling jittery 
Alprazolam Flat affect 
Alprazolam Foetal death 
Alprazolam Gait disturbance 
Alprazolam Galactorrhoea 
Alprazolam Gastroenteritis 
Alprazolam Gastrointestinal pain 
Alprazolam Generalised tonic-clonic seizure 
Alprazolam Gingival bleeding 
Alprazolam Glaucoma 
Alprazolam Gynaecomastia 
Alprazolam Haematemesis 
Alprazolam Haemodynamic instability 
Alprazolam Haemoglobin decreased 
Alprazolam Hallucination 
Alprazolam Hallucination, auditory 
Alprazolam Hallucination, visual 
Alprazolam Headache 
Alprazolam Heart rate increased 
Alprazolam Heart rate irregular 
Alprazolam Hemiplegia 
Alprazolam Hepatic cirrhosis 
Alprazolam Hepatic failure 
Alprazolam Hepatic function abnormal 
Alprazolam Hepatitis 
Alprazolam Hepatitis acute 
Alprazolam Hepatitis cholestatic 
Alprazolam Hepatitis fulminant 
Alprazolam Hepatobiliary disease 
Alprazolam Hepatocellular injury 
Alprazolam Hepatomegaly 
Alprazolam Hepatotoxicity 
Alprazolam Hostility 
Alprazolam Hyperbilirubinaemia 
Alprazolam Hypercalcaemia 
Alprazolam Hyperhidrosis 
Alprazolam Hyperkalaemia 
Alprazolam Hypersensitivity 
Alprazolam Hypersomnia 
Alprazolam Hypertension 
Alprazolam Hyperthyroidism 
Alprazolam Hypertonia 
Alprazolam Hypoaesthesia 
Alprazolam Hypoglycaemia 
Alprazolam Hypokalaemia 
Alprazolam Hypokinesia 
Alprazolam Hyponatraemia 
Alprazolam Hyporeflexia 
Alprazolam Hypotension 
Alprazolam Hypothermia 
Alprazolam Hypotonia 
Alprazolam Hypoxia 
Alprazolam Ileus 
Alprazolam Immune thrombocytopenic purpura 
Alprazolam Incontinence 
Alprazolam Infection 
Alprazolam Inner ear disorder 
Alprazolam Insomnia 
Alprazolam Intentional self-injury 
Alprazolam Interstitial lung disease 
Alprazolam Intraocular pressure increased 
Alprazolam Iron deficiency anaemia 
Alprazolam Irritability 
Alprazolam Jaundice 
Alprazolam Jaundice cholestatic 
Alprazolam Lacrimation increased 
Alprazolam Lactic acidosis 
Alprazolam Laryngeal oedema 
Alprazolam Lethargy 
Alprazolam Leukocytosis 
Alprazolam Leukopenia 
Alprazolam Libido decreased 
Alprazolam Libido increased 
Alprazolam Lipase increased 
Alprazolam Liver function test abnormal 
Alprazolam Loss of consciousness 
Alprazolam Lung disorder 
Alprazolam Lung infection 
Alprazolam Malnutrition 
Alprazolam Mania 
Alprazolam Medication residue present 
Alprazolam Memory impairment 
Alprazolam Menopausal symptoms 
Alprazolam Menorrhagia 
Alprazolam Menstrual disorder 
Alprazolam Menstruation irregular 
Alprazolam Mental disability 
Alprazolam Mental disorder 
Alprazolam Mental impairment 
Alprazolam Mental status changes 
Alprazolam Metabolic acidosis 
Alprazolam Metrorrhagia 
Alprazolam Migraine 
Alprazolam Miosis 
Alprazolam Mitral valve incompetence 
Alprazolam Mobility decreased 
Alprazolam Motor dysfunction 
Alprazolam Mouth ulceration 
Alprazolam Mucosal inflammation 
Alprazolam Multiple organ dysfunction syndrome 
Alprazolam Muscle rigidity 
Alprazolam Muscle spasms 
Alprazolam Muscle twitching 
Alprazolam Musculoskeletal discomfort 
Alprazolam Musculoskeletal disorder 
Alprazolam Musculoskeletal pain 
Alprazolam Myalgia 
Alprazolam Mydriasis 
Alprazolam Myocardial infarction 
Alprazolam Myocardial ischaemia 
Alprazolam Myocarditis 
Alprazolam Myoclonus 
Alprazolam Nausea 
Alprazolam Nephrolithiasis 
Alprazolam Nephropathy toxic 
Alprazolam Nervous system disorder 
Alprazolam Nightmare 
Alprazolam Oedema 
Alprazolam Oral candidiasis 
Alprazolam Orthostatic hypotension 
Alprazolam Osteonecrosis of jaw 
Alprazolam Osteoporosis 
Alprazolam Oxygen saturation decreased 
Alprazolam Pain 
Alprazolam Pallor 
Alprazolam Palpitations 
Alprazolam Pancreatitis 
Alprazolam Pancreatitis acute 
Alprazolam Pancytopenia 
Alprazolam Panic attack 
Alprazolam Paraesthesia 
Alprazolam Paranoia 
Alprazolam Peripheral swelling 
Alprazolam Peritonitis 
Alprazolam Phlebitis 
Alprazolam Photophobia 
Alprazolam Pleural effusion 
Alprazolam Pneumonia 
Alprazolam Pneumonia aspiration 
Alprazolam Pneumonia bacterial 
Alprazolam Pneumonitis 
Alprazolam Pneumothorax 
Alprazolam Polyuria 
Alprazolam Posterior reversible encephalopathy syndrome 
Alprazolam Premature baby 
Alprazolam Psychomotor hyperactivity 
Alprazolam Psychotic disorder 
Alprazolam Pulmonary congestion 
Alprazolam Pulmonary embolism 
Alprazolam Pulmonary oedema 
Alprazolam Pyrexia 
Alprazolam Rales 
Alprazolam Rash 
Alprazolam Rash generalised 
Alprazolam Rash maculo-papular 
Alprazolam Rash pruritic 
Alprazolam Renal failure 
Alprazolam Renal impairment 
Alprazolam Renal tubular necrosis 
Alprazolam Respiratory arrest 
Alprazolam Respiratory depression 
Alprazolam Respiratory disorder 
Alprazolam Respiratory distress 
Alprazolam Respiratory failure 
Alprazolam Respiratory tract infection 
Alprazolam Restlessness 
Alprazolam Rhabdomyolysis 
Alprazolam Salivary hypersecretion 
Alprazolam Sedation 
Alprazolam Seizure 
Alprazolam Sepsis 
Alprazolam Septic shock 
Alprazolam Serotonin syndrome 
Alprazolam Sexual dysfunction 
Alprazolam Shock 
Alprazolam Sinus bradycardia 
Alprazolam Sinus disorder 
Alprazolam Sinus tachycardia 
Alprazolam Skin disorder 
Alprazolam Skin reaction 
Alprazolam Sleep disorder 
Alprazolam Sluggishness 
Alprazolam Somnolence 
Alprazolam Sopor 
Alprazolam Status epilepticus 
Alprazolam Stress 
Alprazolam Sudden death 
Alprazolam Suicidal ideation 
Alprazolam Suicide attempt 
Alprazolam Syncope 
Alprazolam Tachycardia 
Alprazolam Thinking abnormal 
Alprazolam Throat tightness 
Alprazolam Tinnitus 
Alprazolam Tongue oedema 
Alprazolam Tooth abscess 
Alprazolam Torsade de pointes 
Alprazolam Toxic epidermal necrolysis 
Alprazolam Transaminases increased 
Alprazolam Tremor 
Alprazolam Troponin increased 
Alprazolam Ulcer 
Alprazolam Unevaluable event 
Alprazolam Unresponsive to stimuli 
Alprazolam Upper respiratory tract infection 
Alprazolam Urethral disorder 
Alprazolam Urinary tract disorder 
Alprazolam Vaginal haemorrhage 
Alprazolam Ventricular extrasystoles 
Alprazolam Ventricular fibrillation 
Alprazolam Ventricular tachycardia 
Alprazolam Vertigo 
Alprazolam Viral infection 
Alprazolam Vision blurred 
Alprazolam Visual impairment 
Alprazolam Vomiting 
Alprazolam Weight decreased 
Alprazolam Weight increased 
Alprazolam White blood cell count decreased 
Alprazolam White blood cell count increased 
Alprazolam Withdrawal syndrome 
Alprostadil Abdominal pain 
Alprostadil Abscess 
Alprostadil Acute coronary syndrome 
Alprostadil Amnesia 
Alprostadil Anaemia 
Alprostadil Angiopathy 
Alprostadil Anuria 
Alprostadil Apnoea 
Alprostadil Asthenia 
Alprostadil Atrioventricular block 
Alprostadil Atrioventricular block second degree 
Alprostadil Back pain 
Alprostadil Blood alkaline phosphatase increased 
Alprostadil Blood creatinine increased 
Alprostadil Blood pressure decreased 
Alprostadil Blood triglycerides increased 
Alprostadil Body temperature decreased 
Alprostadil Body temperature increased 
Alprostadil Bradycardia 
Alprostadil Bronchitis 
Alprostadil Burning sensation 
Alprostadil Cardiac arrest 
Alprostadil Cardiac failure 
Alprostadil Cardiac failure congestive 
Alprostadil Cerebral haemorrhage 
Alprostadil Cerebrovascular accident 
Alprostadil Cough 
Alprostadil Death 
Alprostadil Dermatitis 
Alprostadil Diabetes mellitus 
Alprostadil Diarrhoea 
Alprostadil Discomfort 
Alprostadil Disorientation 
Alprostadil Disseminated intravascular coagulation 
Alprostadil Dizziness 
Alprostadil Dry mouth 
Alprostadil Dyspepsia 
Alprostadil Dysuria 
Alprostadil Ecchymosis 
Alprostadil Electrocardiogram abnormal 
Alprostadil Erythema 
Alprostadil Feeling abnormal 
Alprostadil Feeling hot 
Alprostadil Feeling jittery 
Alprostadil Flushing 
Alprostadil Fracture 
Alprostadil Fungal infection 
Alprostadil Gastrooesophageal reflux disease 
Alprostadil Haematoma 
Alprostadil Haematuria 
Alprostadil Haemorrhage 
Alprostadil Haemorrhage intracranial 
Alprostadil Hyperbilirubinaemia 
Alprostadil Hypercholesterolaemia 
Alprostadil Hyperglycaemia 
Alprostadil Hyperhidrosis 
Alprostadil Hyperkalaemia 
Alprostadil Hypertension 
Alprostadil Hypertriglyceridaemia 
Alprostadil Hypoaesthesia 
Alprostadil Hypoglycaemia 
Alprostadil Hypokalaemia 
Alprostadil Hypotension 
Alprostadil Hypothermia 
Alprostadil Infection 
Alprostadil Influenza 
Alprostadil Influenza like illness 
Alprostadil Injection site reaction 
Alprostadil Injury 
Alprostadil Irritability 
Alprostadil Laceration 
Alprostadil Lethargy 
Alprostadil Loss of consciousness 
Alprostadil Micturition urgency 
Alprostadil Multiple fractures 
Alprostadil Muscle spasms 
Alprostadil Musculoskeletal stiffness 
Alprostadil Mydriasis 
Alprostadil Nasal congestion 
Alprostadil Nausea 
Alprostadil Nervousness 
Alprostadil Nodule 
Alprostadil Oedema 
Alprostadil Pain in extremity 
Alprostadil Pelvic pain 
Alprostadil Peripheral vascular disorder 
Alprostadil Peritonitis 
Alprostadil Pharyngitis 
Alprostadil Pneumothorax 
Alprostadil Pollakiuria 
Alprostadil Prostatic disorder 
Alprostadil Pruritus 
Alprostadil Pulmonary function test decreased 
Alprostadil Renal failure 
Alprostadil Respiratory depression 
Alprostadil Respiratory distress 
Alprostadil Restlessness 
Alprostadil Rhinitis 
Alprostadil Sensory loss 
Alprostadil Sepsis 
Alprostadil Shock 
Alprostadil Sinusitis 
Alprostadil Skin disorder 
Alprostadil Stress 
Alprostadil Supraventricular extrasystoles 
Alprostadil Supraventricular tachycardia 
Alprostadil Swelling 
Alprostadil Syncope 
Alprostadil Tachycardia 
Alprostadil Tachypnoea 
Alprostadil Thrombocytopenia 
Alprostadil Tooth abscess 
Alprostadil Toxic skin eruption 
Alprostadil Upper respiratory tract infection 
Alprostadil Urethral disorder 
Alprostadil Urinary tract infection 
Alprostadil Ventricular fibrillation 
Alprostadil Visual impairment 
Alprostadil Weight increased 
Alprostadil Wheezing 
Alteplase Death 
Alteplase Haemorrhage 
Alteplase Haemorrhage intracranial 
Alteplase Pulmonary embolism 
Alteplase Sepsis 
Alteplase Venous thrombosis 
Amantadine Acute kidney injury 
Amantadine Acute respiratory failure 
Amantadine Aggression 
Amantadine Agitation 
Amantadine Agranulocytosis 
Amantadine Alopecia 
Amantadine Amnesia 
Amantadine Anaphylactic shock 
Amantadine Angiopathy 
Amantadine Anxiety 
Amantadine Arrhythmia 
Amantadine Asthenia 
Amantadine Ataxia 
Amantadine Blood disorder 
Amantadine Body temperature decreased 
Amantadine Body temperature increased 
Amantadine Cardiac arrest 
Amantadine Cardiac disorder 
Amantadine Cardiac failure 
Amantadine Cardiac failure congestive 
Amantadine Cognitive disorder 
Amantadine Coma 
Amantadine Completed suicide 
Amantadine Confusional state 
Amantadine Constipation 
Amantadine Death 
Amantadine Decreased appetite 
Amantadine Dehydration 
Amantadine Delusion 
Amantadine Depressed level of consciousness 
Amantadine Dermatitis 
Amantadine Diarrhoea 
Amantadine Disorientation 
Amantadine Disturbance in attention 
Amantadine Disturbance in sexual arousal 
Amantadine Dizziness 
Amantadine Drug hypersensitivity 
Amantadine Drug withdrawal syndrome 
Amantadine Dry mouth 
Amantadine Dyskinesia 
Amantadine Dyspepsia 
Amantadine Dysphagia 
Amantadine Dyspnoea 
Amantadine Eczema 
Amantadine Euphoric mood 
Amantadine Eye disorder 
Amantadine Fatigue 
Amantadine Feeling abnormal 
Amantadine Gait disturbance 
Amantadine Gastrointestinal disorder 
Amantadine Hallucination, visual 
Amantadine Headache 
Amantadine Hyperhidrosis 
Amantadine Hyperkinesia 
Amantadine Hypersensitivity 
Amantadine Hypertension 
Amantadine Hypertonia 
Amantadine Hypokinesia 
Amantadine Hypotension 
Amantadine Hypothermia 
Amantadine Insomnia 
Amantadine Irritability 
Amantadine Keratitis 
Amantadine Lethargy 
Amantadine Leukocytosis 
Amantadine Leukopenia 
Amantadine Libido decreased 
Amantadine Libido increased 
Amantadine Liver function test abnormal 
Amantadine Lymphatic disorder 
Amantadine Malnutrition 
Amantadine Mania 
Amantadine Mental disability 
Amantadine Mental disorder 
Amantadine Mental impairment 
Amantadine Mental status changes 
Amantadine Muscle contractions involuntary 
Amantadine Mydriasis 
Amantadine Myoclonus 
Amantadine Nasal dryness 
Amantadine Nausea 
Amantadine Nervous system disorder 
Amantadine Nervousness 
Amantadine Neuroleptic malignant syndrome 
Amantadine Neutropenia 
Amantadine Nightmare 
Amantadine Oedema 
Amantadine Orthostatic hypotension 
Amantadine Osteoarthritis 
Amantadine Palpitations 
Amantadine Paraesthesia 
Amantadine Paralysis 
Amantadine Paranoia 
Amantadine Photosensitivity reaction 
Amantadine Pruritus 
Amantadine Pruritus generalised 
Amantadine Psychotic disorder 
Amantadine Pulmonary oedema 
Amantadine Rash generalised 
Amantadine Seizure 
Amantadine Serotonin syndrome 
Amantadine Skin discolouration 
Amantadine Skin disorder 
Amantadine Skin lesion 
Amantadine Somnolence 
Amantadine Stupor 
Amantadine Suicidal ideation 
Amantadine Tachycardia 
Amantadine Tachypnoea 
Amantadine Tension 
Amantadine Thrombosis 
Amantadine Tremor 
Amantadine Unevaluable event 
Amantadine Urethral disorder 
Amantadine Urinary incontinence 
Amantadine Urinary retention 
Amantadine Urinary tract disorder 
Amantadine Visual acuity reduced 
Amantadine Visual impairment 
Amantadine Vomiting 
Amantadine Weight increased 
Amantadine hydrochloride Acute respiratory failure 
Amantadine hydrochloride Agitation 
Amantadine hydrochloride Agranulocytosis 
Amantadine hydrochloride Alanine aminotransferase increased 
Amantadine hydrochloride Amnesia 
Amantadine hydrochloride Anaphylactic reaction 
Amantadine hydrochloride Arrhythmia 
Amantadine hydrochloride Aspartate aminotransferase increased 
Amantadine hydrochloride Ataxia 
Amantadine hydrochloride Blood alkaline phosphatase increased 
Amantadine hydrochloride Blood bilirubin increased 
Amantadine hydrochloride Blood creatinine increased 
Amantadine hydrochloride Blood lactate dehydrogenase increased 
Amantadine hydrochloride Blood urea increased 
Amantadine hydrochloride Cardiac arrest 
Amantadine hydrochloride Cardiac failure congestive 
Amantadine hydrochloride Coma 
Amantadine hydrochloride Completed suicide 
Amantadine hydrochloride Confusional state 
Amantadine hydrochloride Constipation 
Amantadine hydrochloride Delirium 
Amantadine hydrochloride Delusion 
Amantadine hydrochloride Dyspnoea 
Amantadine hydrochloride Eczema 
Amantadine hydrochloride Euphoric mood 
Amantadine hydrochloride Fatigue 
Amantadine hydrochloride Gait disturbance 
Amantadine hydrochloride Gamma-glutamyltransferase increased 
Amantadine hydrochloride Hallucination 
Amantadine hydrochloride Headache 
Amantadine hydrochloride Hyperhidrosis 
Amantadine hydrochloride Hyperkinesia 
Amantadine hydrochloride Hypertension 
Amantadine hydrochloride Hypertonia 
Amantadine hydrochloride Hypokinesia 
Amantadine hydrochloride Hypotension 
Amantadine hydrochloride Irritability 
Amantadine hydrochloride Keratitis 
Amantadine hydrochloride Leukocytosis 
Amantadine hydrochloride Leukopenia 
Amantadine hydrochloride Libido decreased 
Amantadine hydrochloride Mania 
Amantadine hydrochloride Muscle contractions involuntary 
Amantadine hydrochloride Mydriasis 
Amantadine hydrochloride Nasal dryness 
Amantadine hydrochloride Nausea 
Amantadine hydrochloride Nervousness 
Amantadine hydrochloride Neuroleptic malignant syndrome 
Amantadine hydrochloride Neutropenia 
Amantadine hydrochloride Oedema 
Amantadine hydrochloride Orthostatic hypotension 
Amantadine hydrochloride Photophobia 
Amantadine hydrochloride Pruritus 
Amantadine hydrochloride Psychotic disorder 
Amantadine hydrochloride Pulmonary oedema 
Amantadine hydrochloride Rash 
Amantadine hydrochloride Somnolence 
Amantadine hydrochloride Stupor 
Amantadine hydrochloride Tachycardia 
Amantadine hydrochloride Tachypnoea 
Amantadine hydrochloride Thinking abnormal 
Amantadine hydrochloride Tremor 
Amantadine hydrochloride Urinary retention 
Amantadine hydrochloride Ventricular arrhythmia 
Amantadine hydrochloride Visual acuity reduced 
Amantadine hydrochloride Vomiting 
Ambrisentan Abasia 
Ambrisentan Abdominal discomfort 
Ambrisentan Abdominal distension 
Ambrisentan Abdominal pain 
Ambrisentan Abdominal pain upper 
Ambrisentan Abscess 
Ambrisentan Acute kidney injury 
Ambrisentan Acute myocardial infarction 
Ambrisentan Acute respiratory distress syndrome 
Ambrisentan Acute respiratory failure 
Ambrisentan Anaemia 
Ambrisentan Anxiety 
Ambrisentan Appendicitis 
Ambrisentan Arrhythmia 
Ambrisentan Arthralgia 
Ambrisentan Asthenia 
Ambrisentan Asthma 
Ambrisentan Atrial fibrillation 
Ambrisentan Atrial flutter 
Ambrisentan Back pain 
Ambrisentan Bacteraemia 
Ambrisentan Bacterial infection 
Ambrisentan Balance disorder 
Ambrisentan Basal cell carcinoma 
Ambrisentan Blindness 
Ambrisentan Blood bilirubin increased 
Ambrisentan Blood count abnormal 
Ambrisentan Blood creatinine increased 
Ambrisentan Blood disorder 
Ambrisentan Blood glucose decreased 
Ambrisentan Blood glucose increased 
Ambrisentan Blood magnesium decreased 
Ambrisentan Blood potassium decreased 
Ambrisentan Blood potassium increased 
Ambrisentan Blood pressure abnormal 
Ambrisentan Blood pressure decreased 
Ambrisentan Blood pressure increased 
Ambrisentan Blood sodium decreased 
Ambrisentan Blood urine present 
Ambrisentan Body temperature increased 
Ambrisentan Bradycardia 
Ambrisentan Brain injury 
Ambrisentan Breast cancer 
Ambrisentan Breast disorder 
Ambrisentan Bronchitis 
Ambrisentan Cardiac arrest 
Ambrisentan Cardiac disorder 
Ambrisentan Cardiac failure 
Ambrisentan Cardiac failure acute 
Ambrisentan Cardiac failure congestive 
Ambrisentan Cardio-respiratory arrest 
Ambrisentan Cardiogenic shock 
Ambrisentan Cardiopulmonary failure 
Ambrisentan Cataract 
Ambrisentan Cellulitis 
Ambrisentan Cerebral haemorrhage 
Ambrisentan Cerebrovascular accident 
Ambrisentan Chest discomfort 
Ambrisentan Chest pain 
Ambrisentan Chills 
Ambrisentan Cholecystitis 
Ambrisentan Cholecystitis acute 
Ambrisentan Cholelithiasis 
Ambrisentan Chronic kidney disease 
Ambrisentan Chronic obstructive pulmonary disease 
Ambrisentan Circulatory collapse 
Ambrisentan Clostridium difficile infection 
Ambrisentan Colitis 
Ambrisentan Coma 
Ambrisentan Confusional state 
Ambrisentan Conjunctivitis 
Ambrisentan Constipation 
Ambrisentan Contusion 
Ambrisentan Coronary artery disease 
Ambrisentan Cough 
Ambrisentan Cyst 
Ambrisentan Cystitis 
Ambrisentan Deafness 
Ambrisentan Death 
Ambrisentan Decreased appetite 
Ambrisentan Deep vein thrombosis 
Ambrisentan Dehydration 
Ambrisentan Delirium 
Ambrisentan Dementia 
Ambrisentan Diabetes mellitus 
Ambrisentan Diarrhoea 
Ambrisentan Disease progression 
Ambrisentan Disorientation 
Ambrisentan Dizziness 
Ambrisentan Drug hypersensitivity 
Ambrisentan Drug intolerance 
Ambrisentan Dysaesthesia 
Ambrisentan Dyspepsia 
Ambrisentan Dyspnoea 
Ambrisentan Dyspnoea exertional 
Ambrisentan Dysuria 
Ambrisentan Ear infection 
Ambrisentan Electrolyte imbalance 
Ambrisentan Epistaxis 
Ambrisentan Erythema 
Ambrisentan Eye disorder 
Ambrisentan Eye haemorrhage 
Ambrisentan Eye swelling 
Ambrisentan Facial paralysis 
Ambrisentan Faeces discoloured 
Ambrisentan Fatigue 
Ambrisentan Febrile neutropenia 
Ambrisentan Feeding disorder 
Ambrisentan Feeling abnormal 
Ambrisentan Flank pain 
Ambrisentan Fluid overload 
Ambrisentan Fluid retention 
Ambrisentan Flushing 
Ambrisentan Gait disturbance 
Ambrisentan Gallbladder disorder 
Ambrisentan Gastric disorder 
Ambrisentan Gastric haemorrhage 
Ambrisentan Gastritis 
Ambrisentan Gastroenteritis 
Ambrisentan Gastroenteritis viral 
Ambrisentan Gastrointestinal disorder 
Ambrisentan Gastrointestinal haemorrhage 
Ambrisentan Gastrooesophageal reflux disease 
Ambrisentan Generalised oedema 
Ambrisentan Glaucoma 
Ambrisentan Glossodynia 
Ambrisentan Gout 
Ambrisentan Haematemesis 
Ambrisentan Haematochezia 
Ambrisentan Haematoma 
Ambrisentan Haemodynamic instability 
Ambrisentan Haemoglobin decreased 
Ambrisentan Haemoptysis 
Ambrisentan Haemorrhage 
Ambrisentan Haemorrhage intracranial 
Ambrisentan Headache 
Ambrisentan Heart rate decreased 
Ambrisentan Heart rate increased 
Ambrisentan Heart rate irregular 
Ambrisentan Hepatic cirrhosis 
Ambrisentan Hepatic encephalopathy 
Ambrisentan Hepatic failure 
Ambrisentan Hepatic function abnormal 
Ambrisentan Hepatobiliary disease 
Ambrisentan Hepatotoxicity 
Ambrisentan Hernia 
Ambrisentan Herpes zoster 
Ambrisentan Hiccups 
Ambrisentan Hip fracture 
Ambrisentan Hyperglycaemia 
Ambrisentan Hyperhidrosis 
Ambrisentan Hyperkalaemia 
Ambrisentan Hypersensitivity 
Ambrisentan Hypertension 
Ambrisentan Hypoaesthesia 
Ambrisentan Hypoaesthesia oral 
Ambrisentan Hypoglycaemia 
Ambrisentan Hypokalaemia 
Ambrisentan Hyponatraemia 
Ambrisentan Hypophagia 
Ambrisentan Hypotension 
Ambrisentan Hypovolaemia 
Ambrisentan Hypoxia 
Ambrisentan Ill-defined disorder 
Ambrisentan Infection 
Ambrisentan Influenza 
Ambrisentan Influenza like illness 
Ambrisentan Insomnia 
Ambrisentan Interstitial lung disease 
Ambrisentan Intervertebral disc protrusion 
Ambrisentan Intestinal obstruction 
Ambrisentan Iron deficiency anaemia 
Ambrisentan Jaundice 
Ambrisentan Joint swelling 
Ambrisentan Laboratory test abnormal 
Ambrisentan Laceration 
Ambrisentan Lactic acidosis 
Ambrisentan Lethargy 
Ambrisentan Leukocytosis 
Ambrisentan Liver disorder 
Ambrisentan Localised infection 
Ambrisentan Loss of consciousness 
Ambrisentan Lower respiratory tract infection 
Ambrisentan Lung disorder 
Ambrisentan Lung infection 
Ambrisentan Lung neoplasm malignant 
Ambrisentan Lymphatic disorder 
Ambrisentan Lymphoma 
Ambrisentan Malaise 
Ambrisentan Memory impairment 
Ambrisentan Menstrual disorder 
Ambrisentan Mental disorder 
Ambrisentan Mental status changes 
Ambrisentan Metastatic neoplasm 
Ambrisentan Migraine 
Ambrisentan Mobility decreased 
Ambrisentan Multiple organ dysfunction syndrome 
Ambrisentan Muscle spasms 
Ambrisentan Muscular weakness 
Ambrisentan Musculoskeletal pain 
Ambrisentan Myocardial infarction 
Ambrisentan Nasopharyngitis 
Ambrisentan Nausea 
Ambrisentan Neck pain 
Ambrisentan Neoplasm malignant 
Ambrisentan Nervous system disorder 
Ambrisentan Nocturia 
Ambrisentan Oedema 
Ambrisentan Oedema peripheral 
Ambrisentan Oesophageal ulcer 
Ambrisentan Oesophagitis 
Ambrisentan Oropharyngeal pain 
Ambrisentan Osteonecrosis 
Ambrisentan Osteoporosis 
Ambrisentan Otitis media 
Ambrisentan Oxygen saturation decreased 
Ambrisentan Pain 
Ambrisentan Pain in extremity 
Ambrisentan Pain in jaw 
Ambrisentan Palpitations 
Ambrisentan Pancreatic carcinoma 
Ambrisentan Pancreatitis 
Ambrisentan Panic attack 
Ambrisentan Pericardial effusion 
Ambrisentan Periorbital oedema 
Ambrisentan Peripheral ischaemia 
Ambrisentan Peripheral swelling 
Ambrisentan Peritonitis 
Ambrisentan Personality change 
Ambrisentan Pharyngitis 
Ambrisentan Pigmentation disorder 
Ambrisentan Platelet count decreased 
Ambrisentan Pleural effusion 
Ambrisentan Pleurisy 
Ambrisentan Pneumonia 
Ambrisentan Pneumonia aspiration 
Ambrisentan Pneumonia bacterial 
Ambrisentan Pneumothorax 
Ambrisentan Polyuria 
Ambrisentan Presyncope 
Ambrisentan Productive cough 
Ambrisentan Pruritus 
Ambrisentan Pulmonary embolism 
Ambrisentan Pulmonary fibrosis 
Ambrisentan Pulmonary hypertension 
Ambrisentan Pulmonary mass 
Ambrisentan Pulmonary oedema 
Ambrisentan Pyrexia 
Ambrisentan Rash 
Ambrisentan Rectal haemorrhage 
Ambrisentan Red blood cell count decreased 
Ambrisentan Renal disorder 
Ambrisentan Renal failure 
Ambrisentan Renal impairment 
Ambrisentan Respiratory arrest 
Ambrisentan Respiratory disorder 
Ambrisentan Respiratory distress 
Ambrisentan Respiratory failure 
Ambrisentan Respiratory tract congestion 
Ambrisentan Respiratory tract infection 
Ambrisentan Retinal detachment 
Ambrisentan Rheumatoid arthritis 
Ambrisentan Rhinitis 
Ambrisentan Rhinorrhoea 
Ambrisentan Seizure 
Ambrisentan Sepsis 
Ambrisentan Septic shock 
Ambrisentan Shock 
Ambrisentan Shock haemorrhagic 
Ambrisentan Sinusitis 
Ambrisentan Skin infection 
Ambrisentan Skin ulcer 
Ambrisentan Small intestinal obstruction 
Ambrisentan Speech disorder 
Ambrisentan Staphylococcal infection 
Ambrisentan Subdural haematoma 
Ambrisentan Sudden death 
Ambrisentan Supraventricular tachycardia 
Ambrisentan Swelling 
Ambrisentan Swelling face 
Ambrisentan Syncope 
Ambrisentan Systemic lupus erythematosus 
Ambrisentan Tachycardia 
Ambrisentan Tachypnoea 
Ambrisentan Tenderness 
Ambrisentan Thrombocytopenia 
Ambrisentan Thrombosis 
Ambrisentan Tongue disorder 
Ambrisentan Transient ischaemic attack 
Ambrisentan Tremor 
Ambrisentan Tumour lysis syndrome 
Ambrisentan Ulcer 
Ambrisentan Unevaluable event 
Ambrisentan Unresponsive to stimuli 
Ambrisentan Upper gastrointestinal haemorrhage 
Ambrisentan Upper limb fracture 
Ambrisentan Upper respiratory tract infection 
Ambrisentan Urethral disorder 
Ambrisentan Urinary tract disorder 
Ambrisentan Urinary tract infection 
Ambrisentan Urticaria 
Ambrisentan Ventricular tachycardia 
Ambrisentan Vertigo 
Ambrisentan Viral infection 
Ambrisentan Vision blurred 
Ambrisentan Vomiting 
Ambrisentan Weight decreased 
Ambrisentan Weight increased 
Ambrisentan Wheezing 
Ambrisentan White blood cell count decreased 
Ambrisentan White blood cell count increased 
Amikacin Abdominal pain upper 
Amikacin Acute hepatic failure 
Amikacin Albuminuria 
Amikacin Anxiety 
Amikacin Apnoea 
Amikacin Arthralgia 
Amikacin Asthenia 
Amikacin Azotaemia 
Amikacin Blindness 
Amikacin Body temperature increased 
Amikacin Bronchospasm 
Amikacin Chest discomfort 
Amikacin Chest pain 
Amikacin Cough 
Amikacin Death 
Amikacin Decreased appetite 
Amikacin Dehydration 
Amikacin Dermatitis 
Amikacin Diarrhoea 
Amikacin Dizziness 
Amikacin Drug hypersensitivity 
Amikacin Drug intolerance 
Amikacin Dry skin 
Amikacin Dysgeusia 
Amikacin Dysphonia 
Amikacin Dyspnoea 
Amikacin Electrocardiogram QT prolonged 
Amikacin Eosinophilia 
Amikacin Eye pruritus 
Amikacin Fatigue 
Amikacin Glossodynia 
Amikacin Haemoptysis 
Amikacin Headache 
Amikacin Hepatic function abnormal 
Amikacin Hepatitis 
Amikacin Hypoaesthesia 
Amikacin Hypomagnesaemia 
Amikacin Hyponatraemia 
Amikacin Hypotension 
Amikacin Infarction 
Amikacin Influenza 
Amikacin Leukocytosis 
Amikacin Liver injury 
Amikacin Lung disorder 
Amikacin Malaise 
Amikacin Muscular weakness 
Amikacin Nasopharyngitis 
Amikacin Nausea 
Amikacin Neurotoxicity 
Amikacin Neutropenia 
Amikacin Oliguria 
Amikacin Oral discomfort 
Amikacin Palpitations 
Amikacin Paraesthesia 
Amikacin Paralysis 
Amikacin Pneumonia 
Amikacin Premature baby 
Amikacin Productive cough 
Amikacin Pyrexia 
Amikacin Rash 
Amikacin Renal tubular necrosis 
Amikacin Respiratory disorder 
Amikacin Respiratory failure 
Amikacin Sepsis 
Amikacin Skin discolouration 
Amikacin Stevens-Johnson syndrome 
Amikacin Throat irritation 
Amikacin Thrombosis 
Amikacin Treatment failure 
Amikacin Tremor 
Amikacin Vomiting 
Amikacin Weight decreased 
Amiloride hydrochloride Abdominal distension 
Amiloride hydrochloride Abdominal pain 
Amiloride hydrochloride Alopecia 
Amiloride hydrochloride Angina pectoris 
Amiloride hydrochloride Aplastic anaemia 
Amiloride hydrochloride Appetite disorder 
Amiloride hydrochloride Arrhythmia 
Amiloride hydrochloride Arthralgia 
Amiloride hydrochloride Asthenia 
Amiloride hydrochloride Back pain 
Amiloride hydrochloride Blood potassium increased 
Amiloride hydrochloride Blood uric acid increased 
Amiloride hydrochloride Bradycardia 
Amiloride hydrochloride Chest pain 
Amiloride hydrochloride Coma 
Amiloride hydrochloride Confusional state 
Amiloride hydrochloride Constipation 
Amiloride hydrochloride Cough 
Amiloride hydrochloride Decreased appetite 
Amiloride hydrochloride Depression 
Amiloride hydrochloride Dermatitis 
Amiloride hydrochloride Diarrhoea 
Amiloride hydrochloride Discomfort 
Amiloride hydrochloride Disturbance in sexual arousal 
Amiloride hydrochloride Dizziness 
Amiloride hydrochloride Dry mouth 
Amiloride hydrochloride Dyspepsia 
Amiloride hydrochloride Dyspnoea 
Amiloride hydrochloride Dysuria 
Amiloride hydrochloride Encephalopathy 
Amiloride hydrochloride Erectile dysfunction 
Amiloride hydrochloride Fatigue 
Amiloride hydrochloride Feeling abnormal 
Amiloride hydrochloride Flatulence 
Amiloride hydrochloride Gastrointestinal disorder 
Amiloride hydrochloride Gastrointestinal haemorrhage 
Amiloride hydrochloride Gastrointestinal pain 
Amiloride hydrochloride Gynaecomastia 
Amiloride hydrochloride Haemorrhage 
Amiloride hydrochloride Headache 
Amiloride hydrochloride Hepatic encephalopathy 
Amiloride hydrochloride Hepatic function abnormal 
Amiloride hydrochloride Hepatocellular injury 
Amiloride hydrochloride Hyperkalaemia 
Amiloride hydrochloride Hyperuricaemia 
Amiloride hydrochloride Hyponatraemia 
Amiloride hydrochloride Insomnia 
Amiloride hydrochloride Intraocular pressure increased 
Amiloride hydrochloride Jaundice 
Amiloride hydrochloride Libido decreased 
Amiloride hydrochloride Liver disorder 
Amiloride hydrochloride Muscle spasms 
Amiloride hydrochloride Muscular weakness 
Amiloride hydrochloride Musculoskeletal discomfort 
Amiloride hydrochloride Musculoskeletal pain 
Amiloride hydrochloride Nasal congestion 
Amiloride hydrochloride Nausea 
Amiloride hydrochloride Neck pain 
Amiloride hydrochloride Nervousness 
Amiloride hydrochloride Neutropenia 
Amiloride hydrochloride Oedema peripheral 
Amiloride hydrochloride Orthostatic hypotension 
Amiloride hydrochloride Pain 
Amiloride hydrochloride Pain in extremity 
Amiloride hydrochloride Palpitations 
Amiloride hydrochloride Paraesthesia 
Amiloride hydrochloride Paralysis 
Amiloride hydrochloride Peptic ulcer 
Amiloride hydrochloride Pollakiuria 
Amiloride hydrochloride Polyuria 
Amiloride hydrochloride Pruritus 
Amiloride hydrochloride Rash 
Amiloride hydrochloride Shock 
Amiloride hydrochloride Somnolence 
Amiloride hydrochloride Tension 
Amiloride hydrochloride Thirst 
Amiloride hydrochloride Tinnitus 
Amiloride hydrochloride Tremor 
Amiloride hydrochloride Urine output increased 
Amiloride hydrochloride Vertigo 
Amiloride hydrochloride Visual impairment 
Amiloride hydrochloride Vomiting 
Aminophylline Abdominal pain 
Aminophylline Abdominal pain upper 
Aminophylline Agitation 
Aminophylline Anxiety 
Aminophylline Arrhythmia 
Aminophylline Atrial fibrillation 
Aminophylline Atrial flutter 
Aminophylline Body temperature increased 
Aminophylline Chronic obstructive pulmonary disease 
Aminophylline Decreased appetite 
Aminophylline Dermatitis 
Aminophylline Dermatitis contact 
Aminophylline Dermatitis exfoliative 
Aminophylline Diarrhoea 
Aminophylline Disorientation 
Aminophylline Dizziness 
Aminophylline Dyspepsia 
Aminophylline Extrasystoles 
Aminophylline Flushing 
Aminophylline Gastrointestinal pain 
Aminophylline Haematemesis 
Aminophylline Haemodynamic instability 
Aminophylline Headache 
Aminophylline Hyperglycaemia 
Aminophylline Hypersensitivity 
Aminophylline Hypokalaemia 
Aminophylline Hypotension 
Aminophylline Insomnia 
Aminophylline Irritability 
Aminophylline Nausea 
Aminophylline Nervousness 
Aminophylline Palpitations 
Aminophylline Polyuria 
Aminophylline Rash 
Aminophylline Rhabdomyolysis 
Aminophylline Shock 
Aminophylline Sinus tachycardia 
Aminophylline Skin exfoliation 
Aminophylline Skin necrosis 
Aminophylline Supraventricular tachycardia 
Aminophylline Tachycardia 
Aminophylline Tachypnoea 
Aminophylline Tension 
Aminophylline Tremor 
Aminophylline Urticaria 
Aminophylline Ventricular arrhythmia 
Aminophylline Ventricular extrasystoles 
Aminophylline Vomiting 
Amiodarone Abasia 
Amiodarone Abdominal distension 
Amiodarone Abdominal pain 
Amiodarone Abdominal pain upper 
Amiodarone Abnormal dreams 
Amiodarone Abortion spontaneous 
Amiodarone Acute coronary syndrome 
Amiodarone Acute hepatic failure 
Amiodarone Acute kidney injury 
Amiodarone Acute respiratory distress syndrome 
Amiodarone Acute respiratory failure 
Amiodarone Ageusia 
Amiodarone Agitation 
Amiodarone Alopecia 
Amiodarone Altered state of consciousness 
Amiodarone Amnesia 
Amiodarone Anaemia 
Amiodarone Anaphylactic reaction 
Amiodarone Anaphylactic shock 
Amiodarone Anaphylactoid reaction 
Amiodarone Angina pectoris 
Amiodarone Anxiety 
Amiodarone Apnoea 
Amiodarone Arrhythmia 
Amiodarone Arthralgia 
Amiodarone Asthenia 
Amiodarone Asthma 
Amiodarone Ataxia 
Amiodarone Atrial fibrillation 
Amiodarone Atrial flutter 
Amiodarone Atrioventricular block 
Amiodarone Atrioventricular block complete 
Amiodarone Atrioventricular block first degree 
Amiodarone Atrioventricular block second degree 
Amiodarone Azotaemia 
Amiodarone Back pain 
Amiodarone Balance disorder 
Amiodarone Blindness 
Amiodarone Blood creatinine increased 
Amiodarone Blood glucose increased 
Amiodarone Body temperature increased 
Amiodarone Bone marrow failure 
Amiodarone Bradycardia 
Amiodarone Bronchospasm 
Amiodarone Candida infection 
Amiodarone Cardiac arrest 
Amiodarone Cardiac failure 
Amiodarone Cardiac failure acute 
Amiodarone Cardiac failure congestive 
Amiodarone Cardio-respiratory arrest 
Amiodarone Cardiogenic shock 
Amiodarone Cataract 
Amiodarone Cellulitis 
Amiodarone Chest pain 
Amiodarone Chronic kidney disease 
Amiodarone Chronic obstructive pulmonary disease 
Amiodarone Coagulopathy 
Amiodarone Cognitive disorder 
Amiodarone Coma 
Amiodarone Confusional state 
Amiodarone Congestive cardiomyopathy 
Amiodarone Constipation 
Amiodarone Coordination abnormal 
Amiodarone Cough 
Amiodarone Cyanosis 
Amiodarone Death 
Amiodarone Decreased appetite 
Amiodarone Dehydration 
Amiodarone Delirium 
Amiodarone Depression 
Amiodarone Dermatitis 
Amiodarone Dermatitis bullous 
Amiodarone Dermatitis exfoliative 
Amiodarone Diplopia 
Amiodarone Discomfort 
Amiodarone Disorientation 
Amiodarone Disturbance in attention 
Amiodarone Disturbance in sexual arousal 
Amiodarone Diverticulitis 
Amiodarone Dizziness 
Amiodarone Drug abuse 
Amiodarone Drug eruption 
Amiodarone Drug hypersensitivity 
Amiodarone Drug interaction 
Amiodarone Drug intolerance 
Amiodarone Drug-induced liver injury 
Amiodarone Dysgeusia 
Amiodarone Dyspepsia 
Amiodarone Dyspnoea 
Amiodarone Dyspnoea exertional 
Amiodarone Dysstasia 
Amiodarone Ecchymosis 
Amiodarone Eczema 
Amiodarone Ejection fraction decreased 
Amiodarone Electrocardiogram QT prolonged 
Amiodarone Electrocardiogram abnormal 
Amiodarone Emotional distress 
Amiodarone Eosinophilia 
Amiodarone Erectile dysfunction 
Amiodarone Erythema 
Amiodarone Erythema multiforme 
Amiodarone Extrapyramidal disorder 
Amiodarone Extravasation 
Amiodarone Eye irritation 
Amiodarone Eye pain 
Amiodarone Fatigue 
Amiodarone Feeling hot 
Amiodarone Fungal infection 
Amiodarone Fungal skin infection 
Amiodarone Gait disturbance 
Amiodarone Gastrointestinal disorder 
Amiodarone Gastrointestinal haemorrhage 
Amiodarone Gastrointestinal pain 
Amiodarone Glaucoma 
Amiodarone Haematoma 
Amiodarone Haemodynamic instability 
Amiodarone Haemoglobin decreased 
Amiodarone Haemolytic anaemia 
Amiodarone Haemoptysis 
Amiodarone Haemorrhage 
Amiodarone Hallucination, visual 
Amiodarone Headache 
Amiodarone Heart rate increased 
Amiodarone Heart rate irregular 
Amiodarone Hepatic cirrhosis 
Amiodarone Hepatic encephalopathy 
Amiodarone Hepatic enzyme abnormal 
Amiodarone Hepatic enzyme increased 
Amiodarone Hepatic failure 
Amiodarone Hepatic function abnormal 
Amiodarone Hepatic steatosis 
Amiodarone Hepatitis acute 
Amiodarone Hepatitis cholestatic 
Amiodarone Hepatocellular injury 
Amiodarone Hepatotoxicity 
Amiodarone Hot flush 
Amiodarone Hyperhidrosis 
Amiodarone Hyperkalaemia 
Amiodarone Hypertension 
Amiodarone Hyperthyroidism 
Amiodarone Hypoaesthesia 
Amiodarone Hypoglycaemia 
Amiodarone Hypokalaemia 
Amiodarone Hypokinesia 
Amiodarone Hyponatraemia 
Amiodarone Hypotension 
Amiodarone Hypothermia 
Amiodarone Hypothyroidism 
Amiodarone Hypoxia 
Amiodarone Ill-defined disorder 
Amiodarone Induration 
Amiodarone Injection site reaction 
Amiodarone Insomnia 
Amiodarone Interstitial lung disease 
Amiodarone Irritability 
Amiodarone Jaundice 
Amiodarone Lethargy 
Amiodarone Leukocytosis 
Amiodarone Libido decreased 
Amiodarone Liver disorder 
Amiodarone Liver function test abnormal 
Amiodarone Liver function test increased 
Amiodarone Liver injury 
Amiodarone Loss of consciousness 
Amiodarone Lung disorder 
Amiodarone Lung infiltration 
Amiodarone Lymphadenopathy 
Amiodarone Malaise 
Amiodarone Melaena 
Amiodarone Menopausal symptoms 
Amiodarone Metabolic acidosis 
Amiodarone Migraine 
Amiodarone Mitral valve incompetence 
Amiodarone Mobility decreased 
Amiodarone Multiple organ dysfunction syndrome 
Amiodarone Muscle spasms 
Amiodarone Muscular weakness 
Amiodarone Myalgia 
Amiodarone Myocardial infarction 
Amiodarone Myocardial ischaemia 
Amiodarone Nasopharyngitis 
Amiodarone Nausea 
Amiodarone Necrosis 
Amiodarone Neoplasm malignant 
Amiodarone Nephropathy 
Amiodarone Nervous system disorder 
Amiodarone Nervousness 
Amiodarone Neuropathy peripheral 
Amiodarone Nightmare 
Amiodarone Obstructive airways disorder 
Amiodarone Ocular hyperaemia 
Amiodarone Oedema 
Amiodarone Oedema peripheral 
Amiodarone Optic neuritis 
Amiodarone Oxygen saturation decreased 
Amiodarone Pain 
Amiodarone Pain in extremity 
Amiodarone Palpitations 
Amiodarone Pancreatitis 
Amiodarone Pancytopenia 
Amiodarone Parkinsonism 
Amiodarone Pericardial effusion 
Amiodarone Pigmentation disorder 
Amiodarone Pleural effusion 
Amiodarone Pleurisy 
Amiodarone Pneumonia 
Amiodarone Pneumonitis 
Amiodarone Presyncope 
Amiodarone Productive cough 
Amiodarone Prothrombin time prolonged 
Amiodarone Pulmonary alveolar haemorrhage 
Amiodarone Pulmonary embolism 
Amiodarone Pulmonary fibrosis 
Amiodarone Pulmonary haemorrhage 
Amiodarone Pulmonary hypertension 
Amiodarone Pulmonary mass 
Amiodarone Pulmonary oedema 
Amiodarone Pyrexia 
Amiodarone Rales 
Amiodarone Rash generalised 
Amiodarone Rash macular 
Amiodarone Rectal haemorrhage 
Amiodarone Red blood cell sedimentation rate increased 
Amiodarone Renal disorder 
Amiodarone Renal failure 
Amiodarone Renal impairment 
Amiodarone Respiratory arrest 
Amiodarone Respiratory distress 
Amiodarone Respiratory failure 
Amiodarone Restlessness 
Amiodarone Rhabdomyolysis 
Amiodarone Salivary hypersecretion 
Amiodarone Seizure 
Amiodarone Sensory disturbance 
Amiodarone Sepsis 
Amiodarone Septic shock 
Amiodarone Shock 
Amiodarone Sinus bradycardia 
Amiodarone Skin cancer 
Amiodarone Skin discolouration 
Amiodarone Skin disorder 
Amiodarone Skin lesion 
Amiodarone Skin necrosis 
Amiodarone Sleep disorder 
Amiodarone Stevens-Johnson syndrome 
Amiodarone Sudden death 
Amiodarone Suicide attempt 
Amiodarone Swelling 
Amiodarone Syncope 
Amiodarone Tachycardia 
Amiodarone Tachypnoea 
Amiodarone Throat tightness 
Amiodarone Thrombocytopenia 
Amiodarone Thrombophlebitis 
Amiodarone Thrombosis 
Amiodarone Torsade de pointes 
Amiodarone Toxic epidermal necrolysis 
Amiodarone Toxic skin eruption 
Amiodarone Transaminases increased 
Amiodarone Transient ischaemic attack 
Amiodarone Treatment failure 
Amiodarone Tremor 
Amiodarone Urinary tract infection 
Amiodarone Venous thrombosis 
Amiodarone Ventricular arrhythmia 
Amiodarone Ventricular extrasystoles 
Amiodarone Ventricular fibrillation 
Amiodarone Ventricular tachycardia 
Amiodarone Vertigo 
Amiodarone Vision blurred 
Amiodarone Visual acuity reduced 
Amiodarone Visual field defect 
Amiodarone Visual impairment 
Amiodarone Vomiting 
Amiodarone Weight decreased 
Amiodarone Wheezing 
Amiodarone White blood cell count decreased 
Amiodarone hydrochloride Abdominal pain 
Amiodarone hydrochloride Accommodation disorder 
Amiodarone hydrochloride Acute kidney injury 
Amiodarone hydrochloride Acute respiratory distress syndrome 
Amiodarone hydrochloride Alopecia 
Amiodarone hydrochloride Anaphylactoid reaction 
Amiodarone hydrochloride Anxiety 
Amiodarone hydrochloride Aplastic anaemia 
Amiodarone hydrochloride Arrhythmia 
Amiodarone hydrochloride Asthenia 
Amiodarone hydrochloride Atrioventricular block 
Amiodarone hydrochloride Bone marrow failure 
Amiodarone hydrochloride Bradycardia 
Amiodarone hydrochloride Bronchospasm 
Amiodarone hydrochloride Cardiac failure congestive 
Amiodarone hydrochloride Coagulopathy 
Amiodarone hydrochloride Coma 
Amiodarone hydrochloride Confusional state 
Amiodarone hydrochloride Coordination abnormal 
Amiodarone hydrochloride Cough 
Amiodarone hydrochloride Death 
Amiodarone hydrochloride Decreased appetite 
Amiodarone hydrochloride Delirium 
Amiodarone hydrochloride Delusion 
Amiodarone hydrochloride Dermatitis exfoliative 
Amiodarone hydrochloride Disorientation 
Amiodarone hydrochloride Disturbance in attention 
Amiodarone hydrochloride Dizziness 
Amiodarone hydrochloride Dyspnoea 
Amiodarone hydrochloride Ecchymosis 
Amiodarone hydrochloride Eosinophilia 
Amiodarone hydrochloride Erectile dysfunction 
Amiodarone hydrochloride Erythema multiforme 
Amiodarone hydrochloride Face oedema 
Amiodarone hydrochloride Fatigue 
Amiodarone hydrochloride Flushing 
Amiodarone hydrochloride Gait disturbance 
Amiodarone hydrochloride Haemolytic anaemia 
Amiodarone hydrochloride Haemoptysis 
Amiodarone hydrochloride Hallucination 
Amiodarone hydrochloride Headache 
Amiodarone hydrochloride Hepatic enzyme increased 
Amiodarone hydrochloride Hepatic function abnormal 
Amiodarone hydrochloride Hepatitis 
Amiodarone hydrochloride Hepatitis cholestatic 
Amiodarone hydrochloride Hyperpyrexia 
Amiodarone hydrochloride Hypertension 
Amiodarone hydrochloride Hyperthyroidism 
Amiodarone hydrochloride Hypotension 
Amiodarone hydrochloride Hypothyroidism 
Amiodarone hydrochloride Hypoxia 
Amiodarone hydrochloride Ileus paralytic 
Amiodarone hydrochloride Insomnia 
Amiodarone hydrochloride Intraocular pressure increased 
Amiodarone hydrochloride Jaundice 
Amiodarone hydrochloride Leukopenia 
Amiodarone hydrochloride Liver disorder 
Amiodarone hydrochloride Liver injury 
Amiodarone hydrochloride Lung infiltration 
Amiodarone hydrochloride Malaise 
Amiodarone hydrochloride Mydriasis 
Amiodarone hydrochloride Myocardial infarction 
Amiodarone hydrochloride Nausea 
Amiodarone hydrochloride Neuropathy peripheral 
Amiodarone hydrochloride Oedema 
Amiodarone hydrochloride Palpitations 
Amiodarone hydrochloride Pancytopenia 
Amiodarone hydrochloride Paraesthesia 
Amiodarone hydrochloride Parkinsonism 
Amiodarone hydrochloride Parosmia 
Amiodarone hydrochloride Photosensitivity reaction 
Amiodarone hydrochloride Pleurisy 
Amiodarone hydrochloride Pulmonary alveolar haemorrhage 
Amiodarone hydrochloride Pulmonary fibrosis 
Amiodarone hydrochloride Purpura 
Amiodarone hydrochloride Pyrexia 
Amiodarone hydrochloride Rash 
Amiodarone hydrochloride Renal failure 
Amiodarone hydrochloride Renal impairment 
Amiodarone hydrochloride Respiratory arrest 
Amiodarone hydrochloride Respiratory disorder 
Amiodarone hydrochloride Respiratory distress 
Amiodarone hydrochloride Respiratory failure 
Amiodarone hydrochloride Restlessness 
Amiodarone hydrochloride Rhabdomyolysis 
Amiodarone hydrochloride Salivary hypersecretion 
Amiodarone hydrochloride Shock 
Amiodarone hydrochloride Skin cancer 
Amiodarone hydrochloride Stevens-Johnson syndrome 
Amiodarone hydrochloride Syncope 
Amiodarone hydrochloride Tachycardia 
Amiodarone hydrochloride Tardive dyskinesia 
Amiodarone hydrochloride Thrombocytopenia 
Amiodarone hydrochloride Tinnitus 
Amiodarone hydrochloride Tongue oedema 
Amiodarone hydrochloride Toxic epidermal necrolysis 
Amiodarone hydrochloride Tremor 
Amiodarone hydrochloride Urinary retention 
Amiodarone hydrochloride Vasculitis 
Amiodarone hydrochloride Ventricular tachycardia 
Amiodarone hydrochloride Vision blurred 
Amiodarone hydrochloride Visual impairment 
Amiodarone hydrochloride Vomiting 
Amiodarone hydrochloride Wheezing 
Amitriptyline Accommodation disorder 
Amitriptyline Acute coronary syndrome 
Amitriptyline Ageusia 
Amitriptyline Agitation 
Amitriptyline Agranulocytosis 
Amitriptyline Anxiety 
Amitriptyline Arrhythmia 
Amitriptyline Arthritis 
Amitriptyline Asthenia 
Amitriptyline Atrioventricular block 
Amitriptyline Balance disorder 
Amitriptyline Body temperature increased 
Amitriptyline Bone marrow failure 
Amitriptyline Breast enlargement 
Amitriptyline Bundle branch block 
Amitriptyline Cardio-respiratory arrest 
Amitriptyline Circulatory collapse 
Amitriptyline Coma 
Amitriptyline Completed suicide 
Amitriptyline Confusional state 
Amitriptyline Constipation 
Amitriptyline Coordination abnormal 
Amitriptyline Death 
Amitriptyline Decreased appetite 
Amitriptyline Delusion 
Amitriptyline Dermatitis 
Amitriptyline Diarrhoea 
Amitriptyline Disorientation 
Amitriptyline Disturbance in attention 
Amitriptyline Disturbance in sexual arousal 
Amitriptyline Dizziness 
Amitriptyline Drug withdrawal syndrome 
Amitriptyline Dry mouth 
Amitriptyline Dysarthria 
Amitriptyline Dysgeusia 
Amitriptyline Dyskinesia 
Amitriptyline Dyspepsia 
Amitriptyline Dyspnoea 
Amitriptyline Electrocardiogram QT prolonged 
Amitriptyline Eosinophilia 
Amitriptyline Extrapyramidal disorder 
Amitriptyline Fatigue 
Amitriptyline Feeling abnormal 
Amitriptyline Galactorrhoea 
Amitriptyline Gastrointestinal disorder 
Amitriptyline Gynaecomastia 
Amitriptyline Hallucination 
Amitriptyline Headache 
Amitriptyline Hepatic failure 
Amitriptyline Hepatitis 
Amitriptyline Hyperhidrosis 
Amitriptyline Hyperpyrexia 
Amitriptyline Hypertension 
Amitriptyline Hypoaesthesia 
Amitriptyline Hypotension 
Amitriptyline Ileus paralytic 
Amitriptyline Ill-defined disorder 
Amitriptyline Inappropriate antidiuretic hormone secretion 
Amitriptyline Insomnia 
Amitriptyline Intraocular pressure increased 
Amitriptyline Irritability 
Amitriptyline Jaundice 
Amitriptyline Leukopenia 
Amitriptyline Libido decreased 
Amitriptyline Loss of consciousness 
Amitriptyline Malaise 
Amitriptyline Mania 
Amitriptyline Mental disability 
Amitriptyline Mental impairment 
Amitriptyline Mental status changes 
Amitriptyline Mydriasis 
Amitriptyline Nausea 
Amitriptyline Neuroleptic malignant syndrome 
Amitriptyline Nightmare 
Amitriptyline Orthostatic hypotension 
Amitriptyline Palpitations 
Amitriptyline Pancytopenia 
Amitriptyline Paraesthesia 
Amitriptyline Pollakiuria 
Amitriptyline Pruritus 
Amitriptyline Purpura 
Amitriptyline Rash 
Amitriptyline Seizure 
Amitriptyline Serotonin syndrome 
Amitriptyline Shock 
Amitriptyline Sleep disorder 
Amitriptyline Somnolence 
Amitriptyline Suicide attempt 
Amitriptyline Syncope 
Amitriptyline Tachycardia 
Amitriptyline Tardive dyskinesia 
Amitriptyline Thrombocytopenia 
Amitriptyline Tinnitus 
Amitriptyline Tongue discolouration 
Amitriptyline Torsade de pointes 
Amitriptyline Tremor 
Amitriptyline Urinary retention 
Amitriptyline Urticaria 
Amitriptyline Vascular purpura 
Amitriptyline Ventricular fibrillation 
Amitriptyline Ventricular tachycardia 
Amitriptyline Vision blurred 
Amitriptyline Vomiting 
Amitriptyline hydrochloride Abnormal dreams 
Amitriptyline hydrochloride Accommodation disorder 
Amitriptyline hydrochloride Ageusia 
Amitriptyline hydrochloride Agranulocytosis 
Amitriptyline hydrochloride Alopecia 
Amitriptyline hydrochloride Arrhythmia 
Amitriptyline hydrochloride Asthenia 
Amitriptyline hydrochloride Ataxia 
Amitriptyline hydrochloride Atrioventricular block 
Amitriptyline hydrochloride Blood glucose decreased 
Amitriptyline hydrochloride Blood glucose increased 
Amitriptyline hydrochloride Bone marrow failure 
Amitriptyline hydrochloride Bone pain 
Amitriptyline hydrochloride Breast enlargement 
Amitriptyline hydrochloride Burning sensation 
Amitriptyline hydrochloride Cardiomyopathy 
Amitriptyline hydrochloride Cerebrovascular accident 
Amitriptyline hydrochloride Coordination abnormal 
Amitriptyline hydrochloride Decreased appetite 
Amitriptyline hydrochloride Delusion 
Amitriptyline hydrochloride Diarrhoea 
Amitriptyline hydrochloride Disturbance in attention 
Amitriptyline hydrochloride Dry mouth 
Amitriptyline hydrochloride Dyskinesia 
Amitriptyline hydrochloride Dyspepsia 
Amitriptyline hydrochloride Eczema 
Amitriptyline hydrochloride Eosinophilia 
Amitriptyline hydrochloride Erectile dysfunction 
Amitriptyline hydrochloride Erythema 
Amitriptyline hydrochloride Extrapyramidal disorder 
Amitriptyline hydrochloride Face oedema 
Amitriptyline hydrochloride Galactorrhoea 
Amitriptyline hydrochloride Hallucination 
Amitriptyline hydrochloride Headache 
Amitriptyline hydrochloride Hepatic failure 
Amitriptyline hydrochloride Hepatic function abnormal 
Amitriptyline hydrochloride Hepatitis 
Amitriptyline hydrochloride Hyperpyrexia 
Amitriptyline hydrochloride Hypotension 
Amitriptyline hydrochloride Ileus paralytic 
Amitriptyline hydrochloride Inappropriate antidiuretic hormone secretion 
Amitriptyline hydrochloride Increased appetite 
Amitriptyline hydrochloride Intraocular pressure increased 
Amitriptyline hydrochloride Irritability 
Amitriptyline hydrochloride Jaundice 
Amitriptyline hydrochloride Leukopenia 
Amitriptyline hydrochloride Libido decreased 
Amitriptyline hydrochloride Libido increased 
Amitriptyline hydrochloride Malaise 
Amitriptyline hydrochloride Mania 
Amitriptyline hydrochloride Mental status changes 
Amitriptyline hydrochloride Micturition disorder 
Amitriptyline hydrochloride Muscle rigidity 
Amitriptyline hydrochloride Mydriasis 
Amitriptyline hydrochloride Myocardial infarction 
Amitriptyline hydrochloride Nasal congestion 
Amitriptyline hydrochloride Nervousness 
Amitriptyline hydrochloride Neuroleptic malignant syndrome 
Amitriptyline hydrochloride Neuropathy peripheral 
Amitriptyline hydrochloride Oedema 
Amitriptyline hydrochloride Orthostatic hypotension 
Amitriptyline hydrochloride Palpitations 
Amitriptyline hydrochloride Paraesthesia 
Amitriptyline hydrochloride Petechiae 
Amitriptyline hydrochloride Photosensitivity reaction 
Amitriptyline hydrochloride Pollakiuria 
Amitriptyline hydrochloride Pruritus 
Amitriptyline hydrochloride Purpura 
Amitriptyline hydrochloride Pyrexia 
Amitriptyline hydrochloride Seizure 
Amitriptyline hydrochloride Serotonin syndrome 
Amitriptyline hydrochloride Skin exfoliation 
Amitriptyline hydrochloride Skin irritation 
Amitriptyline hydrochloride Sleep disorder 
Amitriptyline hydrochloride Stomatitis 
Amitriptyline hydrochloride Syncope 
Amitriptyline hydrochloride Tachycardia 
Amitriptyline hydrochloride Tardive dyskinesia 
Amitriptyline hydrochloride Thrombocytopenia 
Amitriptyline hydrochloride Tongue oedema 
Amitriptyline hydrochloride Urinary retention 
Amitriptyline hydrochloride Urinary tract disorder 
Amitriptyline hydrochloride Urticaria 
Amitriptyline hydrochloride Vasculitis 
Amitriptyline hydrochloride Vision blurred 
Amitriptyline hydrochloride Vomiting 
Amitriptyline hydrochloride Weight decreased 
Amlodipine besylate Abdominal pain 
Amlodipine besylate Accommodation disorder 
Amlodipine besylate Affect lability 
Amlodipine besylate Agitation 
Amlodipine besylate Alopecia 
Amlodipine besylate Amnesia 
Amlodipine besylate Angina pectoris 
Amlodipine besylate Angioedema 
Amlodipine besylate Angiopathy 
Amlodipine besylate Anxiety 
Amlodipine besylate Apathy 
Amlodipine besylate Arrhythmia 
Amlodipine besylate Arthralgia 
Amlodipine besylate Arthropathy 
Amlodipine besylate Asthenia 
Amlodipine besylate Atrial fibrillation 
Amlodipine besylate Back pain 
Amlodipine besylate Blood disorder 
Amlodipine besylate Bradycardia 
Amlodipine besylate Breast disorder 
Amlodipine besylate Cardiac disorder 
Amlodipine besylate Cardiac failure 
Amlodipine besylate Chest pain 
Amlodipine besylate Chills 
Amlodipine besylate Cholestasis 
Amlodipine besylate Cold sweat 
Amlodipine besylate Connective tissue disorder 
Amlodipine besylate Constipation 
Amlodipine besylate Cough 
Amlodipine besylate Decreased appetite 
Amlodipine besylate Depersonalisation/derealisation disorder 
Amlodipine besylate Depression 
Amlodipine besylate Diarrhoea 
Amlodipine besylate Diplopia 
Amlodipine besylate Discomfort 
Amlodipine besylate Dizziness 
Amlodipine besylate Dry mouth 
Amlodipine besylate Dry skin 
Amlodipine besylate Dysgeusia 
Amlodipine besylate Dyspepsia 
Amlodipine besylate Dysphagia 
Amlodipine besylate Dyspnoea 
Amlodipine besylate Dysuria 
Amlodipine besylate Epistaxis 
Amlodipine besylate Erectile dysfunction 
Amlodipine besylate Erythema multiforme 
Amlodipine besylate Extrasystoles 
Amlodipine besylate Eye pain 
Amlodipine besylate Fatigue 
Amlodipine besylate Feeling abnormal 
Amlodipine besylate Flat affect 
Amlodipine besylate Flushing 
Amlodipine besylate Gastrointestinal disorder 
Amlodipine besylate Gynaecomastia 
Amlodipine besylate Headache 
Amlodipine besylate Hepatic enzyme increased 
Amlodipine besylate Hepatitis 
Amlodipine besylate Hot flush 
Amlodipine besylate Hyperglycaemia 
Amlodipine besylate Hyperhidrosis 
Amlodipine besylate Hypersensitivity 
Amlodipine besylate Hypertonia 
Amlodipine besylate Hypoaesthesia 
Amlodipine besylate Hypotension 
Amlodipine besylate Inner ear disorder 
Amlodipine besylate Insomnia 
Amlodipine besylate Jaundice 
Amlodipine besylate Leukopenia 
Amlodipine besylate Loss of consciousness 
Amlodipine besylate Lymphatic disorder 
Amlodipine besylate Malaise 
Amlodipine besylate Malnutrition 
Amlodipine besylate Menopausal symptoms 
Amlodipine besylate Mental disorder 
Amlodipine besylate Micturition disorder 
Amlodipine besylate Migraine 
Amlodipine besylate Mood swings 
Amlodipine besylate Muscle spasms 
Amlodipine besylate Muscle twitching 
Amlodipine besylate Muscular weakness 
Amlodipine besylate Myalgia 
Amlodipine besylate Myocardial infarction 
Amlodipine besylate Nausea 
Amlodipine besylate Nervous system disorder 
Amlodipine besylate Nervousness 
Amlodipine besylate Neuropathy peripheral 
Amlodipine besylate Nocturia 
Amlodipine besylate Oedema 
Amlodipine besylate Oedema peripheral 
Amlodipine besylate Orthostatic hypotension 
Amlodipine besylate Osteoarthritis 
Amlodipine besylate Pain 
Amlodipine besylate Palpitations 
Amlodipine besylate Pancreatitis 
Amlodipine besylate Paraesthesia 
Amlodipine besylate Peripheral ischaemia 
Amlodipine besylate Pollakiuria 
Amlodipine besylate Pruritus 
Amlodipine besylate Rash 
Amlodipine besylate Rash erythematous 
Amlodipine besylate Rash maculo-papular 
Amlodipine besylate Rhinitis 
Amlodipine besylate Shock 
Amlodipine besylate Skin discolouration 
Amlodipine besylate Somnolence 
Amlodipine besylate Syncope 
Amlodipine besylate Tachycardia 
Amlodipine besylate Thirst 
Amlodipine besylate Thrombocytopenia 
Amlodipine besylate Tinnitus 
Amlodipine besylate Tremor 
Amlodipine besylate Urethral disorder 
Amlodipine besylate Urine output increased 
Amlodipine besylate Urticaria 
Amlodipine besylate Vascular purpura 
Amlodipine besylate Vasculitis 
Amlodipine besylate Vertigo 
Amlodipine besylate Visual impairment 
Amlodipine besylate Vomiting 
Amlodipine besylate Weight decreased 
Amlodipine besylate Weight increased 
Amoxicillin Abdominal discomfort 
Amoxicillin Abdominal distension 
Amoxicillin Abdominal pain upper 
Amoxicillin Abortion spontaneous 
Amoxicillin Acute generalised exanthematous pustulosis 
Amoxicillin Acute hepatic failure 
Amoxicillin Acute kidney injury 
Amoxicillin Acute respiratory distress syndrome 
Amoxicillin Agranulocytosis 
Amoxicillin Akathisia 
Amoxicillin Alanine aminotransferase increased 
Amoxicillin Alopecia 
Amoxicillin Altered state of consciousness 
Amoxicillin Anaemia 
Amoxicillin Anal incontinence 
Amoxicillin Anaphylactic reaction 
Amoxicillin Anaphylactic shock 
Amoxicillin Anaphylactoid reaction 
Amoxicillin Angioedema 
Amoxicillin Anuria 
Amoxicillin Anxiety 
Amoxicillin Aphthous ulcer 
Amoxicillin Arthralgia 
Amoxicillin Arthritis 
Amoxicillin Aspartate aminotransferase increased 
Amoxicillin Asthenia 
Amoxicillin Bacteraemia 
Amoxicillin Blister 
Amoxicillin Blood alkaline phosphatase increased 
Amoxicillin Blood bilirubin increased 
Amoxicillin Blood creatine phosphokinase increased 
Amoxicillin Blood creatinine increased 
Amoxicillin Blood pressure decreased 
Amoxicillin Blood triglycerides increased 
Amoxicillin Bone marrow failure 
Amoxicillin Bone pain 
Amoxicillin Bronchitis 
Amoxicillin Bronchospasm 
Amoxicillin Burning sensation 
Amoxicillin C-reactive protein increased 
Amoxicillin Candida infection 
Amoxicillin Cardiac arrest 
Amoxicillin Cardio-respiratory arrest 
Amoxicillin Cardiomegaly 
Amoxicillin Cardiopulmonary failure 
Amoxicillin Cardiovascular disorder 
Amoxicillin Cerebral haemorrhage 
Amoxicillin Chest discomfort 
Amoxicillin Chills 
Amoxicillin Choking 
Amoxicillin Cholangitis 
Amoxicillin Cholecystitis 
Amoxicillin Cholestasis 
Amoxicillin Circulatory collapse 
Amoxicillin Clostridium difficile colitis 
Amoxicillin Clostridium difficile infection 
Amoxicillin Coagulopathy 
Amoxicillin Coma 
Amoxicillin Completed suicide 
Amoxicillin Confusional state 
Amoxicillin Conjunctival hyperaemia 
Amoxicillin Conjunctivitis 
Amoxicillin Contusion 
Amoxicillin Coordination abnormal 
Amoxicillin Crohn's disease 
Amoxicillin Cyanosis 
Amoxicillin Deafness 
Amoxicillin Death 
Amoxicillin Decreased appetite 
Amoxicillin Dehydration 
Amoxicillin Delirium 
Amoxicillin Depressed mood 
Amoxicillin Depression 
Amoxicillin Dermatitis 
Amoxicillin Dermatitis allergic 
Amoxicillin Dermatitis bullous 
Amoxicillin Dermatitis exfoliative 
Amoxicillin Diarrhoea 
Amoxicillin Diplopia 
Amoxicillin Disturbance in attention 
Amoxicillin Dizziness 
Amoxicillin Drug abuse 
Amoxicillin Drug eruption 
Amoxicillin Drug hypersensitivity 
Amoxicillin Drug intolerance 
Amoxicillin Drug reaction with eosinophilia and systemic symptoms 
Amoxicillin Drug resistance 
Amoxicillin Drug-induced liver injury 
Amoxicillin Dry skin 
Amoxicillin Dysarthria 
Amoxicillin Dysgeusia 
Amoxicillin Dysphagia 
Amoxicillin Dysphonia 
Amoxicillin Dyspnoea 
Amoxicillin Dystonia 
Amoxicillin Ecchymosis 
Amoxicillin Eczema 
Amoxicillin Encephalitis 
Amoxicillin Enteritis 
Amoxicillin Enterocolitis 
Amoxicillin Eosinophilia 
Amoxicillin Erythema 
Amoxicillin Extravasation 
Amoxicillin Eye pain 
Amoxicillin Eye swelling 
Amoxicillin Eyelid oedema 
Amoxicillin Face oedema 
Amoxicillin Fatigue 
Amoxicillin Feeling abnormal 
Amoxicillin Feeling hot 
Amoxicillin Flank pain 
Amoxicillin Flatulence 
Amoxicillin Flushing 
Amoxicillin Foetal growth restriction 
Amoxicillin Gait disturbance 
Amoxicillin Gallbladder disorder 
Amoxicillin Gamma-glutamyltransferase increased 
Amoxicillin Gastric disorder 
Amoxicillin Gastrointestinal haemorrhage 
Amoxicillin Gastrooesophageal reflux disease 
Amoxicillin Generalised oedema 
Amoxicillin Gingival bleeding 
Amoxicillin Gingivitis 
Amoxicillin Glossitis 
Amoxicillin Haematoma 
Amoxicillin Haematuria 
Amoxicillin Haemodynamic instability 
Amoxicillin Haemolysis 
Amoxicillin Haemolytic anaemia 
Amoxicillin Haemorrhoids 
Amoxicillin Hallucination 
Amoxicillin Headache 
Amoxicillin Heart rate increased 
Amoxicillin Hepatic enzyme increased 
Amoxicillin Hepatic failure 
Amoxicillin Hepatic function abnormal 
Amoxicillin Hepatitis 
Amoxicillin Hepatitis acute 
Amoxicillin Hepatitis cholestatic 
Amoxicillin Hepatobiliary disease 
Amoxicillin Hepatocellular injury 
Amoxicillin Hydronephrosis 
Amoxicillin Hyperbilirubinaemia 
Amoxicillin Hyperhidrosis 
Amoxicillin Hyperkalaemia 
Amoxicillin Hyperkinesia 
Amoxicillin Hyperpyrexia 
Amoxicillin Hypersensitivity 
Amoxicillin Hypersensitivity vasculitis 
Amoxicillin Hypertension 
Amoxicillin Hyperthermia 
Amoxicillin Hyperventilation 
Amoxicillin Hypoaesthesia 
Amoxicillin Hypokalaemia 
Amoxicillin Hyponatraemia 
Amoxicillin Hypotension 
Amoxicillin Hypotonia 
Amoxicillin Hypoxia 
Amoxicillin Infection 
Amoxicillin Influenza 
Amoxicillin Insomnia 
Amoxicillin Interstitial lung disease 
Amoxicillin Intestinal obstruction 
Amoxicillin Intracranial pressure increased 
Amoxicillin Irritability 
Amoxicillin Irritable bowel syndrome 
Amoxicillin Jaundice 
Amoxicillin Jaundice cholestatic 
Amoxicillin Joint swelling 
Amoxicillin Laryngeal oedema 
Amoxicillin Laryngospasm 
Amoxicillin Leukocytosis 
Amoxicillin Leukopenia 
Amoxicillin Lip swelling 
Amoxicillin Liver disorder 
Amoxicillin Liver function test abnormal 
Amoxicillin Liver injury 
Amoxicillin Local swelling 
Amoxicillin Loss of consciousness 
Amoxicillin Lower respiratory tract infection 
Amoxicillin Lung infiltration 
Amoxicillin Lymphadenopathy 
Amoxicillin Lymphatic disorder 
Amoxicillin Malaise 
Amoxicillin Maternal drugs affecting foetus 
Amoxicillin Memory impairment 
Amoxicillin Meningitis 
Amoxicillin Metabolic acidosis 
Amoxicillin Motor dysfunction 
Amoxicillin Multiple organ dysfunction syndrome 
Amoxicillin Muscle rigidity 
Amoxicillin Muscle spasms 
Amoxicillin Muscle twitching 
Amoxicillin Muscular weakness 
Amoxicillin Musculoskeletal disorder 
Amoxicillin Musculoskeletal stiffness 
Amoxicillin Myoclonus 
Amoxicillin Myositis 
Amoxicillin Nausea 
Amoxicillin Nephritis 
Amoxicillin Nephropathy 
Amoxicillin Nephrotic syndrome 
Amoxicillin Nervous system disorder 
Amoxicillin Nervousness 
Amoxicillin Neutropenia 
Amoxicillin Obstructive airways disorder 
Amoxicillin Ocular hyperaemia 
Amoxicillin Oedema peripheral 
Amoxicillin Oral discomfort 
Amoxicillin Oral disorder 
Amoxicillin Oral pain 
Amoxicillin Oropharyngeal pain 
Amoxicillin Osteomyelitis 
Amoxicillin Oxygen saturation decreased 
Amoxicillin Pain 
Amoxicillin Pain in extremity 
Amoxicillin Pallor 
Amoxicillin Palpitations 
Amoxicillin Pancreatitis acute 
Amoxicillin Pancytopenia 
Amoxicillin Panic attack 
Amoxicillin Paraesthesia 
Amoxicillin Parosmia 
Amoxicillin Pericardial effusion 
Amoxicillin Personality change 
Amoxicillin Petechiae 
Amoxicillin Pharyngeal oedema 
Amoxicillin Pharyngitis 
Amoxicillin Photophobia 
Amoxicillin Photosensitivity reaction 
Amoxicillin Platelet count decreased 
Amoxicillin Pneumonia 
Amoxicillin Pneumonia aspiration 
Amoxicillin Pneumonia bacterial 
Amoxicillin Pneumonitis 
Amoxicillin Pneumothorax 
Amoxicillin Pollakiuria 
Amoxicillin Premature baby 
Amoxicillin Premature delivery 
Amoxicillin Presyncope 
Amoxicillin Proteinuria 
Amoxicillin Pruritus 
Amoxicillin Pruritus generalised 
Amoxicillin Pseudomembranous colitis 
Amoxicillin Psychotic disorder 
Amoxicillin Pulmonary alveolar haemorrhage 
Amoxicillin Pulmonary oedema 
Amoxicillin Purpura 
Amoxicillin Pyrexia 
Amoxicillin Rash 
Amoxicillin Rash erythematous 
Amoxicillin Rash generalised 
Amoxicillin Rash macular 
Amoxicillin Rash maculo-papular 
Amoxicillin Rash vesicular 
Amoxicillin Rectal tenesmus 
Amoxicillin Renal disorder 
Amoxicillin Renal failure 
Amoxicillin Renal impairment 
Amoxicillin Renal pain 
Amoxicillin Renal tubular necrosis 
Amoxicillin Respiratory distress 
Amoxicillin Respiratory failure 
Amoxicillin Restlessness 
Amoxicillin Rhabdomyolysis 
Amoxicillin Rhinorrhoea 
Amoxicillin Salivary hypersecretion 
Amoxicillin Sedation 
Amoxicillin Sensory disturbance 
Amoxicillin Sepsis 
Amoxicillin Septic shock 
Amoxicillin Shock 
Amoxicillin Sinus tachycardia 
Amoxicillin Sinusitis 
Amoxicillin Skin burning sensation 
Amoxicillin Skin disorder 
Amoxicillin Skin exfoliation 
Amoxicillin Skin hyperpigmentation 
Amoxicillin Skin lesion 
Amoxicillin Skin reaction 
Amoxicillin Sleep disorder 
Amoxicillin Sluggishness 
Amoxicillin Somnolence 
Amoxicillin Sopor 
Amoxicillin Speech disorder 
Amoxicillin Splenomegaly 
Amoxicillin Stevens-Johnson syndrome 
Amoxicillin Stomatitis 
Amoxicillin Stress 
Amoxicillin Suicidal ideation 
Amoxicillin Swelling face 
Amoxicillin Swollen tongue 
Amoxicillin Syncope 
Amoxicillin Tachycardia 
Amoxicillin Tenderness 
Amoxicillin Throat irritation 
Amoxicillin Throat tightness 
Amoxicillin Thrombocytopenia 
Amoxicillin Thrombocytopenic purpura 
Amoxicillin Tinnitus 
Amoxicillin Tongue disorder 
Amoxicillin Tongue oedema 
Amoxicillin Toxic epidermal necrolysis 
Amoxicillin Toxic skin eruption 
Amoxicillin Transaminases increased 
Amoxicillin Treatment failure 
Amoxicillin Tremor 
Amoxicillin Tubulointerstitial nephritis 
Amoxicillin Upper gastrointestinal haemorrhage 
Amoxicillin Urethral disorder 
Amoxicillin Urinary incontinence 
Amoxicillin Urinary tract disorder 
Amoxicillin Urinary tract infection 
Amoxicillin Urticaria 
Amoxicillin Vaginal infection 
Amoxicillin Vascular purpura 
Amoxicillin Vasculitis 
Amoxicillin Ventricular fibrillation 
Amoxicillin Vertigo 
Amoxicillin Vision blurred 
Amoxicillin Visual acuity reduced 
Amoxicillin Visual impairment 
Amoxicillin Vomiting 
Amoxicillin Weight decreased 
Amoxicillin Wheezing 
Amoxicillin White blood cell count increased 
Amphetamine Abdominal pain 
Amphetamine Abdominal pain upper 
Amphetamine Acute coronary syndrome 
Amphetamine Acute kidney injury 
Amphetamine Affect lability 
Amphetamine Aggression 
Amphetamine Agitation 
Amphetamine Alopecia 
Amphetamine Anaphylactic reaction 
Amphetamine Anaphylactic shock 
Amphetamine Angioedema 
Amphetamine Arrhythmia 
Amphetamine Asthenia 
Amphetamine Blood pressure increased 
Amphetamine Body temperature increased 
Amphetamine Cardio-respiratory arrest 
Amphetamine Cardiogenic shock 
Amphetamine Cardiomyopathy 
Amphetamine Cerebral haemorrhage 
Amphetamine Cerebrovascular accident 
Amphetamine Chest pain 
Amphetamine Coma 
Amphetamine Completed suicide 
Amphetamine Constipation 
Amphetamine Decreased appetite 
Amphetamine Depressed level of consciousness 
Amphetamine Depression 
Amphetamine Dermatitis 
Amphetamine Diarrhoea 
Amphetamine Disturbance in sexual arousal 
Amphetamine Dizziness 
Amphetamine Drug abuse 
Amphetamine Dry mouth 
Amphetamine Dysgeusia 
Amphetamine Dyskinesia 
Amphetamine Dysmenorrhoea 
Amphetamine Dyspepsia 
Amphetamine Dysphoria 
Amphetamine Dyspnoea 
Amphetamine Erectile dysfunction 
Amphetamine Erythema multiforme 
Amphetamine Euphoric mood 
Amphetamine Fatigue 
Amphetamine Feeling jittery 
Amphetamine Gastrointestinal disorder 
Amphetamine Gastrointestinal pain 
Amphetamine Headache 
Amphetamine Hepatotoxicity 
Amphetamine Hyperhidrosis 
Amphetamine Hyperreflexia 
Amphetamine Hypersensitivity 
Amphetamine Hypertension 
Amphetamine Hyperthyroidism 
Amphetamine Hypoxia 
Amphetamine Infection 
Amphetamine Injury 
Amphetamine Insomnia 
Amphetamine Intentional self-injury 
Amphetamine Irritability 
Amphetamine Libido decreased 
Amphetamine Metabolic acidosis 
Amphetamine Mood altered 
Amphetamine Mood swings 
Amphetamine Muscle twitching 
Amphetamine Mydriasis 
Amphetamine Myocardial infarction 
Amphetamine Myocardial ischaemia 
Amphetamine Nausea 
Amphetamine Nervousness 
Amphetamine Palpitations 
Amphetamine Photosensitivity reaction 
Amphetamine Psychotic disorder 
Amphetamine Pyrexia 
Amphetamine Rash 
Amphetamine Raynaud's phenomenon 
Amphetamine Respiratory failure 
Amphetamine Rhabdomyolysis 
Amphetamine Seizure 
Amphetamine Speech disorder 
Amphetamine Stevens-Johnson syndrome 
Amphetamine Sudden death 
Amphetamine Suicide attempt 
Amphetamine Tachycardia 
Amphetamine Tension 
Amphetamine Thrombocytopenia 
Amphetamine Tooth disorder 
Amphetamine Toxic epidermal necrolysis 
Amphetamine Tremor 
Amphetamine Urinary tract infection 
Amphetamine Urticaria 
Amphetamine Viral infection 
Amphetamine Vision blurred 
Amphetamine Vomiting 
Amphetamine Weight decreased 
Amphetamine sulfate Constipation 
Amphetamine sulfate Decreased appetite 
Amphetamine sulfate Dizziness 
Amphetamine sulfate Dry mouth 
Amphetamine sulfate Dysgeusia 
Amphetamine sulfate Dyskinesia 
Amphetamine sulfate Dysphoria 
Amphetamine sulfate Erectile dysfunction 
Amphetamine sulfate Euphoric mood 
Amphetamine sulfate Insomnia 
Amphetamine sulfate Palpitations 
Amphetamine sulfate Psychotic disorder 
Amphetamine sulfate Restlessness 
Amphetamine sulfate Rhabdomyolysis 
Amphetamine sulfate Tremor 
Amphetamine sulfate Urticaria 
Amphetamine sulfate Weight decreased 
Amphotericin b Abdominal discomfort 
Amphotericin b Abdominal distension 
Amphotericin b Abdominal pain 
Amphotericin b Abdominal pain lower 
Amphotericin b Abdominal pain upper 
Amphotericin b Acidosis 
Amphotericin b Acne 
Amphotericin b Acute coronary syndrome 
Amphotericin b Acute hepatic failure 
Amphotericin b Acute kidney injury 
Amphotericin b Acute myeloid leukaemia 
Amphotericin b Agitation 
Amphotericin b Agranulocytosis 
Amphotericin b Alanine aminotransferase increased 
Amphotericin b Albuminuria 
Amphotericin b Amblyopia 
Amphotericin b Amylase increased 
Amphotericin b Anaemia 
Amphotericin b Anal incontinence 
Amphotericin b Anaphylactic reaction 
Amphotericin b Anaphylactoid reaction 
Amphotericin b Angioedema 
Amphotericin b Angiopathy 
Amphotericin b Anorectal discomfort 
Amphotericin b Anorectal disorder 
Amphotericin b Anuria 
Amphotericin b Anxiety 
Amphotericin b Apnoea 
Amphotericin b Arrhythmia 
Amphotericin b Ascites 
Amphotericin b Aspartate aminotransferase increased 
Amphotericin b Asphyxia 
Amphotericin b Aspiration 
Amphotericin b Asthma 
Amphotericin b Atelectasis 
Amphotericin b Atrial fibrillation 
Amphotericin b Azotaemia 
Amphotericin b Back pain 
Amphotericin b Blood alkaline phosphatase increased 
Amphotericin b Blood creatine phosphokinase increased 
Amphotericin b Blood creatinine increased 
Amphotericin b Blood lactate dehydrogenase increased 
Amphotericin b Blood potassium decreased 
Amphotericin b Blood triglycerides increased 
Amphotericin b Blood urea increased 
Amphotericin b Blood uric acid increased 
Amphotericin b Body temperature decreased 
Amphotericin b Bone marrow failure 
Amphotericin b Bone pain 
Amphotericin b Bronchospasm 
Amphotericin b Burning sensation 
Amphotericin b Candida infection 
Amphotericin b Cardiac arrest 
Amphotericin b Cardiac failure 
Amphotericin b Cardiomegaly 
Amphotericin b Cardiovascular disorder 
Amphotericin b Cellulitis 
Amphotericin b Cerebral infarction 
Amphotericin b Chills 
Amphotericin b Coagulopathy 
Amphotericin b Coma 
Amphotericin b Confusional state 
Amphotericin b Connective tissue disorder 
Amphotericin b Cyanosis 
Amphotericin b Death 
Amphotericin b Dehydration 
Amphotericin b Depressed level of consciousness 
Amphotericin b Depression 
Amphotericin b Dermatitis 
Amphotericin b Dermatitis bullous 
Amphotericin b Dermatitis exfoliative 
Amphotericin b Diarrhoea 
Amphotericin b Diarrhoea haemorrhagic 
Amphotericin b Diplopia 
Amphotericin b Discomfort 
Amphotericin b Disease progression 
Amphotericin b Disseminated intravascular coagulation 
Amphotericin b Dry eye 
Amphotericin b Dry mouth 
Amphotericin b Dry skin 
Amphotericin b Dysaesthesia 
Amphotericin b Dyspepsia 
Amphotericin b Dysphagia 
Amphotericin b Dyspnoea 
Amphotericin b Dystonia 
Amphotericin b Dysuria 
Amphotericin b Ear disorder 
Amphotericin b Ecchymosis 
Amphotericin b Eosinophilia 
Amphotericin b Epilepsy 
Amphotericin b Epistaxis 
Amphotericin b Eructation 
Amphotericin b Erythema multiforme 
Amphotericin b Extrasystoles 
Amphotericin b Extravasation 
Amphotericin b Eye haemorrhage 
Amphotericin b Face oedema 
Amphotericin b Fatigue 
Amphotericin b Febrile neutropenia 
Amphotericin b Feeling abnormal 
Amphotericin b Flatulence 
Amphotericin b Fluid retention 
Amphotericin b Folliculitis 
Amphotericin b Fungal infection 
Amphotericin b Gastroenteritis 
Amphotericin b Gastrointestinal disorder 
Amphotericin b Gastrointestinal haemorrhage 
Amphotericin b Gastrointestinal pain 
Amphotericin b Gingival bleeding 
Amphotericin b Gingivitis 
Amphotericin b Glossitis 
Amphotericin b Glycosuria 
Amphotericin b Haematemesis 
Amphotericin b Haemoptysis 
Amphotericin b Haemorrhage 
Amphotericin b Haemorrhoids 
Amphotericin b Hallucination 
Amphotericin b Heart rate increased 
Amphotericin b Hepatic enzyme increased 
Amphotericin b Hepatic failure 
Amphotericin b Hepatic function abnormal 
Amphotericin b Hepatitis cholestatic 
Amphotericin b Hepatomegaly 
Amphotericin b Hepatotoxicity 
Amphotericin b Herpes simplex 
Amphotericin b Hiccups 
Amphotericin b Hyperbilirubinaemia 
Amphotericin b Hyperkalaemia 
Amphotericin b Hyperlipidaemia 
Amphotericin b Hypernatraemia 
Amphotericin b Hypersensitivity 
Amphotericin b Hypertonia 
Amphotericin b Hyperuricaemia 
Amphotericin b Hyperventilation 
Amphotericin b Hypoacusis 
Amphotericin b Hypoaesthesia 
Amphotericin b Hypoalbuminaemia 
Amphotericin b Hypoglycaemia 
Amphotericin b Hypokalaemia 
Amphotericin b Hypophosphataemia 
Amphotericin b Hypotension 
Amphotericin b Hypothermia 
Amphotericin b Hypoxia 
Amphotericin b Ileus 
Amphotericin b Immune system disorder 
Amphotericin b Infection 
Amphotericin b Inflammation 
Amphotericin b Influenza like illness 
Amphotericin b Injection site pain 
Amphotericin b Injection site reaction 
Amphotericin b Injury 
Amphotericin b Insomnia 
Amphotericin b Jaundice 
Amphotericin b Lactic acidosis 
Amphotericin b Leukocytosis 
Amphotericin b Liver function test abnormal 
Amphotericin b Liver injury 
Amphotericin b Loss of consciousness 
Amphotericin b Malnutrition 
Amphotericin b Melaena 
Amphotericin b Mental disability 
Amphotericin b Mouth ulceration 
Amphotericin b Multiple organ dysfunction syndrome 
Amphotericin b Muscle spasms 
Amphotericin b Musculoskeletal discomfort 
Amphotericin b Musculoskeletal pain 
Amphotericin b Myalgia 
Amphotericin b Myocardial infarction 
Amphotericin b Myocarditis 
Amphotericin b Nausea 
Amphotericin b Neck pain 
Amphotericin b Nephrotic syndrome 
Amphotericin b Nervous system disorder 
Amphotericin b Nervousness 
Amphotericin b Neurological symptom 
Amphotericin b Neutropenia 
Amphotericin b Nodule 
Amphotericin b Oedema peripheral 
Amphotericin b Oliguria 
Amphotericin b Oral candidiasis 
Amphotericin b Orthostatic hypotension 
Amphotericin b Oxygen saturation decreased 
Amphotericin b Pain 
Amphotericin b Pain in extremity 
Amphotericin b Pancytopenia 
Amphotericin b Paraesthesia 
Amphotericin b Petechiae 
Amphotericin b Pharyngitis 
Amphotericin b Phlebitis 
Amphotericin b Platelet count decreased 
Amphotericin b Pneumonia 
Amphotericin b Pneumothorax 
Amphotericin b Polyuria 
Amphotericin b Pruritus 
Amphotericin b Psychotic disorder 
Amphotericin b Pulmonary haemorrhage 
Amphotericin b Purpura 
Amphotericin b Pyrexia 
Amphotericin b Rash 
Amphotericin b Rash erythematous 
Amphotericin b Rash pustular 
Amphotericin b Renal disorder 
Amphotericin b Renal failure 
Amphotericin b Renal impairment 
Amphotericin b Respiratory disorder 
Amphotericin b Respiratory distress 
Amphotericin b Respiratory failure 
Amphotericin b Rhinitis 
Amphotericin b Seizure 
Amphotericin b Sensory disturbance 
Amphotericin b Sepsis 
Amphotericin b Septic shock 
Amphotericin b Shock 
Amphotericin b Shock haemorrhagic 
Amphotericin b Sinusitis 
Amphotericin b Skin discolouration 
Amphotericin b Skin disorder 
Amphotericin b Skin exfoliation 
Amphotericin b Skin mass 
Amphotericin b Skin ulcer 
Amphotericin b Somnolence 
Amphotericin b Speech disorder 
Amphotericin b Splenomegaly 
Amphotericin b Stevens-Johnson syndrome 
Amphotericin b Stupor 
Amphotericin b Supraventricular tachycardia 
Amphotericin b Swelling 
Amphotericin b Tachycardia 
Amphotericin b Tachypnoea 
Amphotericin b Tension 
Amphotericin b Thinking abnormal 
Amphotericin b Thrombocytopenia 
Amphotericin b Thrombophlebitis 
Amphotericin b Toxic epidermal necrolysis 
Amphotericin b Urethral disorder 
Amphotericin b Urinary incontinence 
Amphotericin b Urinary retention 
Amphotericin b Urinary tract disorder 
Amphotericin b Vaginal haemorrhage 
Amphotericin b Vascular purpura 
Amphotericin b Vasodilatation 
Amphotericin b Ventricular extrasystoles 
Amphotericin b Vertigo 
Amphotericin b Vomiting 
Amphotericin b Weight increased 
Ampicillin Agranulocytosis 
Ampicillin Anaphylactic reaction 
Ampicillin Anaphylactic shock 
Ampicillin Anaphylactoid reaction 
Ampicillin Body temperature increased 
Ampicillin Dermatitis 
Ampicillin Dermatitis exfoliative 
Ampicillin Diarrhoea 
Ampicillin Drug hypersensitivity 
Ampicillin Dyspnoea 
Ampicillin Enterocolitis 
Ampicillin Eosinophilia 
Ampicillin Erythema multiforme 
Ampicillin Gastrointestinal disorder 
Ampicillin Glossitis 
Ampicillin Laryngospasm 
Ampicillin Leukopenia 
Ampicillin Nausea 
Ampicillin Oral pain 
Ampicillin Pruritus 
Ampicillin Pseudomembranous colitis 
Ampicillin Purpura 
Ampicillin Rash 
Ampicillin Stomatitis 
Ampicillin Swelling 
Ampicillin Thrombocytopenia 
Ampicillin Thrombocytopenic purpura 
Ampicillin Tongue discolouration 
Ampicillin Urticaria 
Ampicillin Vascular purpura 
Ampicillin Vomiting 
Anagrelide Abdominal discomfort 
Anagrelide Abdominal pain 
Anagrelide Acute coronary syndrome 
Anagrelide Acute myocardial infarction 
Anagrelide Alopecia 
Anagrelide Amblyopia 
Anagrelide Amnesia 
Anagrelide Aphthous ulcer 
Anagrelide Arrhythmia 
Anagrelide Arrhythmia supraventricular 
Anagrelide Arthralgia 
Anagrelide Arthritis 
Anagrelide Asthenia 
Anagrelide Asthma 
Anagrelide Atrial fibrillation 
Anagrelide Atrioventricular block complete 
Anagrelide Back pain 
Anagrelide Blood creatinine increased 
Anagrelide Blood disorder 
Anagrelide Body temperature increased 
Anagrelide Bone pain 
Anagrelide Cardiac arrest 
Anagrelide Cardiac disorder 
Anagrelide Cardiac failure 
Anagrelide Cardiomegaly 
Anagrelide Cardiomyopathy 
Anagrelide Cardiovascular disorder 
Anagrelide Cellulitis 
Anagrelide Cerebrovascular accident 
Anagrelide Chest pain 
Anagrelide Chills 
Anagrelide Colitis 
Anagrelide Confusional state 
Anagrelide Conjunctivitis 
Anagrelide Connective tissue disorder 
Anagrelide Contusion 
Anagrelide Coordination abnormal 
Anagrelide Cough 
Anagrelide Death 
Anagrelide Decreased appetite 
Anagrelide Dehydration 
Anagrelide Depression 
Anagrelide Dermatitis 
Anagrelide Diplopia 
Anagrelide Discomfort 
Anagrelide Dry mouth 
Anagrelide Dry skin 
Anagrelide Duodenal ulcer 
Anagrelide Dysarthria 
Anagrelide Dyspepsia 
Anagrelide Dysphagia 
Anagrelide Dysuria 
Anagrelide Ear disorder 
Anagrelide Ecchymosis 
Anagrelide Electrocardiogram QT prolonged 
Anagrelide Erectile dysfunction 
Anagrelide Eructation 
Anagrelide Eye disorder 
Anagrelide Fatigue 
Anagrelide Feeling abnormal 
Anagrelide Flatulence 
Anagrelide Fluid retention 
Anagrelide Gastritis 
Anagrelide Gastrointestinal disorder 
Anagrelide Gastrointestinal haemorrhage 
Anagrelide Gastrointestinal pain 
Anagrelide Gingival bleeding 
Anagrelide Haematoma 
Anagrelide Haematuria 
Anagrelide Haemorrhage 
Anagrelide Hepatic enzyme increased 
Anagrelide Hepatitis 
Anagrelide Hepatobiliary disease 
Anagrelide Hepatotoxicity 
Anagrelide Hyperhidrosis 
Anagrelide Hypoaesthesia 
Anagrelide Hypotension 
Anagrelide Ill-defined disorder 
Anagrelide Incontinence 
Anagrelide Infection 
Anagrelide Influenza 
Anagrelide Influenza like illness 
Anagrelide Injury 
Anagrelide Inner ear disorder 
Anagrelide Insomnia 
Anagrelide Interstitial lung disease 
Anagrelide Laboratory test abnormal 
Anagrelide Left ventricular dysfunction 
Anagrelide Liver function test abnormal 
Anagrelide Liver function test increased 
Anagrelide Loss of consciousness 
Anagrelide Lung infiltration 
Anagrelide Lymphadenopathy 
Anagrelide Lymphatic disorder 
Anagrelide Malnutrition 
Anagrelide Melaena 
Anagrelide Migraine 
Anagrelide Muscle spasms 
Anagrelide Musculoskeletal discomfort 
Anagrelide Myalgia 
Anagrelide Myocardial infarction 
Anagrelide Nausea 
Anagrelide Neck pain 
Anagrelide Nephrotic syndrome 
Anagrelide Nervous system disorder 
Anagrelide Nervousness 
Anagrelide Nocturia 
Anagrelide Orthostatic hypotension 
Anagrelide Osteoarthritis 
Anagrelide Pain 
Anagrelide Pancreatitis 
Anagrelide Paraesthesia 
Anagrelide Pericarditis 
Anagrelide Pharyngitis 
Anagrelide Photosensitivity reaction 
Anagrelide Pleural effusion 
Anagrelide Pneumonitis 
Anagrelide Pollakiuria 
Anagrelide Pruritus 
Anagrelide Pulmonary fibrosis 
Anagrelide Pulmonary hypertension 
Anagrelide Rash 
Anagrelide Renal failure 
Anagrelide Renal impairment 
Anagrelide Rhinitis 
Anagrelide Seizure 
Anagrelide Shock 
Anagrelide Sinusitis 
Anagrelide Skin discolouration 
Anagrelide Skin disorder 
Anagrelide Skin exfoliation 
Anagrelide Somnolence 
Anagrelide Splenomegaly 
Anagrelide Stress cardiomyopathy 
Anagrelide Supraventricular tachycardia 
Anagrelide Syncope 
Anagrelide Tachycardia 
Anagrelide Tension 
Anagrelide Thrombocytopenia 
Anagrelide Tinnitus 
Anagrelide Torsade de pointes 
Anagrelide Tubulointerstitial nephritis 
Anagrelide Urethral disorder 
Anagrelide Urinary incontinence 
Anagrelide Urinary tract disorder 
Anagrelide Urinary tract infection 
Anagrelide Urticaria 
Anagrelide Ventricular tachycardia 
Anagrelide Vision blurred 
Anagrelide Visual impairment 
Anagrelide Vomiting 
Anagrelide Weight decreased 
Anagrelide Weight increased 
Anagrelide hydrochloride Abdominal discomfort 
Anagrelide hydrochloride Abdominal pain 
Anagrelide hydrochloride Alanine aminotransferase increased 
Anagrelide hydrochloride Alopecia 
Anagrelide hydrochloride Amblyopia 
Anagrelide hydrochloride Amnesia 
Anagrelide hydrochloride Angina pectoris 
Anagrelide hydrochloride Aphthous ulcer 
Anagrelide hydrochloride Arrhythmia 
Anagrelide hydrochloride Arthralgia 
Anagrelide hydrochloride Asthma 
Anagrelide hydrochloride Back pain 
Anagrelide hydrochloride Bronchitis 
Anagrelide hydrochloride Cardiovascular disorder 
Anagrelide hydrochloride Chills 
Anagrelide hydrochloride Confusional state 
Anagrelide hydrochloride Constipation 
Anagrelide hydrochloride Cough 
Anagrelide hydrochloride Decreased appetite 
Anagrelide hydrochloride Dehydration 
Anagrelide hydrochloride Depression 
Anagrelide hydrochloride Diplopia 
Anagrelide hydrochloride Dyspepsia 
Anagrelide hydrochloride Dyspnoea 
Anagrelide hydrochloride Dysuria 
Anagrelide hydrochloride Ecchymosis 
Anagrelide hydrochloride Eructation 
Anagrelide hydrochloride Flatulence 
Anagrelide hydrochloride Gastritis 
Anagrelide hydrochloride Gastrointestinal haemorrhage 
Anagrelide hydrochloride Haematuria 
Anagrelide hydrochloride Haemorrhage 
Anagrelide hydrochloride Headache 
Anagrelide hydrochloride Heart rate increased 
Anagrelide hydrochloride Hepatic enzyme increased 
Anagrelide hydrochloride Hepatotoxicity 
Anagrelide hydrochloride Hypoaesthesia 
Anagrelide hydrochloride Influenza 
Anagrelide hydrochloride Insomnia 
Anagrelide hydrochloride Interstitial lung disease 
Anagrelide hydrochloride Lymphadenopathy 
Anagrelide hydrochloride Melaena 
Anagrelide hydrochloride Migraine 
Anagrelide hydrochloride Muscle spasms 
Anagrelide hydrochloride Myalgia 
Anagrelide hydrochloride Nervousness 
Anagrelide hydrochloride Oedema 
Anagrelide hydrochloride Orthostatic hypotension 
Anagrelide hydrochloride Pain 
Anagrelide hydrochloride Paraesthesia 
Anagrelide hydrochloride Pharyngitis 
Anagrelide hydrochloride Photosensitivity reaction 
Anagrelide hydrochloride Pruritus 
Anagrelide hydrochloride Pyrexia 
Anagrelide hydrochloride Rash 
Anagrelide hydrochloride Respiratory disorder 
Anagrelide hydrochloride Rhinitis 
Anagrelide hydrochloride Sinusitis 
Anagrelide hydrochloride Skin disorder 
Anagrelide hydrochloride Somnolence 
Anagrelide hydrochloride Supraventricular tachycardia 
Anagrelide hydrochloride Syncope 
Anagrelide hydrochloride Tachycardia 
Anagrelide hydrochloride Thrombocytopenia 
Anagrelide hydrochloride Tinnitus 
Anagrelide hydrochloride Tubulointerstitial nephritis 
Anagrelide hydrochloride Vasodilatation 
Anagrelide hydrochloride Visual impairment 
Anagrelide hydrochloride White blood cell count increased 
Anastrozole Abasia 
Anastrozole Abdominal pain 
Anastrozole Acute coronary syndrome 
Anastrozole Acute hepatic failure 
Anastrozole Acute kidney injury 
Anastrozole Acute myeloid leukaemia 
Anastrozole Agitation 
Anastrozole Alopecia 
Anastrozole Amblyopia 
Anastrozole Amnesia 
Anastrozole Anaemia 
Anastrozole Anaphylactic reaction 
Anastrozole Anaphylactic shock 
Anastrozole Anaphylactoid reaction 
Anastrozole Anger 
Anastrozole Angioedema 
Anastrozole Anxiety 
Anastrozole Arthralgia 
Anastrozole Arthritis 
Anastrozole Arthropathy 
Anastrozole Ascites 
Anastrozole Asthenia 
Anastrozole Atrial fibrillation 
Anastrozole Back pain 
Anastrozole Balance disorder 
Anastrozole Blister 
Anastrozole Blood alkaline phosphatase increased 
Anastrozole Blood creatinine increased 
Anastrozole Blood potassium increased 
Anastrozole Blood pressure decreased 
Anastrozole Blood sodium decreased 
Anastrozole Body temperature increased 
Anastrozole Bone disorder 
Anastrozole Bone pain 
Anastrozole Breast cancer 
Anastrozole Breast pain 
Anastrozole Burning sensation 
Anastrozole C-reactive protein increased 
Anastrozole Cardiac arrest 
Anastrozole Cardiac failure 
Anastrozole Cardiomyopathy 
Anastrozole Carpal tunnel syndrome 
Anastrozole Cataract 
Anastrozole Cellulitis 
Anastrozole Cerebral haemorrhage 
Anastrozole Cerebral infarction 
Anastrozole Cerebral ischaemia 
Anastrozole Cerebrovascular accident 
Anastrozole Cognitive disorder 
Anastrozole Contusion 
Anastrozole Coronary artery disease 
Anastrozole Cyst 
Anastrozole Cystitis 
Anastrozole Death 
Anastrozole Decreased appetite 
Anastrozole Deep vein thrombosis 
Anastrozole Dehydration 
Anastrozole Depression 
Anastrozole Dermatitis 
Anastrozole Dermatitis bullous 
Anastrozole Diarrhoea 
Anastrozole Discomfort 
Anastrozole Disease progression 
Anastrozole Disease recurrence 
Anastrozole Drug abuse 
Anastrozole Drug hypersensitivity 
Anastrozole Drug intolerance 
Anastrozole Drug reaction with eosinophilia and systemic symptoms 
Anastrozole Drug resistance 
Anastrozole Dry eye 
Anastrozole Dry mouth 
Anastrozole Dry skin 
Anastrozole Dysarthria 
Anastrozole Dyspepsia 
Anastrozole Dysphagia 
Anastrozole Dysphonia 
Anastrozole Dysstasia 
Anastrozole Ear disorder 
Anastrozole Embolism 
Anastrozole Embolism venous 
Anastrozole Emotional distress 
Anastrozole Epistaxis 
Anastrozole Erythema multiforme 
Anastrozole Eye irritation 
Anastrozole Eye pruritus 
Anastrozole Eyelid oedema 
Anastrozole Face oedema 
Anastrozole Fatigue 
Anastrozole Fear 
Anastrozole Feeling abnormal 
Anastrozole Feeling hot 
Anastrozole Femur fracture 
Anastrozole Gait disturbance 
Anastrozole Gamma-glutamyltransferase increased 
Anastrozole Gastrointestinal pain 
Anastrozole Gastrooesophageal reflux disease 
Anastrozole Glaucoma 
Anastrozole Gynaecomastia 
Anastrozole Haematochezia 
Anastrozole Haemorrhage 
Anastrozole Headache 
Anastrozole Hepatic cirrhosis 
Anastrozole Hepatic enzyme increased 
Anastrozole Hepatic function abnormal 
Anastrozole Hepatic steatosis 
Anastrozole Hepatitis 
Anastrozole Hepatitis acute 
Anastrozole Hepatobiliary disease 
Anastrozole Hepatotoxicity 
Anastrozole Hirsutism 
Anastrozole Hot flush 
Anastrozole Hypercalcaemia 
Anastrozole Hypercholesterolaemia 
Anastrozole Hyperhidrosis 
Anastrozole Hypersensitivity 
Anastrozole Hypertonia 
Anastrozole Hypoacusis 
Anastrozole Hypoaesthesia 
Anastrozole Hypocalcaemia 
Anastrozole Hypoxia 
Anastrozole Increased appetite 
Anastrozole Infection 
Anastrozole Inflammation 
Anastrozole Insomnia 
Anastrozole Interstitial lung disease 
Anastrozole Ischaemic stroke 
Anastrozole Joint stiffness 
Anastrozole Joint swelling 
Anastrozole Leukocytosis 
Anastrozole Leukopenia 
Anastrozole Limb discomfort 
Anastrozole Lip swelling 
Anastrozole Liver disorder 
Anastrozole Loss of consciousness 
Anastrozole Lung neoplasm malignant 
Anastrozole Lymphoma 
Anastrozole Malignant neoplasm progression 
Anastrozole Memory impairment 
Anastrozole Menopausal symptoms 
Anastrozole Mental status changes 
Anastrozole Metabolic disorder 
Anastrozole Metastases to liver 
Anastrozole Metastases to lung 
Anastrozole Metastatic neoplasm 
Anastrozole Migraine 
Anastrozole Mitral valve incompetence 
Anastrozole Mobility decreased 
Anastrozole Mood swings 
Anastrozole Multiple fractures 
Anastrozole Multiple organ dysfunction syndrome 
Anastrozole Muscular weakness 
Anastrozole Musculoskeletal discomfort 
Anastrozole Musculoskeletal stiffness 
Anastrozole Myalgia 
Anastrozole Myelodysplastic syndrome 
Anastrozole Myocardial infarction 
Anastrozole Myocardial ischaemia 
Anastrozole Myopathy 
Anastrozole Nausea 
Anastrozole Neoplasm malignant 
Anastrozole Neoplasm progression 
Anastrozole Nervous system disorder 
Anastrozole Neuralgia 
Anastrozole Neuropathy peripheral 
Anastrozole Neutropenia 
Anastrozole Neutrophil count decreased 
Anastrozole Oedema peripheral 
Anastrozole Osteoarthritis 
Anastrozole Osteonecrosis of jaw 
Anastrozole Osteoporosis 
Anastrozole Pain 
Anastrozole Pain in extremity 
Anastrozole Pain in jaw 
Anastrozole Palpitations 
Anastrozole Pancreatitis 
Anastrozole Pancytopenia 
Anastrozole Paraesthesia 
Anastrozole Pelvic pain 
Anastrozole Peripheral swelling 
Anastrozole Pharyngitis 
Anastrozole Photosensitivity reaction 
Anastrozole Pneumonia 
Anastrozole Pneumonitis 
Anastrozole Posterior reversible encephalopathy syndrome 
Anastrozole Pruritus 
Anastrozole Pulmonary embolism 
Anastrozole Pulmonary hypertension 
Anastrozole Pyelonephritis 
Anastrozole Pyrexia 
Anastrozole Rash 
Anastrozole Rash erythematous 
Anastrozole Rash maculo-papular 
Anastrozole Rash pruritic 
Anastrozole Red blood cell sedimentation rate increased 
Anastrozole Respiratory failure 
Anastrozole Retinal detachment 
Anastrozole Rheumatoid arthritis 
Anastrozole Rhinitis 
Anastrozole Sciatica 
Anastrozole Skin exfoliation 
Anastrozole Skin mass 
Anastrozole Sleep disorder 
Anastrozole Stevens-Johnson syndrome 
Anastrozole Subarachnoid haemorrhage 
Anastrozole Suicidal ideation 
Anastrozole Tendonitis 
Anastrozole Tension 
Anastrozole Thrombocytopenia 
Anastrozole Thrombophlebitis 
Anastrozole Thrombosis 
Anastrozole Thrombotic thrombocytopenic purpura 
Anastrozole Tongue discolouration 
Anastrozole Transient ischaemic attack 
Anastrozole Tumour lysis syndrome 
Anastrozole Ulcer 
Anastrozole Urinary incontinence 
Anastrozole Urinary tract infection 
Anastrozole Vaginal discharge 
Anastrozole Vaginal infection 
Anastrozole Vasodilatation 
Anastrozole Vision blurred 
Anastrozole Visual impairment 
Anastrozole Vomiting 
Anastrozole Weight increased 
Anastrozole White blood cell count decreased 
Anidulafungin Abdominal pain 
Anidulafungin Abdominal pain upper 
Anidulafungin Alanine aminotransferase increased 
Anidulafungin Amylase increased 
Anidulafungin Anaemia 
Anidulafungin Anal incontinence 
Anidulafungin Anaphylactic shock 
Anidulafungin Angioedema 
Anidulafungin Angiopathy 
Anidulafungin Aspartate aminotransferase increased 
Anidulafungin Atrial fibrillation 
Anidulafungin Back pain 
Anidulafungin Bacteraemia 
Anidulafungin Blood alkaline phosphatase increased 
Anidulafungin Blood bilirubin increased 
Anidulafungin Blood creatine phosphokinase increased 
Anidulafungin Blood creatinine increased 
Anidulafungin Blood disorder 
Anidulafungin Blood magnesium decreased 
Anidulafungin Blood potassium decreased 
Anidulafungin Blood urea increased 
Anidulafungin Body temperature increased 
Anidulafungin Bronchospasm 
Anidulafungin Bundle branch block 
Anidulafungin Cardiac disorder 
Anidulafungin Cerebrovascular accident 
Anidulafungin Chest pain 
Anidulafungin Chills 
Anidulafungin Cholestasis 
Anidulafungin Coagulopathy 
Anidulafungin Confusional state 
Anidulafungin Connective tissue disorder 
Anidulafungin Constipation 
Anidulafungin Cough 
Anidulafungin Decubitus ulcer 
Anidulafungin Deep vein thrombosis 
Anidulafungin Dehydration 
Anidulafungin Depression 
Anidulafungin Dermatitis 
Anidulafungin Diarrhoea 
Anidulafungin Dizziness 
Anidulafungin Dyspepsia 
Anidulafungin Electrocardiogram QT prolonged 
Anidulafungin Electrocardiogram abnormal 
Anidulafungin Eye disorder 
Anidulafungin Eye pain 
Anidulafungin Feeling abnormal 
Anidulafungin Flushing 
Anidulafungin Gamma-glutamyltransferase increased 
Anidulafungin Gastrointestinal disorder 
Anidulafungin Gastrointestinal pain 
Anidulafungin Headache 
Anidulafungin Hepatic enzyme increased 
Anidulafungin Hepatic necrosis 
Anidulafungin Hepatobiliary disease 
Anidulafungin Hot flush 
Anidulafungin Hypercalcaemia 
Anidulafungin Hyperglycaemia 
Anidulafungin Hyperhidrosis 
Anidulafungin Hyperkalaemia 
Anidulafungin Hypernatraemia 
Anidulafungin Hypersensitivity 
Anidulafungin Hypertension 
Anidulafungin Hypoglycaemia 
Anidulafungin Hypokalaemia 
Anidulafungin Hypomagnesaemia 
Anidulafungin Hypotension 
Anidulafungin Immune system disorder 
Anidulafungin Infection 
Anidulafungin Injection site reaction 
Anidulafungin Insomnia 
Anidulafungin Leukocytosis 
Anidulafungin Leukopenia 
Anidulafungin Lipase increased 
Anidulafungin Liver function test abnormal 
Anidulafungin Lymphatic disorder 
Anidulafungin Malnutrition 
Anidulafungin Menopausal symptoms 
Anidulafungin Mental disorder 
Anidulafungin Multiple organ dysfunction syndrome 
Anidulafungin Nausea 
Anidulafungin Nervous system disorder 
Anidulafungin Neutropenia 
Anidulafungin Oedema peripheral 
Anidulafungin Oral candidiasis 
Anidulafungin Phlebitis 
Anidulafungin Platelet count decreased 
Anidulafungin Pleural effusion 
Anidulafungin Pneumonia 
Anidulafungin Prothrombin time prolonged 
Anidulafungin Pruritus 
Anidulafungin Pruritus generalised 
Anidulafungin Pyrexia 
Anidulafungin Rash 
Anidulafungin Rash maculo-papular 
Anidulafungin Rash papular 
Anidulafungin Respiratory distress 
Anidulafungin Seizure 
Anidulafungin Sepsis 
Anidulafungin Skin disorder 
Anidulafungin Thrombocytopenia 
Anidulafungin Thrombocytosis 
Anidulafungin Urethral disorder 
Anidulafungin Urinary tract disorder 
Anidulafungin Urinary tract infection 
Anidulafungin Urticaria 
Anidulafungin Ventricular extrasystoles 
Anidulafungin Vision blurred 
Anidulafungin Visual impairment 
Anidulafungin Vomiting 
Anidulafungin White blood cell count decreased 
Anidulafungin White blood cell count increased 
Apalutamide Abdominal discomfort 
Apalutamide Abdominal pain 
Apalutamide Abdominal pain upper 
Apalutamide Acute coronary syndrome 
Apalutamide Ageusia 
Apalutamide Anaemia 
Apalutamide Anger 
Apalutamide Asthenia 
Apalutamide Balance disorder 
Apalutamide Blood glucose increased 
Apalutamide Blood urine present 
Apalutamide Bone pain 
Apalutamide Bronchitis 
Apalutamide Cardiac failure 
Apalutamide Cerebral infarction 
Apalutamide Cerebrovascular accident 
Apalutamide Chest pain 
Apalutamide Death 
Apalutamide Decreased appetite 
Apalutamide Dehydration 
Apalutamide Dementia 
Apalutamide Depression 
Apalutamide Diarrhoea 
Apalutamide Disease progression 
Apalutamide Drug intolerance 
Apalutamide Dry skin 
Apalutamide Dyspepsia 
Apalutamide Dyspnoea 
Apalutamide Dysuria 
Apalutamide Epistaxis 
Apalutamide Fatigue 
Apalutamide Feeding disorder 
Apalutamide Feeling abnormal 
Apalutamide Feeling hot 
Apalutamide Flatulence 
Apalutamide Flushing 
Apalutamide Gastric ulcer 
Apalutamide Gastrointestinal disorder 
Apalutamide Generalised oedema 
Apalutamide Haematuria 
Apalutamide Haemoglobin decreased 
Apalutamide Haemorrhage 
Apalutamide Herpes zoster 
Apalutamide Hip fracture 
Apalutamide Hot flush 
Apalutamide Hyperglycaemia 
Apalutamide Hypotonia 
Apalutamide Interstitial lung disease 
Apalutamide Joint swelling 
Apalutamide Lethargy 
Apalutamide Loss of consciousness 
Apalutamide Lung neoplasm malignant 
Apalutamide Malaise 
Apalutamide Memory impairment 
Apalutamide Metastases to central nervous system 
Apalutamide Metastases to lung 
Apalutamide Middle insomnia 
Apalutamide Mobility decreased 
Apalutamide Mood altered 
Apalutamide Myalgia 
Apalutamide Myocardial infarction 
Apalutamide Nasal congestion 
Apalutamide Nasopharyngitis 
Apalutamide Nausea 
Apalutamide Nephrolithiasis 
Apalutamide Night sweats 
Apalutamide Nightmare 
Apalutamide Oedema 
Apalutamide Pain 
Apalutamide Pneumonia 
Apalutamide Pollakiuria 
Apalutamide Prostate cancer 
Apalutamide Psychotic disorder 
Apalutamide Pulmonary oedema 
Apalutamide Pyrexia 
Apalutamide Rash 
Apalutamide Rash erythematous 
Apalutamide Rash generalised 
Apalutamide Renal failure 
Apalutamide Somnolence 
Apalutamide Stevens-Johnson syndrome 
Apalutamide Stomatitis 
Apalutamide Swelling 
Apalutamide Swelling face 
Apalutamide Tremor 
Apalutamide Unevaluable event 
Apalutamide Upper limb fracture 
Apalutamide Urinary retention 
Apalutamide Urinary tract infection 
Apalutamide Vomiting 
Apalutamide Weight decreased 
Apalutamide Weight increased 
Apalutamide White blood cell count decreased 
Apixaban Abasia 
Apixaban Abdominal pain 
Apixaban Abortion spontaneous 
Apixaban Acute coronary syndrome 
Apixaban Acute hepatic failure 
Apixaban Acute kidney injury 
Apixaban Acute myeloid leukaemia 
Apixaban Acute myocardial infarction 
Apixaban Acute pulmonary oedema 
Apixaban Acute respiratory distress syndrome 
Apixaban Acute respiratory failure 
Apixaban Alopecia 
Apixaban Altered state of consciousness 
Apixaban Amnesia 
Apixaban Anaemia 
Apixaban Anal incontinence 
Apixaban Anaphylactic reaction 
Apixaban Angioedema 
Apixaban Angiopathy 
Apixaban Anorectal disorder 
Apixaban Anxiety 
Apixaban Aphasia 
Apixaban Arrhythmia 
Apixaban Arthralgia 
Apixaban Arthritis 
Apixaban Arthropathy 
Apixaban Asphyxia 
Apixaban Aspiration 
Apixaban Asthenia 
Apixaban Asthma 
Apixaban Atelectasis 
Apixaban Atrial fibrillation 
Apixaban Atrial flutter 
Apixaban Atrioventricular block complete 
Apixaban Bacteraemia 
Apixaban Bacterial infection 
Apixaban Basal cell carcinoma 
Apixaban Blindness 
Apixaban Blood count abnormal 
Apixaban Blood creatinine increased 
Apixaban Blood glucose increased 
Apixaban Blood pressure decreased 
Apixaban Blood sodium decreased 
Apixaban Blood urea increased 
Apixaban Blood urine present 
Apixaban Body temperature increased 
Apixaban Bradycardia 
Apixaban Brain injury 
Apixaban Brain oedema 
Apixaban Breast cancer 
Apixaban Breast disorder 
Apixaban Bronchitis 
Apixaban Bronchospasm 
Apixaban C-reactive protein increased 
Apixaban Cachexia 
Apixaban Cardiac arrest 
Apixaban Cardiac disorder 
Apixaban Cardiac failure 
Apixaban Cardiac failure acute 
Apixaban Cardiac failure congestive 
Apixaban Cardiac tamponade 
Apixaban Cardio-respiratory arrest 
Apixaban Cardiogenic shock 
Apixaban Cardiopulmonary failure 
Apixaban Cardiovascular disorder 
Apixaban Cataract 
Apixaban Cerebral haemorrhage 
Apixaban Cerebral infarction 
Apixaban Cerebrovascular accident 
Apixaban Chest pain 
Apixaban Chromaturia 
Apixaban Chronic obstructive pulmonary disease 
Apixaban Circulatory collapse 
Apixaban Coagulopathy 
Apixaban Cognitive disorder 
Apixaban Cold sweat 
Apixaban Colitis ischaemic 
Apixaban Colon cancer 
Apixaban Coma 
Apixaban Completed suicide 
Apixaban Confusional state 
Apixaban Conjunctival hyperaemia 
Apixaban Connective tissue disorder 
Apixaban Contusion 
Apixaban Coronary artery disease 
Apixaban Cough 
Apixaban Deafness 
Apixaban Death 
Apixaban Decubitus ulcer 
Apixaban Deep vein thrombosis 
Apixaban Dehydration 
Apixaban Delirium 
Apixaban Dementia 
Apixaban Depressed level of consciousness 
Apixaban Depressed mood 
Apixaban Depression 
Apixaban Diabetes mellitus 
Apixaban Diabetic ketoacidosis 
Apixaban Diarrhoea 
Apixaban Discomfort 
Apixaban Disease progression 
Apixaban Disease recurrence 
Apixaban Disseminated intravascular coagulation 
Apixaban Dizziness 
Apixaban Drug hypersensitivity 
Apixaban Drug-induced liver injury 
Apixaban Duodenal ulcer 
Apixaban Dysaesthesia 
Apixaban Dysarthria 
Apixaban Dysgeusia 
Apixaban Dyspepsia 
Apixaban Dysphagia 
Apixaban Dysphoria 
Apixaban Dyspnoea 
Apixaban Dyspnoea exertional 
Apixaban Dysstasia 
Apixaban Dysuria 
Apixaban Ear disorder 
Apixaban Electrolyte imbalance 
Apixaban Embolism 
Apixaban Embolism venous 
Apixaban Emotional distress 
Apixaban Encephalopathy 
Apixaban Epilepsy 
Apixaban Epistaxis 
Apixaban Erectile dysfunction 
Apixaban Erythema multiforme 
Apixaban Eye disorder 
Apixaban Eye haemorrhage 
Apixaban Eye pain 
Apixaban Facial paralysis 
Apixaban Faecaloma 
Apixaban Faeces discoloured 
Apixaban Feeling abnormal 
Apixaban Feeling jittery 
Apixaban Femur fracture 
Apixaban Flank pain 
Apixaban Fluid overload 
Apixaban Fluid retention 
Apixaban Folliculitis 
Apixaban Full blood count decreased 
Apixaban Gait disturbance 
Apixaban Gastric haemorrhage 
Apixaban Gastric ulcer 
Apixaban Gastritis 
Apixaban Gastrointestinal haemorrhage 
Apixaban Gastrooesophageal reflux disease 
Apixaban Generalised oedema 
Apixaban Generalised tonic-clonic seizure 
Apixaban Gingivitis 
Apixaban Glaucoma 
Apixaban Gout 
Apixaban Haematemesis 
Apixaban Haematochezia 
Apixaban Haematocrit decreased 
Apixaban Haematoma 
Apixaban Haematuria 
Apixaban Haemodynamic instability 
Apixaban Haemoglobin decreased 
Apixaban Haemolytic anaemia 
Apixaban Haemoptysis 
Apixaban Haemorrhage 
Apixaban Haemorrhage intracranial 
Apixaban Haemorrhagic stroke 
Apixaban Haemorrhoids 
Apixaban Hallucination 
Apixaban Headache 
Apixaban Heart rate increased 
Apixaban Hemiparesis 
Apixaban Hemiplegia 
Apixaban Hepatic cancer 
Apixaban Hepatic cirrhosis 
Apixaban Hepatic failure 
Apixaban Hepatitis 
Apixaban Hepatobiliary disease 
Apixaban Hip fracture 
Apixaban Hyperbilirubinaemia 
Apixaban Hyperglycaemia 
Apixaban Hyperkalaemia 
Apixaban Hyperlipidaemia 
Apixaban Hypertension 
Apixaban Hypertensive crisis 
Apixaban Hyperthyroidism 
Apixaban Hypoacusis 
Apixaban Hypoaesthesia 
Apixaban Hypocalcaemia 
Apixaban Hypoglycaemia 
Apixaban Hypokalaemia 
Apixaban Hyponatraemia 
Apixaban Hypophagia 
Apixaban Hypotension 
Apixaban Hypovolaemia 
Apixaban Hypoxia 
Apixaban Ileus 
Apixaban Immune thrombocytopenic purpura 
Apixaban Incontinence 
Apixaban Infarction 
Apixaban Infection 
Apixaban Inflammation 
Apixaban Influenza 
Apixaban Influenza like illness 
Apixaban Intentional self-injury 
Apixaban Interstitial lung disease 
Apixaban Intervertebral disc protrusion 
Apixaban Intestinal obstruction 
Apixaban Intracranial pressure increased 
Apixaban Iron deficiency anaemia 
Apixaban Irritable bowel syndrome 
Apixaban Ischaemic stroke 
Apixaban Jaundice 
Apixaban Joint swelling 
Apixaban Laceration 
Apixaban Lactic acidosis 
Apixaban Large intestine perforation 
Apixaban Laryngeal oedema 
Apixaban Laryngitis 
Apixaban Lethargy 
Apixaban Leukaemia 
Apixaban Leukocytosis 
Apixaban Leukopenia 
Apixaban Limb discomfort 
Apixaban Liver function test abnormal 
Apixaban Liver injury 
Apixaban Local swelling 
Apixaban Localised infection 
Apixaban Loss of consciousness 
Apixaban Lung disorder 
Apixaban Lung infection 
Apixaban Lung neoplasm malignant 
Apixaban Lymphatic disorder 
Apixaban Lymphoma 
Apixaban Malaise 
Apixaban Malignant melanoma 
Apixaban Malignant neoplasm progression 
Apixaban Malnutrition 
Apixaban Medication residue present 
Apixaban Melaena 
Apixaban Memory impairment 
Apixaban Meningitis 
Apixaban Menstrual disorder 
Apixaban Mental impairment 
Apixaban Mental status changes 
Apixaban Metabolic acidosis 
Apixaban Metabolic disorder 
Apixaban Metastases to central nervous system 
Apixaban Metastases to liver 
Apixaban Metastases to lung 
Apixaban Metastatic neoplasm 
Apixaban Migraine 
Apixaban Miosis 
Apixaban Mobility decreased 
Apixaban Mood altered 
Apixaban Movement disorder 
Apixaban Multiple organ dysfunction syndrome 
Apixaban Muscle spasms 
Apixaban Muscular weakness 
Apixaban Musculoskeletal discomfort 
Apixaban Musculoskeletal pain 
Apixaban Musculoskeletal stiffness 
Apixaban Myalgia 
Apixaban Mydriasis 
Apixaban Myelodysplastic syndrome 
Apixaban Myocardial infarction 
Apixaban Myocardial ischaemia 
Apixaban Nasopharyngitis 
Apixaban Nausea 
Apixaban Neck pain 
Apixaban Neoplasm malignant 
Apixaban Nephrolithiasis 
Apixaban Nervous system disorder 
Apixaban Neurological symptom 
Apixaban Neuropathy peripheral 
Apixaban Night sweats 
Apixaban Obstructive airways disorder 
Apixaban Ocular hyperaemia 
Apixaban Oesophagitis 
Apixaban Oral discomfort 
Apixaban Orthostatic hypotension 
Apixaban Osteoarthritis 
Apixaban Oxygen saturation decreased 
Apixaban Pain 
Apixaban Pain in extremity 
Apixaban Pallor 
Apixaban Pancreatic carcinoma 
Apixaban Pancreatitis 
Apixaban Pancreatitis acute 
Apixaban Paraesthesia 
Apixaban Paralysis 
Apixaban Parkinson's disease 
Apixaban Peptic ulcer 
Apixaban Pericardial effusion 
Apixaban Pericarditis 
Apixaban Periorbital oedema 
Apixaban Peripheral coldness 
Apixaban Peripheral ischaemia 
Apixaban Peripheral swelling 
Apixaban Peripheral vascular disorder 
Apixaban Peritonitis 
Apixaban Petechiae 
Apixaban Plasma cell myeloma 
Apixaban Pleural effusion 
Apixaban Pleurisy 
Apixaban Pneumonia 
Apixaban Pneumonia aspiration 
Apixaban Pneumonia bacterial 
Apixaban Pneumonitis 
Apixaban Polyp 
Apixaban Premature delivery 
Apixaban Presyncope 
Apixaban Proctalgia 
Apixaban Productive cough 
Apixaban Prostate cancer 
Apixaban Prostatic disorder 
Apixaban Proteinuria 
Apixaban Prothrombin time prolonged 
Apixaban Pruritus 
Apixaban Pulmonary alveolar haemorrhage 
Apixaban Pulmonary congestion 
Apixaban Pulmonary embolism 
Apixaban Pulmonary fibrosis 
Apixaban Pulmonary haemorrhage 
Apixaban Pulmonary hypertension 
Apixaban Pulmonary mass 
Apixaban Pulmonary oedema 
Apixaban Pyrexia 
Apixaban Rash 
Apixaban Rash macular 
Apixaban Rash maculo-papular 
Apixaban Rash vesicular 
Apixaban Raynaud's phenomenon 
Apixaban Rectal haemorrhage 
Apixaban Rectal tenesmus 
Apixaban Renal disorder 
Apixaban Renal failure 
Apixaban Renal impairment 
Apixaban Respiratory arrest 
Apixaban Respiratory disorder 
Apixaban Respiratory distress 
Apixaban Respiratory failure 
Apixaban Retinal detachment 
Apixaban Retinal haemorrhage 
Apixaban Rhabdomyolysis 
Apixaban Rheumatoid arthritis 
Apixaban Seizure 
Apixaban Sepsis 
Apixaban Septic shock 
Apixaban Shock 
Apixaban Shock haemorrhagic 
Apixaban Sinusitis 
Apixaban Skin cancer 
Apixaban Skin disorder 
Apixaban Skin necrosis 
Apixaban Skin ulcer 
Apixaban Sleep apnoea syndrome 
Apixaban Small intestinal obstruction 
Apixaban Somnolence 
Apixaban Speech disorder 
Apixaban Spinal fracture 
Apixaban Stress cardiomyopathy 
Apixaban Subarachnoid haemorrhage 
Apixaban Subdural haematoma 
Apixaban Sudden death 
Apixaban Suicidal ideation 
Apixaban Suicide attempt 
Apixaban Syncope 
Apixaban Tachycardia 
Apixaban Tachypnoea 
Apixaban Tenderness 
Apixaban Tendonitis 
Apixaban Thrombocytopenia 
Apixaban Thrombocytopenic purpura 
Apixaban Thrombophlebitis 
Apixaban Thrombosis 
Apixaban Tinnitus 
Apixaban Tongue discolouration 
Apixaban Tongue oedema 
Apixaban Tooth abscess 
Apixaban Tooth disorder 
Apixaban Transient ischaemic attack 
Apixaban Treatment failure 
Apixaban Tremor 
Apixaban Troponin increased 
Apixaban Ulcer 
Apixaban Unresponsive to stimuli 
Apixaban Upper gastrointestinal haemorrhage 
Apixaban Upper limb fracture 
Apixaban Urinary incontinence 
Apixaban Urinary tract infection 
Apixaban Urine output increased 
Apixaban Urosepsis 
Apixaban Varicose vein 
Apixaban Vascular purpura 
Apixaban Venous thrombosis 
Apixaban Ventricular fibrillation 
Apixaban Ventricular tachycardia 
Apixaban Vertigo 
Apixaban Vision blurred 
Apixaban Visual acuity reduced 
Apixaban Visual impairment 
Apixaban Vomiting 
Apixaban Wheezing 
Apixaban Withdrawal syndrome 
Apomorphine hydrochloride Angina pectoris 
Apomorphine hydrochloride Arthralgia 
Apomorphine hydrochloride Asthenia 
Apomorphine hydrochloride Cardiac failure congestive 
Apomorphine hydrochloride Chest discomfort 
Apomorphine hydrochloride Chest pain 
Apomorphine hydrochloride Confusional state 
Apomorphine hydrochloride Constipation 
Apomorphine hydrochloride Dehydration 
Apomorphine hydrochloride Dyspnoea 
Apomorphine hydrochloride Ecchymosis 
Apomorphine hydrochloride Hallucination 
Apomorphine hydrochloride Injection site reaction 
Apomorphine hydrochloride Libido increased 
Apomorphine hydrochloride Oedema peripheral 
Apomorphine hydrochloride Pain in extremity 
Apomorphine hydrochloride Parkinson's disease 
Apomorphine hydrochloride Peripheral swelling 
Apomorphine hydrochloride Pneumonia 
Apomorphine hydrochloride Urinary tract infection 
Apomorphine hydrochloride Vomiting 
Apremilast Abasia 
Apremilast Abdominal discomfort 
Apremilast Abdominal distension 
Apremilast Abdominal pain 
Apremilast Abdominal pain upper 
Apremilast Abnormal dreams 
Apremilast Abortion spontaneous 
Apremilast Acute kidney injury 
Apremilast Acute myocardial infarction 
Apremilast Affect lability 
Apremilast Agitation 
Apremilast Alanine aminotransferase increased 
Apremilast Alopecia 
Apremilast Amenorrhoea 
Apremilast Amylase increased 
Apremilast Anger 
Apremilast Angiopathy 
Apremilast Anorectal discomfort 
Apremilast Anxiety 
Apremilast Appendicitis 
Apremilast Appetite disorder 
Apremilast Arrhythmia 
Apremilast Arthralgia 
Apremilast Arthritis 
Apremilast Arthropathy 
Apremilast Aspartate aminotransferase increased 
Apremilast Asthenia 
Apremilast Asthma 
Apremilast Atrial fibrillation 
Apremilast Atrial flutter 
Apremilast Atrioventricular block 
Apremilast Back pain 
Apremilast Bacterial infection 
Apremilast Basal cell carcinoma 
Apremilast Blindness 
Apremilast Blood alkaline phosphatase increased 
Apremilast Blood count abnormal 
Apremilast Blood creatinine increased 
Apremilast Blood disorder 
Apremilast Blood glucose increased 
Apremilast Blood magnesium decreased 
Apremilast Blood potassium decreased 
Apremilast Blood potassium increased 
Apremilast Blood pressure abnormal 
Apremilast Blood pressure increased 
Apremilast Blood sodium decreased 
Apremilast Blood triglycerides increased 
Apremilast Blood uric acid increased 
Apremilast Breast cancer 
Apremilast Breast disorder 
Apremilast Breast enlargement 
Apremilast Bronchitis 
Apremilast Burning sensation 
Apremilast Bursitis 
Apremilast C-reactive protein increased 
Apremilast Candida infection 
Apremilast Cardiac arrest 
Apremilast Cardiac disorder 
Apremilast Cardiac failure 
Apremilast Cardiac failure congestive 
Apremilast Carpal tunnel syndrome 
Apremilast Cataract 
Apremilast Cellulitis 
Apremilast Cerebral haemorrhage 
Apremilast Cerebral infarction 
Apremilast Cerebral ischaemia 
Apremilast Cerebrovascular accident 
Apremilast Chest pain 
Apremilast Cholangitis 
Apremilast Cholecystitis 
Apremilast Cholelithiasis 
Apremilast Cholestasis 
Apremilast Chromaturia 
Apremilast Chronic kidney disease 
Apremilast Chronic obstructive pulmonary disease 
Apremilast Clostridium difficile infection 
Apremilast Cold sweat 
Apremilast Colon cancer 
Apremilast Coma 
Apremilast Completed suicide 
Apremilast Congestive cardiomyopathy 
Apremilast Constipation 
Apremilast Contusion 
Apremilast Coronary artery disease 
Apremilast Cough 
Apremilast Crying 
Apremilast Cystitis 
Apremilast Deafness 
Apremilast Death 
Apremilast Decreased appetite 
Apremilast Dehydration 
Apremilast Delusion 
Apremilast Dementia 
Apremilast Dental caries 
Apremilast Depersonalisation/derealisation disorder 
Apremilast Depressed level of consciousness 
Apremilast Depressed mood 
Apremilast Depression 
Apremilast Dermatitis allergic 
Apremilast Dermatitis contact 
Apremilast Diabetes mellitus 
Apremilast Diarrhoea 
Apremilast Diplopia 
Apremilast Disorientation 
Apremilast Disturbance in attention 
Apremilast Diverticulitis 
Apremilast Dizziness 
Apremilast Dizziness postural 
Apremilast Drug eruption 
Apremilast Drug hypersensitivity 
Apremilast Drug intolerance 
Apremilast Drug reaction with eosinophilia and systemic symptoms 
Apremilast Dry eye 
Apremilast Dry mouth 
Apremilast Dry skin 
Apremilast Dry throat 
Apremilast Dysarthria 
Apremilast Dysgeusia 
Apremilast Dysmenorrhoea 
Apremilast Dyspepsia 
Apremilast Dyspnoea 
Apremilast Dysstasia 
Apremilast Dysuria 
Apremilast Ear disorder 
Apremilast Ear infection 
Apremilast Ear pain 
Apremilast Ecchymosis 
Apremilast Eczema 
Apremilast Emotional disorder 
Apremilast Enteritis 
Apremilast Enterocolitis 
Apremilast Eructation 
Apremilast Erythema 
Apremilast Euphoric mood 
Apremilast Eye disorder 
Apremilast Eye haemorrhage 
Apremilast Eye pruritus 
Apremilast Eye swelling 
Apremilast Eyelid oedema 
Apremilast Face oedema 
Apremilast Fatigue 
Apremilast Fear 
Apremilast Feeding disorder 
Apremilast Feeling abnormal 
Apremilast Feeling jittery 
Apremilast Flatulence 
Apremilast Fracture 
Apremilast Frequent bowel movements 
Apremilast Full blood count decreased 
Apremilast Fungal infection 
Apremilast Furuncle 
Apremilast Gait disturbance 
Apremilast Gastric disorder 
Apremilast Gastroenteritis 
Apremilast Gastrointestinal disorder 
Apremilast Gastrointestinal pain 
Apremilast Gastrooesophageal reflux disease 
Apremilast Gingival bleeding 
Apremilast Gingivitis 
Apremilast Glaucoma 
Apremilast Glossodynia 
Apremilast Glycosuria 
Apremilast Haematemesis 
Apremilast Haematochezia 
Apremilast Haematocrit decreased 
Apremilast Haematoma 
Apremilast Haemolytic anaemia 
Apremilast Haemoptysis 
Apremilast Haemorrhage 
Apremilast Haemorrhagic stroke 
Apremilast Haemorrhoids 
Apremilast Hallucination 
Apremilast Headache 
Apremilast Heart rate increased 
Apremilast Hepatic enzyme abnormal 
Apremilast Hepatic failure 
Apremilast Hepatic steatosis 
Apremilast Hepatitis 
Apremilast Hepatitis acute 
Apremilast Herpes simplex 
Apremilast Herpes zoster 
Apremilast Hiccups 
Apremilast Hip fracture 
Apremilast Hot flush 
Apremilast Hyperaesthesia 
Apremilast Hypercalcaemia 
Apremilast Hyperglycaemia 
Apremilast Hypersensitivity 
Apremilast Hypersensitivity vasculitis 
Apremilast Hyperthyroidism 
Apremilast Hyperventilation 
Apremilast Hypoacusis 
Apremilast Hypoaesthesia 
Apremilast Hypoaesthesia oral 
Apremilast Hypoglycaemia 
Apremilast Hypokinesia 
Apremilast Hyponatraemia 
Apremilast Hypotension 
Apremilast Hypothyroidism 
Apremilast Ill-defined disorder 
Apremilast Immune system disorder 
Apremilast Incontinence 
Apremilast Infection 
Apremilast Inflammation 
Apremilast Influenza 
Apremilast Influenza like illness 
Apremilast Insomnia 
Apremilast Intestinal obstruction 
Apremilast Intestinal perforation 
Apremilast Intraocular pressure increased 
Apremilast Irritability 
Apremilast Joint stiffness 
Apremilast Joint swelling 
Apremilast Keratitis 
Apremilast Lacrimation increased 
Apremilast Laryngitis 
Apremilast Leukocytosis 
Apremilast Leukopenia 
Apremilast Libido decreased 
Apremilast Libido increased 
Apremilast Limb discomfort 
Apremilast Liver disorder 
Apremilast Local swelling 
Apremilast Localised infection 
Apremilast Loss of consciousness 
Apremilast Lung neoplasm malignant 
Apremilast Lymphadenopathy 
Apremilast Lymphocyte count decreased 
Apremilast Lymphoedema 
Apremilast Lymphoma 
Apremilast Lymphopenia 
Apremilast Malignant melanoma 
Apremilast Malnutrition 
Apremilast Mass 
Apremilast Meningitis 
Apremilast Menorrhagia 
Apremilast Menstrual disorder 
Apremilast Menstruation irregular 
Apremilast Mental impairment 
Apremilast Mental status changes 
Apremilast Metastases to central nervous system 
Apremilast Metrorrhagia 
Apremilast Micturition disorder 
Apremilast Micturition urgency 
Apremilast Middle insomnia 
Apremilast Migraine 
Apremilast Mobility decreased 
Apremilast Mood altered 
Apremilast Mood swings 
Apremilast Muscle contractions involuntary 
Apremilast Muscle spasms 
Apremilast Muscular weakness 
Apremilast Musculoskeletal stiffness 
Apremilast Myalgia 
Apremilast Myocardial infarction 
Apremilast Myocardial ischaemia 
Apremilast Myocarditis 
Apremilast Nasal congestion 
Apremilast Nasal dryness 
Apremilast Nasopharyngitis 
Apremilast Nausea 
Apremilast Neoplasm 
Apremilast Neoplasm malignant 
Apremilast Nephrolithiasis 
Apremilast Nephropathy 
Apremilast Nervousness 
Apremilast Neuralgia 
Apremilast Night sweats 
Apremilast Nightmare 
Apremilast Nocturia 
Apremilast Nodule 
Apremilast Oedema peripheral 
Apremilast Oral discomfort 
Apremilast Oral disorder 
Apremilast Oral pain 
Apremilast Oropharyngeal discomfort 
Apremilast Oropharyngeal pain 
Apremilast Orthostatic hypotension 
Apremilast Osteoarthritis 
Apremilast Oxygen saturation decreased 
Apremilast Pain 
Apremilast Pain in extremity 
Apremilast Pain of skin 
Apremilast Palpitations 
Apremilast Pancreatic carcinoma 
Apremilast Pancreatitis 
Apremilast Pancreatitis acute 
Apremilast Panic attack 
Apremilast Paraesthesia 
Apremilast Parkinson's disease 
Apremilast Parkinsonism 
Apremilast Pelvic pain 
Apremilast Peptic ulcer 
Apremilast Pericarditis 
Apremilast Peripheral coldness 
Apremilast Peripheral swelling 
Apremilast Peripheral vascular disorder 
Apremilast Personality change 
Apremilast Petechiae 
Apremilast Pharyngeal oedema 
Apremilast Photophobia 
Apremilast Pigmentation disorder 
Apremilast Pneumonia 
Apremilast Pneumonia aspiration 
Apremilast Pneumothorax 
Apremilast Pollakiuria 
Apremilast Polyuria 
Apremilast Poor quality sleep 
Apremilast Presyncope 
Apremilast Productive cough 
Apremilast Prostate cancer 
Apremilast Pruritus 
Apremilast Pruritus generalised 
Apremilast Psoriasis 
Apremilast Pulmonary embolism 
Apremilast Pulmonary hypertension 
Apremilast Pulmonary oedema 
Apremilast Purpura 
Apremilast Pyrexia 
Apremilast Rash 
Apremilast Rash macular 
Apremilast Rash maculo-papular 
Apremilast Rash papular 
Apremilast Rash pruritic 
Apremilast Rash vesicular 
Apremilast Rectal haemorrhage 
Apremilast Rectal tenesmus 
Apremilast Red blood cell count decreased 
Apremilast Red blood cell sedimentation rate increased 
Apremilast Renal disorder 
Apremilast Renal failure 
Apremilast Renal impairment 
Apremilast Respiratory disorder 
Apremilast Respiratory failure 
Apremilast Respiratory tract congestion 
Apremilast Respiratory tract infection 
Apremilast Restless legs syndrome 
Apremilast Restlessness 
Apremilast Retching 
Apremilast Retinal detachment 
Apremilast Rheumatoid arthritis 
Apremilast Rhinitis 
Apremilast Rhinorrhoea 
Apremilast Salivary hypersecretion 
Apremilast Scab 
Apremilast Seborrhoeic dermatitis 
Apremilast Sensory disturbance 
Apremilast Sepsis 
Apremilast Septic shock 
Apremilast Sexual dysfunction 
Apremilast Sinus disorder 
Apremilast Sinusitis 
Apremilast Skin cancer 
Apremilast Skin disorder 
Apremilast Skin exfoliation 
Apremilast Skin hyperpigmentation 
Apremilast Skin irritation 
Apremilast Skin mass 
Apremilast Skin ulcer 
Apremilast Sleep disorder 
Apremilast Sneezing 
Apremilast Somnolence 
Apremilast Spinal compression fracture 
Apremilast Squamous cell carcinoma 
Apremilast Staphylococcal infection 
Apremilast Stomatitis 
Apremilast Stress 
Apremilast Stupor 
Apremilast Suicidal ideation 
Apremilast Suicide attempt 
Apremilast Supraventricular extrasystoles 
Apremilast Supraventricular tachycardia 
Apremilast Swelling face 
Apremilast Swollen tongue 
Apremilast Syncope 
Apremilast Systemic lupus erythematosus 
Apremilast Tenderness 
Apremilast Tendonitis 
Apremilast Tension 
Apremilast Throat irritation 
Apremilast Thrombophlebitis 
Apremilast Thrombosis 
Apremilast Tinnitus 
Apremilast Tongue discolouration 
Apremilast Tongue disorder 
Apremilast Toothache 
Apremilast Treatment failure 
Apremilast Tremor 
Apremilast Ulcer 
Apremilast Unevaluable event 
Apremilast Upper respiratory tract infection 
Apremilast Urinary tract disorder 
Apremilast Urinary tract infection 
Apremilast Urine abnormality 
Apremilast Urine analysis abnormal 
Apremilast Urine output decreased 
Apremilast Urosepsis 
Apremilast Urticaria 
Apremilast Vaginal haemorrhage 
Apremilast Vaginal infection 
Apremilast Varicose vein 
Apremilast Vasodilatation 
Apremilast Vertigo 
Apremilast Vision blurred 
Apremilast Visual field defect 
Apremilast Visual impairment 
Apremilast Vomiting 
Apremilast Vulvovaginal mycotic infection 
Apremilast Weight decreased 
Apremilast Weight increased 
Apremilast Wheezing 
Apremilast Withdrawal syndrome 
Aprepitant Abdominal distension 
Aprepitant Acne 
Aprepitant Acute coronary syndrome 
Aprepitant Altered state of consciousness 
Aprepitant Anaemia 
Aprepitant Anaphylactic reaction 
Aprepitant Angioedema 
Aprepitant Angiopathy 
Aprepitant Anxiety 
Aprepitant Asthenia 
Aprepitant Blood albumin decreased 
Aprepitant Blood alkaline phosphatase increased 
Aprepitant Blood bilirubin increased 
Aprepitant Blood creatinine increased 
Aprepitant Blood disorder 
Aprepitant Blood glucose increased 
Aprepitant Blood potassium decreased 
Aprepitant Blood pressure decreased 
Aprepitant Blood pressure increased 
Aprepitant Blood urea increased 
Aprepitant Body temperature decreased 
Aprepitant Body temperature increased 
Aprepitant Bradycardia 
Aprepitant Breast disorder 
Aprepitant Candida infection 
Aprepitant Cardiac disorder 
Aprepitant Cardiovascular disorder 
Aprepitant Cognitive disorder 
Aprepitant Confusional state 
Aprepitant Conjunctivitis 
Aprepitant Connective tissue disorder 
Aprepitant Constipation 
Aprepitant Cyst 
Aprepitant Decreased appetite 
Aprepitant Deep vein thrombosis 
Aprepitant Dermatitis 
Aprepitant Diabetes mellitus 
Aprepitant Diarrhoea 
Aprepitant Disorientation 
Aprepitant Duodenal ulcer 
Aprepitant Dysarthria 
Aprepitant Dyspnoea 
Aprepitant Dysuria 
Aprepitant Ear disorder 
Aprepitant Embolism 
Aprepitant Enterocolitis 
Aprepitant Epigastric discomfort 
Aprepitant Eructation 
Aprepitant Erythema 
Aprepitant Erythema multiforme 
Aprepitant Euphoric mood 
Aprepitant Eye disorder 
Aprepitant Fatigue 
Aprepitant Flushing 
Aprepitant Gait disturbance 
Aprepitant Gastritis 
Aprepitant Gastrointestinal disorder 
Aprepitant Gastrointestinal pain 
Aprepitant Gastrooesophageal reflux disease 
Aprepitant Glycosuria 
Aprepitant Haematoma 
Aprepitant Haematuria 
Aprepitant Haemoglobin decreased 
Aprepitant Hallucination 
Aprepitant Herpes simplex 
Aprepitant Hyperglycaemia 
Aprepitant Hypersensitivity 
Aprepitant Hypoaesthesia 
Aprepitant Hypokalaemia 
Aprepitant Hyponatraemia 
Aprepitant Hypotension 
Aprepitant Hypothermia 
Aprepitant Hypovolaemia 
Aprepitant Ill-defined disorder 
Aprepitant Immune system disorder 
Aprepitant Inappropriate antidiuretic hormone secretion 
Aprepitant Inner ear disorder 
Aprepitant Leukocytosis 
Aprepitant Loss of consciousness 
Aprepitant Lymphatic disorder 
Aprepitant Malnutrition 
Aprepitant Menopausal symptoms 
Aprepitant Mental disorder 
Aprepitant Miosis 
Aprepitant Musculoskeletal pain 
Aprepitant Myalgia 
Aprepitant Myocardial infarction 
Aprepitant Nausea 
Aprepitant Neoplasm 
Aprepitant Neoplasm malignant 
Aprepitant Nervous system disorder 
Aprepitant Neurotoxicity 
Aprepitant Oedema 
Aprepitant Oral candidiasis 
Aprepitant Osteoarthritis 
Aprepitant Pain 
Aprepitant Palpitations 
Aprepitant Pelvic pain 
Aprepitant Peripheral sensory neuropathy 
Aprepitant Pharyngitis 
Aprepitant Photosensitivity reaction 
Aprepitant Pneumonia 
Aprepitant Pneumonitis 
Aprepitant Pollakiuria 
Aprepitant Polyp 
Aprepitant Polyuria 
Aprepitant Protein urine present 
Aprepitant Proteinuria 
Aprepitant Pulmonary embolism 
Aprepitant Pulmonary function test decreased 
Aprepitant Pyrexia 
Aprepitant Renal failure 
Aprepitant Renal impairment 
Aprepitant Respiratory depression 
Aprepitant Respiratory disorder 
Aprepitant Respiratory failure 
Aprepitant Respiratory tract infection 
Aprepitant Rhinorrhoea 
Aprepitant Salivary hypersecretion 
Aprepitant Seborrhoeic dermatitis 
Aprepitant Sensory disturbance 
Aprepitant Septic shock 
Aprepitant Shock 
Aprepitant Sinus tachycardia 
Aprepitant Skin disorder 
Aprepitant Skin lesion 
Aprepitant Sneezing 
Aprepitant Staphylococcal infection 
Aprepitant Stevens-Johnson syndrome 
Aprepitant Tachycardia 
Aprepitant Throat irritation 
Aprepitant Thrombophlebitis 
Aprepitant Tinnitus 
Aprepitant Toxic epidermal necrolysis 
Aprepitant Upper respiratory tract infection 
Aprepitant Urethral disorder 
Aprepitant Urinary tract disorder 
Aprepitant Urinary tract infection 
Aprepitant Urine output increased 
Aprepitant Visual acuity reduced 
Aprepitant Vomiting 
Aprepitant Wheezing 
Aprepitant White blood cell count decreased 
Aprepitant White blood cell count increased 
Arformoterol tartrate Abscess 
Arformoterol tartrate Agitation 
Arformoterol tartrate Angina pectoris 
Arformoterol tartrate Arrhythmia 
Arformoterol tartrate Arthralgia 
Arformoterol tartrate Arthritis 
Arformoterol tartrate Asthenia 
Arformoterol tartrate Atrial flutter 
Arformoterol tartrate Atrioventricular block 
Arformoterol tartrate Back pain 
Arformoterol tartrate Bone disorder 
Arformoterol tartrate Bronchitis 
Arformoterol tartrate Cardiac failure congestive 
Arformoterol tartrate Cerebral infarction 
Arformoterol tartrate Chest pain 
Arformoterol tartrate Constipation 
Arformoterol tartrate Cystitis 
Arformoterol tartrate Dehydration 
Arformoterol tartrate Diarrhoea 
Arformoterol tartrate Dizziness 
Arformoterol tartrate Dry mouth 
Arformoterol tartrate Dry skin 
Arformoterol tartrate Electrocardiogram QT prolonged 
Arformoterol tartrate Fatigue 
Arformoterol tartrate Gastritis 
Arformoterol tartrate Glaucoma 
Arformoterol tartrate Glycosuria 
Arformoterol tartrate Gout 
Arformoterol tartrate Haematuria 
Arformoterol tartrate Headache 
Arformoterol tartrate Hernia 
Arformoterol tartrate Herpes simplex 
Arformoterol tartrate Herpes zoster 
Arformoterol tartrate Hyperglycaemia 
Arformoterol tartrate Hyperkalaemia 
Arformoterol tartrate Hyperlipidaemia 
Arformoterol tartrate Hypersensitivity 
Arformoterol tartrate Hypertension 
Arformoterol tartrate Hypoglycaemia 
Arformoterol tartrate Hypokalaemia 
Arformoterol tartrate Hypokinesia 
Arformoterol tartrate Hypotension 
Arformoterol tartrate Influenza 
Arformoterol tartrate Injection site pain 
Arformoterol tartrate Insomnia 
Arformoterol tartrate Leukocytosis 
Arformoterol tartrate Lung disorder 
Arformoterol tartrate Lung neoplasm malignant 
Arformoterol tartrate Melaena 
Arformoterol tartrate Metabolic acidosis 
Arformoterol tartrate Muscle spasms 
Arformoterol tartrate Myocardial infarction 
Arformoterol tartrate Neoplasm 
Arformoterol tartrate Nephrolithiasis 
Arformoterol tartrate Nervousness 
Arformoterol tartrate Nocturia 
Arformoterol tartrate Nuchal rigidity 
Arformoterol tartrate Oedema 
Arformoterol tartrate Oedema peripheral 
Arformoterol tartrate Oral candidiasis 
Arformoterol tartrate Pain 
Arformoterol tartrate Palpitations 
Arformoterol tartrate Paraesthesia oral 
Arformoterol tartrate Paralysis 
Arformoterol tartrate Pelvic pain 
Arformoterol tartrate Rectal haemorrhage 
Arformoterol tartrate Respiratory disorder 
Arformoterol tartrate Rheumatoid arthritis 
Arformoterol tartrate Sinusitis 
Arformoterol tartrate Skin discolouration 
Arformoterol tartrate Somnolence 
Arformoterol tartrate Supraventricular tachycardia 
Arformoterol tartrate Tachycardia 
Arformoterol tartrate Tooth abscess 
Arformoterol tartrate Urinary tract disorder 
Arformoterol tartrate Urine abnormality 
Arformoterol tartrate Visual impairment 
Arformoterol tartrate Vomiting 
Argatroban Abdominal pain 
Argatroban Acute coronary syndrome 
Argatroban Acute hepatic failure 
Argatroban Acute kidney injury 
Argatroban Alanine aminotransferase increased 
Argatroban Anaemia 
Argatroban Angina pectoris 
Argatroban Angiopathy 
Argatroban Apnoea 
Argatroban Aspartate aminotransferase increased 
Argatroban Atrial fibrillation 
Argatroban Back pain 
Argatroban Body temperature increased 
Argatroban Bradycardia 
Argatroban Cardiac arrest 
Argatroban Cardiac failure 
Argatroban Cerebral haemorrhage 
Argatroban Cerebral infarction 
Argatroban Cerebrovascular accident 
Argatroban Cerebrovascular disorder 
Argatroban Chest pain 
Argatroban Coagulopathy 
Argatroban Confusional state 
Argatroban Constipation 
Argatroban Cough 
Argatroban Death 
Argatroban Dermatitis 
Argatroban Dermatitis bullous 
Argatroban Diarrhoea 
Argatroban Disease progression 
Argatroban Dizziness 
Argatroban Drug resistance 
Argatroban Dyspepsia 
Argatroban Dyspnoea 
Argatroban Embolism venous 
Argatroban Epistaxis 
Argatroban Feeling abnormal 
Argatroban Gastrointestinal disorder 
Argatroban Gastrointestinal pain 
Argatroban Gastrooesophageal reflux disease 
Argatroban Haematemesis 
Argatroban Haematocrit decreased 
Argatroban Haematoma 
Argatroban Haematuria 
Argatroban Haemoglobin decreased 
Argatroban Haemoptysis 
Argatroban Haemorrhage 
Argatroban Haemorrhage intracranial 
Argatroban Haemorrhagic stroke 
Argatroban Headache 
Argatroban Hepatic failure 
Argatroban Hypersensitivity 
Argatroban Hypotension 
Argatroban Infection 
Argatroban Liver function test abnormal 
Argatroban Melaena 
Argatroban Multiple organ dysfunction syndrome 
Argatroban Myocardial infarction 
Argatroban Myocardial ischaemia 
Argatroban Nausea 
Argatroban Pain 
Argatroban Peripheral ischaemia 
Argatroban Platelet count decreased 
Argatroban Pleural effusion 
Argatroban Prothrombin time prolonged 
Argatroban Pulmonary oedema 
Argatroban Pyrexia 
Argatroban Rash 
Argatroban Respiratory failure 
Argatroban Sepsis 
Argatroban Septic shock 
Argatroban Shock haemorrhagic 
Argatroban Skin discolouration 
Argatroban Subarachnoid haemorrhage 
Argatroban Tachycardia 
Argatroban Thrombophlebitis 
Argatroban Thrombosis 
Argatroban Treatment failure 
Argatroban Upper gastrointestinal haemorrhage 
Argatroban Urinary tract infection 
Argatroban Ventricular tachycardia 
Argatroban Vomiting 
Aripiprazole Abdominal discomfort 
Aripiprazole Abdominal distension 
Aripiprazole Abdominal pain 
Aripiprazole Abdominal pain lower 
Aripiprazole Abdominal pain upper 
Aripiprazole Abnormal dreams 
Aripiprazole Abnormal faeces 
Aripiprazole Abortion spontaneous 
Aripiprazole Accommodation disorder 
Aripiprazole Acute kidney injury 
Aripiprazole Acute myeloid leukaemia 
Aripiprazole Acute myocardial infarction 
Aripiprazole Acute respiratory failure 
Aripiprazole Affect lability 
Aripiprazole Aggression 
Aripiprazole Agitation 
Aripiprazole Agranulocytosis 
Aripiprazole Akathisia 
Aripiprazole Albuminuria 
Aripiprazole Alopecia 
Aripiprazole Altered state of consciousness 
Aripiprazole Amblyopia 
Aripiprazole Amnesia 
Aripiprazole Anaemia 
Aripiprazole Anal incontinence 
Aripiprazole Anger 
Aripiprazole Angina pectoris 
Aripiprazole Anorectal discomfort 
Aripiprazole Anxiety 
Aripiprazole Apathy 
Aripiprazole Apnoea 
Aripiprazole Arrhythmia 
Aripiprazole Arthralgia 
Aripiprazole Arthritis 
Aripiprazole Arthropathy 
Aripiprazole Asphyxia 
Aripiprazole Asthenia 
Aripiprazole Asthma 
Aripiprazole Ataxia 
Aripiprazole Atrial fibrillation 
Aripiprazole Atrial flutter 
Aripiprazole Atrioventricular block complete 
Aripiprazole Atrioventricular block first degree 
Aripiprazole Atrioventricular block second degree 
Aripiprazole Azotaemia 
Aripiprazole Back pain 
Aripiprazole Balance disorder 
Aripiprazole Bladder pain 
Aripiprazole Blepharitis 
Aripiprazole Blindness 
Aripiprazole Blister 
Aripiprazole Blood albumin decreased 
Aripiprazole Blood cholesterol increased 
Aripiprazole Blood creatine phosphokinase increased 
Aripiprazole Blood creatinine increased 
Aripiprazole Blood disorder 
Aripiprazole Blood glucose increased 
Aripiprazole Blood potassium decreased 
Aripiprazole Blood potassium increased 
Aripiprazole Blood pressure decreased 
Aripiprazole Blood pressure fluctuation 
Aripiprazole Blood pressure increased 
Aripiprazole Blood sodium decreased 
Aripiprazole Blood uric acid increased 
Aripiprazole Blood urine present 
Aripiprazole Body temperature decreased 
Aripiprazole Body temperature increased 
Aripiprazole Bone pain 
Aripiprazole Bradycardia 
Aripiprazole Bradyphrenia 
Aripiprazole Brain injury 
Aripiprazole Brain oedema 
Aripiprazole Breast cancer 
Aripiprazole Breast disorder 
Aripiprazole Bronchitis 
Aripiprazole Burning sensation 
Aripiprazole C-reactive protein increased 
Aripiprazole Cardiac arrest 
Aripiprazole Cardiac disorder 
Aripiprazole Cardiac failure 
Aripiprazole Cardiac failure congestive 
Aripiprazole Cardiac murmur 
Aripiprazole Cardio-respiratory arrest 
Aripiprazole Cardiomegaly 
Aripiprazole Cardiomyopathy 
Aripiprazole Cardiopulmonary failure 
Aripiprazole Cardiovascular disorder 
Aripiprazole Cataract 
Aripiprazole Catatonia 
Aripiprazole Cerebral haemorrhage 
Aripiprazole Cerebral ischaemia 
Aripiprazole Cerebrovascular accident 
Aripiprazole Cheilitis 
Aripiprazole Chest discomfort 
Aripiprazole Chest pain 
Aripiprazole Chills 
Aripiprazole Choking 
Aripiprazole Cholecystitis 
Aripiprazole Cholestasis 
Aripiprazole Chromaturia 
Aripiprazole Chronic obstructive pulmonary disease 
Aripiprazole Circulatory collapse 
Aripiprazole Cognitive disorder 
Aripiprazole Cold sweat 
Aripiprazole Colitis 
Aripiprazole Coma 
Aripiprazole Completed suicide 
Aripiprazole Confusional state 
Aripiprazole Congestive cardiomyopathy 
Aripiprazole Connective tissue disorder 
Aripiprazole Constipation 
Aripiprazole Contusion 
Aripiprazole Coordination abnormal 
Aripiprazole Cough 
Aripiprazole Crying 
Aripiprazole Deafness 
Aripiprazole Death 
Aripiprazole Decreased appetite 
Aripiprazole Deep vein thrombosis 
Aripiprazole Dehydration 
Aripiprazole Delirium 
Aripiprazole Depressed level of consciousness 
Aripiprazole Depressed mood 
Aripiprazole Depression 
Aripiprazole Dermatitis bullous 
Aripiprazole Dermatitis exfoliative 
Aripiprazole Diabetes mellitus 
Aripiprazole Diabetic ketoacidosis 
Aripiprazole Diarrhoea 
Aripiprazole Diplopia 
Aripiprazole Discomfort 
Aripiprazole Disease recurrence 
Aripiprazole Disorientation 
Aripiprazole Disseminated intravascular coagulation 
Aripiprazole Disturbance in attention 
Aripiprazole Disturbance in sexual arousal 
Aripiprazole Dizziness 
Aripiprazole Drug abuse 
Aripiprazole Drug dependence 
Aripiprazole Drug intolerance 
Aripiprazole Drug reaction with eosinophilia and systemic symptoms 
Aripiprazole Drug withdrawal syndrome 
Aripiprazole Dry mouth 
Aripiprazole Dry skin 
Aripiprazole Dry throat 
Aripiprazole Duodenal ulcer 
Aripiprazole Dysarthria 
Aripiprazole Dysgeusia 
Aripiprazole Dyskinesia 
Aripiprazole Dyspepsia 
Aripiprazole Dysphagia 
Aripiprazole Dysphonia 
Aripiprazole Dysphoria 
Aripiprazole Dyspnoea 
Aripiprazole Dysstasia 
Aripiprazole Dystonia 
Aripiprazole Dysuria 
Aripiprazole Ear disorder 
Aripiprazole Ear pain 
Aripiprazole Eating disorder 
Aripiprazole Ecchymosis 
Aripiprazole Ejection fraction decreased 
Aripiprazole Electrocardiogram QT prolonged 
Aripiprazole Electrocardiogram abnormal 
Aripiprazole Embolism 
Aripiprazole Embolism venous 
Aripiprazole Emotional disorder 
Aripiprazole Emotional distress 
Aripiprazole Encephalitis 
Aripiprazole Encephalopathy 
Aripiprazole Endocrine disorder 
Aripiprazole Enteritis 
Aripiprazole Enterocolitis 
Aripiprazole Eosinophilia 
Aripiprazole Epistaxis 
Aripiprazole Erectile dysfunction 
Aripiprazole Eructation 
Aripiprazole Erythema 
Aripiprazole Euphoric mood 
Aripiprazole Extrapyramidal disorder 
Aripiprazole Extrasystoles 
Aripiprazole Eye disorder 
Aripiprazole Eye irritation 
Aripiprazole Eye pain 
Aripiprazole Faecaloma 
Aripiprazole Faeces discoloured 
Aripiprazole Fatigue 
Aripiprazole Fear 
Aripiprazole Feeding disorder 
Aripiprazole Feeling abnormal 
Aripiprazole Feeling cold 
Aripiprazole Feeling hot 
Aripiprazole Flatulence 
Aripiprazole Foetal growth restriction 
Aripiprazole Frequent bowel movements 
Aripiprazole Gait disturbance 
Aripiprazole Galactorrhoea 
Aripiprazole Gastritis 
Aripiprazole Gastroenteritis 
Aripiprazole Gastrointestinal disorder 
Aripiprazole Gastrointestinal haemorrhage 
Aripiprazole Gastrointestinal pain 
Aripiprazole Gastrooesophageal reflux disease 
Aripiprazole Generalised oedema 
Aripiprazole Gingivitis 
Aripiprazole Glaucoma 
Aripiprazole Glossitis 
Aripiprazole Glossodynia 
Aripiprazole Glycosuria 
Aripiprazole Gout 
Aripiprazole Haematemesis 
Aripiprazole Haematocrit decreased 
Aripiprazole Haematoma 
Aripiprazole Haemodynamic instability 
Aripiprazole Haemoglobin decreased 
Aripiprazole Haemoptysis 
Aripiprazole Haemorrhage 
Aripiprazole Hallucination 
Aripiprazole Hallucination, auditory 
Aripiprazole Hallucination, visual 
Aripiprazole Headache 
Aripiprazole Heart rate decreased 
Aripiprazole Heart rate increased 
Aripiprazole Heart rate irregular 
Aripiprazole Hepatic encephalopathy 
Aripiprazole Hepatic failure 
Aripiprazole Hepatic function abnormal 
Aripiprazole Hepatic steatosis 
Aripiprazole Hepatobiliary disease 
Aripiprazole Hepatomegaly 
Aripiprazole Hirsutism 
Aripiprazole Hostility 
Aripiprazole Hypercholesterolaemia 
Aripiprazole Hyperhidrosis 
Aripiprazole Hyperkalaemia 
Aripiprazole Hyperlipidaemia 
Aripiprazole Hypernatraemia 
Aripiprazole Hyperpyrexia 
Aripiprazole Hyperreflexia 
Aripiprazole Hypersensitivity 
Aripiprazole Hypersomnia 
Aripiprazole Hypertension 
Aripiprazole Hyperthermia 
Aripiprazole Hyperthyroidism 
Aripiprazole Hypertonia 
Aripiprazole Hypertriglyceridaemia 
Aripiprazole Hyperuricaemia 
Aripiprazole Hypoacusis 
Aripiprazole Hypoaesthesia 
Aripiprazole Hypoaesthesia oral 
Aripiprazole Hypocalcaemia 
Aripiprazole Hypoglycaemia 
Aripiprazole Hypokalaemia 
Aripiprazole Hypokinesia 
Aripiprazole Hyponatraemia 
Aripiprazole Hypotension 
Aripiprazole Hypothermia 
Aripiprazole Hypothyroidism 
Aripiprazole Hypotonia 
Aripiprazole Hypoxia 
Aripiprazole Ill-defined disorder 
Aripiprazole Immune system disorder 
Aripiprazole Inappropriate antidiuretic hormone secretion 
Aripiprazole Increased appetite 
Aripiprazole Induration 
Aripiprazole Infection 
Aripiprazole Inflammation 
Aripiprazole Influenza 
Aripiprazole Influenza like illness 
Aripiprazole Injection site pain 
Aripiprazole Injection site reaction 
Aripiprazole Injury 
Aripiprazole Inner ear disorder 
Aripiprazole Insomnia 
Aripiprazole Intentional self-injury 
Aripiprazole Intestinal perforation 
Aripiprazole Iron deficiency anaemia 
Aripiprazole Irritability 
Aripiprazole Ischaemic stroke 
Aripiprazole Joint swelling 
Aripiprazole Lacrimation increased 
Aripiprazole Lethargy 
Aripiprazole Leukocytosis 
Aripiprazole Leukopenia 
Aripiprazole Libido decreased 
Aripiprazole Libido increased 
Aripiprazole Lipase increased 
Aripiprazole Liver disorder 
Aripiprazole Liver injury 
Aripiprazole Local swelling 
Aripiprazole Localised infection 
Aripiprazole Loss of consciousness 
Aripiprazole Lung disorder 
Aripiprazole Lymphadenopathy 
Aripiprazole Lymphatic disorder 
Aripiprazole Lymphopenia 
Aripiprazole Malaise 
Aripiprazole Mania 
Aripiprazole Memory impairment 
Aripiprazole Menopausal symptoms 
Aripiprazole Menstruation irregular 
Aripiprazole Mental disability 
Aripiprazole Mental disorder 
Aripiprazole Mental impairment 
Aripiprazole Mental status changes 
Aripiprazole Metabolic acidosis 
Aripiprazole Middle insomnia 
Aripiprazole Migraine 
Aripiprazole Mood altered 
Aripiprazole Mood swings 
Aripiprazole Motor dysfunction 
Aripiprazole Movement disorder 
Aripiprazole Multiple fractures 
Aripiprazole Multiple organ dysfunction syndrome 
Aripiprazole Muscle contractions involuntary 
Aripiprazole Muscle rigidity 
Aripiprazole Muscle spasms 
Aripiprazole Muscle tightness 
Aripiprazole Muscle twitching 
Aripiprazole Muscular weakness 
Aripiprazole Musculoskeletal chest pain 
Aripiprazole Musculoskeletal pain 
Aripiprazole Musculoskeletal stiffness 
Aripiprazole Myalgia 
Aripiprazole Mydriasis 
Aripiprazole Myocardial infarction 
Aripiprazole Myocardial ischaemia 
Aripiprazole Myoclonus 
Aripiprazole Nasal congestion 
Aripiprazole Nasal dryness 
Aripiprazole Nasopharyngitis 
Aripiprazole Nausea 
Aripiprazole Neck pain 
Aripiprazole Nervous system disorder 
Aripiprazole Neuralgia 
Aripiprazole Neuroleptic malignant syndrome 
Aripiprazole Neuropathy peripheral 
Aripiprazole Nightmare 
Aripiprazole Nuchal rigidity 
Aripiprazole Obesity 
Aripiprazole Ocular hyperaemia 
Aripiprazole Oedema peripheral 
Aripiprazole Optic neuritis 
Aripiprazole Oral disorder 
Aripiprazole Oropharyngeal discomfort 
Aripiprazole Osteoarthritis 
Aripiprazole Pain 
Aripiprazole Pain in extremity 
Aripiprazole Pain in jaw 
Aripiprazole Pallor 
Aripiprazole Palpitations 
Aripiprazole Pancreatitis acute 
Aripiprazole Pancytopenia 
Aripiprazole Panic attack 
Aripiprazole Paraesthesia 
Aripiprazole Paraesthesia oral 
Aripiprazole Paralysis 
Aripiprazole Paranoia 
Aripiprazole Parkinson's disease 
Aripiprazole Parkinsonism 
Aripiprazole Parosmia 
Aripiprazole Peptic ulcer 
Aripiprazole Periorbital oedema 
Aripiprazole Peripheral swelling 
Aripiprazole Personality change 
Aripiprazole Personality disorder 
Aripiprazole Petechiae 
Aripiprazole Pharyngeal oedema 
Aripiprazole Pharyngitis 
Aripiprazole Phlebitis 
Aripiprazole Photophobia 
Aripiprazole Photosensitivity reaction 
Aripiprazole Pleural effusion 
Aripiprazole Pleurisy 
Aripiprazole Pneumonia 
Aripiprazole Pneumonia aspiration 
Aripiprazole Pollakiuria 
Aripiprazole Poor quality sleep 
Aripiprazole Pregnancy 
Aripiprazole Premature baby 
Aripiprazole Productive cough 
Aripiprazole Pruritus 
Aripiprazole Psoriasis 
Aripiprazole Psychomotor hyperactivity 
Aripiprazole Psychotic disorder 
Aripiprazole Pulmonary congestion 
Aripiprazole Pulmonary embolism 
Aripiprazole Pulmonary oedema 
Aripiprazole Purpura 
Aripiprazole Pyrexia 
Aripiprazole Rash 
Aripiprazole Rash erythematous 
Aripiprazole Rash macular 
Aripiprazole Rash papular 
Aripiprazole Rash pruritic 
Aripiprazole Rash pustular 
Aripiprazole Rash vesicular 
Aripiprazole Red blood cell count decreased 
Aripiprazole Renal disorder 
Aripiprazole Renal failure 
Aripiprazole Renal impairment 
Aripiprazole Respiratory arrest 
Aripiprazole Respiratory depression 
Aripiprazole Respiratory distress 
Aripiprazole Respiratory failure 
Aripiprazole Restless legs syndrome 
Aripiprazole Restlessness 
Aripiprazole Rhabdomyolysis 
Aripiprazole Rheumatoid arthritis 
Aripiprazole Rhinorrhoea 
Aripiprazole Salivary hypersecretion 
Aripiprazole Scab 
Aripiprazole Sciatica 
Aripiprazole Seborrhoeic dermatitis 
Aripiprazole Sedation 
Aripiprazole Seizure 
Aripiprazole Sepsis 
Aripiprazole Septic shock 
Aripiprazole Serotonin syndrome 
Aripiprazole Sexual dysfunction 
Aripiprazole Shock 
Aripiprazole Sinus bradycardia 
Aripiprazole Sinus congestion 
Aripiprazole Sinus tachycardia 
Aripiprazole Skin disorder 
Aripiprazole Skin exfoliation 
Aripiprazole Skin irritation 
Aripiprazole Sleep apnoea syndrome 
Aripiprazole Sleep disorder 
Aripiprazole Sluggishness 
Aripiprazole Sneezing 
Aripiprazole Somnolence 
Aripiprazole Sopor 
Aripiprazole Speech disorder 
Aripiprazole Status epilepticus 
Aripiprazole Stress 
Aripiprazole Stupor 
Aripiprazole Subarachnoid haemorrhage 
Aripiprazole Sudden death 
Aripiprazole Suicidal ideation 
Aripiprazole Suicide attempt 
Aripiprazole Supraventricular tachycardia 
Aripiprazole Swelling face 
Aripiprazole Swollen tongue 
Aripiprazole Syncope 
Aripiprazole Tachycardia 
Aripiprazole Tachypnoea 
Aripiprazole Tardive dyskinesia 
Aripiprazole Tendonitis 
Aripiprazole Thinking abnormal 
Aripiprazole Thirst 
Aripiprazole Throat irritation 
Aripiprazole Thrombocytopenia 
Aripiprazole Thrombocytopenic purpura 
Aripiprazole Thrombosis 
Aripiprazole Tinnitus 
Aripiprazole Tongue discolouration 
Aripiprazole Tongue oedema 
Aripiprazole Toothache 
Aripiprazole Torsade de pointes 
Aripiprazole Transaminases increased 
Aripiprazole Transient ischaemic attack 
Aripiprazole Tremor 
Aripiprazole Unevaluable event 
Aripiprazole Unresponsive to stimuli 
Aripiprazole Upper limb fracture 
Aripiprazole Urethral disorder 
Aripiprazole Urinary incontinence 
Aripiprazole Urinary tract infection 
Aripiprazole Urine output decreased 
Aripiprazole Urosepsis 
Aripiprazole Vaginal discharge 
Aripiprazole Vaginal haemorrhage 
Aripiprazole Varicose vein 
Aripiprazole Ventricular arrhythmia 
Aripiprazole Ventricular fibrillation 
Aripiprazole Vertigo 
Aripiprazole Vision blurred 
Aripiprazole Visual acuity reduced 
Aripiprazole Visual impairment 
Aripiprazole Vomiting 
Aripiprazole Vulvovaginal candidiasis 
Aripiprazole Vulvovaginal mycotic infection 
Aripiprazole Weight decreased 
Aripiprazole Weight increased 
Aripiprazole Wheezing 
Aripiprazole White blood cell count decreased 
Aripiprazole White blood cell count increased 
Aripiprazole Withdrawal syndrome 
Aripiprazole lauroxil Abasia 
Aripiprazole lauroxil Abdominal discomfort 
Aripiprazole lauroxil Abdominal pain 
Aripiprazole lauroxil Abdominal pain upper 
Aripiprazole lauroxil Abnormal dreams 
Aripiprazole lauroxil Aggression 
Aripiprazole lauroxil Agitation 
Aripiprazole lauroxil Akathisia 
Aripiprazole lauroxil Alopecia 
Aripiprazole lauroxil Amenorrhoea 
Aripiprazole lauroxil Anaphylactic reaction 
Aripiprazole lauroxil Anger 
Aripiprazole lauroxil Angina pectoris 
Aripiprazole lauroxil Angioedema 
Aripiprazole lauroxil Anxiety 
Aripiprazole lauroxil Arthralgia 
Aripiprazole lauroxil Atrial fibrillation 
Aripiprazole lauroxil Atrial flutter 
Aripiprazole lauroxil Atrioventricular block 
Aripiprazole lauroxil Back pain 
Aripiprazole lauroxil Blood bilirubin increased 
Aripiprazole lauroxil Blood cholesterol increased 
Aripiprazole lauroxil Blood creatine phosphokinase increased 
Aripiprazole lauroxil Blood creatinine increased 
Aripiprazole lauroxil Blood glucose decreased 
Aripiprazole lauroxil Blood glucose increased 
Aripiprazole lauroxil Blood lactate dehydrogenase increased 
Aripiprazole lauroxil Blood pressure decreased 
Aripiprazole lauroxil Blood pressure increased 
Aripiprazole lauroxil Blood urea increased 
Aripiprazole lauroxil Body temperature increased 
Aripiprazole lauroxil Bradycardia 
Aripiprazole lauroxil Breast pain 
Aripiprazole lauroxil Burning sensation 
Aripiprazole lauroxil Cardio-respiratory arrest 
Aripiprazole lauroxil Cardiopulmonary failure 
Aripiprazole lauroxil Catatonia 
Aripiprazole lauroxil Chest pain 
Aripiprazole lauroxil Completed suicide 
Aripiprazole lauroxil Constipation 
Aripiprazole lauroxil Coordination abnormal 
Aripiprazole lauroxil Cough 
Aripiprazole lauroxil Death 
Aripiprazole lauroxil Decreased appetite 
Aripiprazole lauroxil Dehydration 
Aripiprazole lauroxil Delirium 
Aripiprazole lauroxil Delusion 
Aripiprazole lauroxil Depressed mood 
Aripiprazole lauroxil Depression 
Aripiprazole lauroxil Diarrhoea 
Aripiprazole lauroxil Diplopia 
Aripiprazole lauroxil Discomfort 
Aripiprazole lauroxil Disturbance in attention 
Aripiprazole lauroxil Dizziness postural 
Aripiprazole lauroxil Drug abuse 
Aripiprazole lauroxil Dry mouth 
Aripiprazole lauroxil Dyskinesia 
Aripiprazole lauroxil Dyspepsia 
Aripiprazole lauroxil Dystonia 
Aripiprazole lauroxil Electrocardiogram QT prolonged 
Aripiprazole lauroxil Emotional disorder 
Aripiprazole lauroxil Emotional distress 
Aripiprazole lauroxil Erectile dysfunction 
Aripiprazole lauroxil Erythema 
Aripiprazole lauroxil Euphoric mood 
Aripiprazole lauroxil Face oedema 
Aripiprazole lauroxil Fatigue 
Aripiprazole lauroxil Fear 
Aripiprazole lauroxil Feeling jittery 
Aripiprazole lauroxil Flat affect 
Aripiprazole lauroxil Flushing 
Aripiprazole lauroxil Frequent bowel movements 
Aripiprazole lauroxil Gait disturbance 
Aripiprazole lauroxil Galactorrhoea 
Aripiprazole lauroxil Gamma-glutamyltransferase increased 
Aripiprazole lauroxil Gastroenteritis 
Aripiprazole lauroxil Gastrooesophageal reflux disease 
Aripiprazole lauroxil Gynaecomastia 
Aripiprazole lauroxil Hallucination 
Aripiprazole lauroxil Hallucination, auditory 
Aripiprazole lauroxil Hallucination, visual 
Aripiprazole lauroxil Headache 
Aripiprazole lauroxil Hepatic enzyme increased 
Aripiprazole lauroxil Hepatitis 
Aripiprazole lauroxil Hiccups 
Aripiprazole lauroxil Hostility 
Aripiprazole lauroxil Hot flush 
Aripiprazole lauroxil Hyperhidrosis 
Aripiprazole lauroxil Hypersensitivity 
Aripiprazole lauroxil Hypersomnia 
Aripiprazole lauroxil Hypertension 
Aripiprazole lauroxil Hypoaesthesia 
Aripiprazole lauroxil Hypoglycaemia 
Aripiprazole lauroxil Hypokalaemia 
Aripiprazole lauroxil Hypokinesia 
Aripiprazole lauroxil Hyponatraemia 
Aripiprazole lauroxil Hypotension 
Aripiprazole lauroxil Ill-defined disorder 
Aripiprazole lauroxil Incontinence 
Aripiprazole lauroxil Influenza 
Aripiprazole lauroxil Influenza like illness 
Aripiprazole lauroxil Injection site pain 
Aripiprazole lauroxil Insomnia 
Aripiprazole lauroxil Intentional self-injury 
Aripiprazole lauroxil Irritability 
Aripiprazole lauroxil Jaundice 
Aripiprazole lauroxil Laryngospasm 
Aripiprazole lauroxil Lethargy 
Aripiprazole lauroxil Libido increased 
Aripiprazole lauroxil Limb discomfort 
Aripiprazole lauroxil Loss of consciousness 
Aripiprazole lauroxil Loss of libido 
Aripiprazole lauroxil Lung disorder 
Aripiprazole lauroxil Malaise 
Aripiprazole lauroxil Mania 
Aripiprazole lauroxil Memory impairment 
Aripiprazole lauroxil Menstruation irregular 
Aripiprazole lauroxil Middle insomnia 
Aripiprazole lauroxil Migraine 
Aripiprazole lauroxil Mobility decreased 
Aripiprazole lauroxil Mood altered 
Aripiprazole lauroxil Mood swings 
Aripiprazole lauroxil Movement disorder 
Aripiprazole lauroxil Muscle spasms 
Aripiprazole lauroxil Muscle tightness 
Aripiprazole lauroxil Muscle twitching 
Aripiprazole lauroxil Muscular weakness 
Aripiprazole lauroxil Musculoskeletal discomfort 
Aripiprazole lauroxil Musculoskeletal stiffness 
Aripiprazole lauroxil Myalgia 
Aripiprazole lauroxil Myocardial infarction 
Aripiprazole lauroxil Myocardial ischaemia 
Aripiprazole lauroxil Myoclonus 
Aripiprazole lauroxil Nasal congestion 
Aripiprazole lauroxil Nasopharyngitis 
Aripiprazole lauroxil Nausea 
Aripiprazole lauroxil Nervousness 
Aripiprazole lauroxil Nightmare 
Aripiprazole lauroxil Nocturia 
Aripiprazole lauroxil Oedema peripheral 
Aripiprazole lauroxil Oropharyngeal pain 
Aripiprazole lauroxil Pain 
Aripiprazole lauroxil Pain in extremity 
Aripiprazole lauroxil Palpitations 
Aripiprazole lauroxil Panic attack 
Aripiprazole lauroxil Paraesthesia 
Aripiprazole lauroxil Paranoia 
Aripiprazole lauroxil Parkinsonism 
Aripiprazole lauroxil Peripheral swelling 
Aripiprazole lauroxil Photophobia 
Aripiprazole lauroxil Photosensitivity reaction 
Aripiprazole lauroxil Pneumonia 
Aripiprazole lauroxil Pollakiuria 
Aripiprazole lauroxil Priapism 
Aripiprazole lauroxil Pruritus 
Aripiprazole lauroxil Psychotic disorder 
Aripiprazole lauroxil Pyrexia 
Aripiprazole lauroxil Rash 
Aripiprazole lauroxil Rash pruritic 
Aripiprazole lauroxil Renal impairment 
Aripiprazole lauroxil Restless legs syndrome 
Aripiprazole lauroxil Restlessness 
Aripiprazole lauroxil Rhabdomyolysis 
Aripiprazole lauroxil Rheumatoid arthritis 
Aripiprazole lauroxil Sedation 
Aripiprazole lauroxil Seizure 
Aripiprazole lauroxil Sleep disorder 
Aripiprazole lauroxil Sluggishness 
Aripiprazole lauroxil Somnolence 
Aripiprazole lauroxil Speech disorder 
Aripiprazole lauroxil Stress 
Aripiprazole lauroxil Suicidal ideation 
Aripiprazole lauroxil Suicide attempt 
Aripiprazole lauroxil Syncope 
Aripiprazole lauroxil Tachycardia 
Aripiprazole lauroxil Thinking abnormal 
Aripiprazole lauroxil Thirst 
Aripiprazole lauroxil Thrombocytopenia 
Aripiprazole lauroxil Tremor 
Aripiprazole lauroxil Unevaluable event 
Aripiprazole lauroxil Upper respiratory tract infection 
Aripiprazole lauroxil Urinary retention 
Aripiprazole lauroxil Urticaria 
Aripiprazole lauroxil Vaginal discharge 
Aripiprazole lauroxil Vision blurred 
Aripiprazole lauroxil Vomiting 
Aripiprazole lauroxil Weight decreased 
Armodafinil Abdominal discomfort 
Armodafinil Agitation 
Armodafinil Alanine aminotransferase increased 
Armodafinil Alopecia 
Armodafinil Amnesia 
Armodafinil Anaphylactic shock 
Armodafinil Anaphylactoid reaction 
Armodafinil Angioedema 
Armodafinil Anxiety 
Armodafinil Apathy 
Armodafinil Aphasia 
Armodafinil Arrhythmia 
Armodafinil Aspartate aminotransferase increased 
Armodafinil Asthenia 
Armodafinil Atrial fibrillation 
Armodafinil Balance disorder 
Armodafinil Blister 
Armodafinil Blood alkaline phosphatase increased 
Armodafinil Blood glucose increased 
Armodafinil Body temperature increased 
Armodafinil Brain oedema 
Armodafinil Cardiac arrest 
Armodafinil Cardiac disorder 
Armodafinil Cheilitis 
Armodafinil Chest discomfort 
Armodafinil Chest pain 
Armodafinil Chromaturia 
Armodafinil Completed suicide 
Armodafinil Confusional state 
Armodafinil Constipation 
Armodafinil Contusion 
Armodafinil Cough 
Armodafinil Death 
Armodafinil Decreased appetite 
Armodafinil Deep vein thrombosis 
Armodafinil Depressed mood 
Armodafinil Dermatitis 
Armodafinil Dermatitis contact 
Armodafinil Diabetes mellitus 
Armodafinil Diarrhoea 
Armodafinil Disorientation 
Armodafinil Drug abuse 
Armodafinil Drug eruption 
Armodafinil Drug hypersensitivity 
Armodafinil Drug intolerance 
Armodafinil Drug withdrawal syndrome 
Armodafinil Dysgeusia 
Armodafinil Dyskinesia 
Armodafinil Dyspepsia 
Armodafinil Dysphagia 
Armodafinil Encephalopathy 
Armodafinil Erythema multiforme 
Armodafinil Extrasystoles 
Armodafinil Fatigue 
Armodafinil Feeling jittery 
Armodafinil Gait disturbance 
Armodafinil Gamma-glutamyltransferase increased 
Armodafinil Gastrointestinal disorder 
Armodafinil Heart rate increased 
Armodafinil Hemiparesis 
Armodafinil Hyperhidrosis 
Armodafinil Hypersensitivity 
Armodafinil Hypertension 
Armodafinil Hypoaesthesia 
Armodafinil Hypophagia 
Armodafinil Immune system disorder 
Armodafinil Infection 
Armodafinil Influenza like illness 
Armodafinil Insomnia 
Armodafinil Irritability 
Armodafinil Lethargy 
Armodafinil Lip swelling 
Armodafinil Lung neoplasm malignant 
Armodafinil Malignant neoplasm progression 
Armodafinil Malnutrition 
Armodafinil Menorrhagia 
Armodafinil Mental disorder 
Armodafinil Mood swings 
Armodafinil Mouth ulceration 
Armodafinil Movement disorder 
Armodafinil Muscular weakness 
Armodafinil Myalgia 
Armodafinil Myocardial infarction 
Armodafinil Myopathy 
Armodafinil Nervous system disorder 
Armodafinil Nervousness 
Armodafinil Oral discomfort 
Armodafinil Oropharyngeal pain 
Armodafinil Pain 
Armodafinil Pancytopenia 
Armodafinil Panic attack 
Armodafinil Paraesthesia 
Armodafinil Personality change 
Armodafinil Polyuria 
Armodafinil Productive cough 
Armodafinil Pruritus 
Armodafinil Psychotic disorder 
Armodafinil Pulmonary embolism 
Armodafinil Pyrexia 
Armodafinil Rash erythematous 
Armodafinil Rash generalised 
Armodafinil Seizure 
Armodafinil Skin disorder 
Armodafinil Skin exfoliation 
Armodafinil Sleep apnoea syndrome 
Armodafinil Somnolence 
Armodafinil Stomatitis 
Armodafinil Swelling 
Armodafinil Swollen tongue 
Armodafinil Tension 
Armodafinil Thirst 
Armodafinil Throat tightness 
Armodafinil Treatment failure 
Armodafinil Unresponsive to stimuli 
Armodafinil Upper respiratory tract infection 
Armodafinil Urethral disorder 
Armodafinil Urinary tract disorder 
Armodafinil Urine output increased 
Armodafinil Visual impairment 
Armodafinil Vomiting 
Armodafinil Weight increased 
Arsenic trioxide Abdominal distension 
Arsenic trioxide Abdominal pain 
Arsenic trioxide Abdominal pain lower 
Arsenic trioxide Abdominal pain upper 
Arsenic trioxide Abdominal tenderness 
Arsenic trioxide Acidosis 
Arsenic trioxide Acute hepatic failure 
Arsenic trioxide Acute kidney injury 
Arsenic trioxide Agitation 
Arsenic trioxide Alanine aminotransferase increased 
Arsenic trioxide Anaemia 
Arsenic trioxide Anal incontinence 
Arsenic trioxide Anaphylactoid reaction 
Arsenic trioxide Angiopathy 
Arsenic trioxide Anxiety 
Arsenic trioxide Arrhythmia supraventricular 
Arsenic trioxide Arthralgia 
Arsenic trioxide Aspartate aminotransferase increased 
Arsenic trioxide Asthenia 
Arsenic trioxide Atrial fibrillation 
Arsenic trioxide Atrial flutter 
Arsenic trioxide Atrioventricular block second degree 
Arsenic trioxide Back pain 
Arsenic trioxide Bacteraemia 
Arsenic trioxide Blister 
Arsenic trioxide Blood creatinine increased 
Arsenic trioxide Blood disorder 
Arsenic trioxide Blood magnesium decreased 
Arsenic trioxide Body temperature increased 
Arsenic trioxide Bone disorder 
Arsenic trioxide Bone pain 
Arsenic trioxide Candida infection 
Arsenic trioxide Cardiac disorder 
Arsenic trioxide Cardiac failure 
Arsenic trioxide Cerebral haemorrhage 
Arsenic trioxide Cerebral infarction 
Arsenic trioxide Chest pain 
Arsenic trioxide Chills 
Arsenic trioxide Coagulopathy 
Arsenic trioxide Coma 
Arsenic trioxide Confusional state 
Arsenic trioxide Constipation 
Arsenic trioxide Cough 
Arsenic trioxide Deafness 
Arsenic trioxide Death 
Arsenic trioxide Decreased appetite 
Arsenic trioxide Dehydration 
Arsenic trioxide Depression 
Arsenic trioxide Dermatitis 
Arsenic trioxide Dermatitis bullous 
Arsenic trioxide Diarrhoea 
Arsenic trioxide Diarrhoea haemorrhagic 
Arsenic trioxide Dizziness 
Arsenic trioxide Drug hypersensitivity 
Arsenic trioxide Drug resistance 
Arsenic trioxide Dry eye 
Arsenic trioxide Dry mouth 
Arsenic trioxide Dry skin 
Arsenic trioxide Dysaesthesia 
Arsenic trioxide Dyspepsia 
Arsenic trioxide Dyspnoea 
Arsenic trioxide Ear disorder 
Arsenic trioxide Ear pain 
Arsenic trioxide Ecchymosis 
Arsenic trioxide Electrocardiogram QT prolonged 
Arsenic trioxide Electrocardiogram abnormal 
Arsenic trioxide Epistaxis 
Arsenic trioxide Erythema 
Arsenic trioxide Eye disorder 
Arsenic trioxide Eye irritation 
Arsenic trioxide Eye pain 
Arsenic trioxide Eyelid oedema 
Arsenic trioxide Face oedema 
Arsenic trioxide Facial paralysis 
Arsenic trioxide Fatigue 
Arsenic trioxide Febrile neutropenia 
Arsenic trioxide Feeling abnormal 
Arsenic trioxide Femur fracture 
Arsenic trioxide Fluid retention 
Arsenic trioxide Flushing 
Arsenic trioxide Gamma-glutamyltransferase increased 
Arsenic trioxide Gastrointestinal disorder 
Arsenic trioxide Gastrointestinal haemorrhage 
Arsenic trioxide Gastrointestinal pain 
Arsenic trioxide Haemoptysis 
Arsenic trioxide Haemorrhage 
Arsenic trioxide Haemorrhage intracranial 
Arsenic trioxide Headache 
Arsenic trioxide Herpes simplex 
Arsenic trioxide Herpes zoster 
Arsenic trioxide Hyperbilirubinaemia 
Arsenic trioxide Hyperglycaemia 
Arsenic trioxide Hyperhidrosis 
Arsenic trioxide Hyperkalaemia 
Arsenic trioxide Hypernatraemia 
Arsenic trioxide Hypertension 
Arsenic trioxide Hypertriglyceridaemia 
Arsenic trioxide Hypoaesthesia 
Arsenic trioxide Hypocalcaemia 
Arsenic trioxide Hypoglycaemia 
Arsenic trioxide Hypokalaemia 
Arsenic trioxide Hypomagnesaemia 
Arsenic trioxide Hypotension 
Arsenic trioxide Hypoxia 
Arsenic trioxide Incontinence 
Arsenic trioxide Infection 
Arsenic trioxide Injection site pain 
Arsenic trioxide Insomnia 
Arsenic trioxide Intracranial pressure increased 
Arsenic trioxide Leukopenia 
Arsenic trioxide Lung infiltration 
Arsenic trioxide Lymphadenopathy 
Arsenic trioxide Lymphopenia 
Arsenic trioxide Malnutrition 
Arsenic trioxide Mental disorder 
Arsenic trioxide Metabolic acidosis 
Arsenic trioxide Metrorrhagia 
Arsenic trioxide Movement disorder 
Arsenic trioxide Multiple organ dysfunction syndrome 
Arsenic trioxide Musculoskeletal discomfort 
Arsenic trioxide Myalgia 
Arsenic trioxide Nasopharyngitis 
Arsenic trioxide Nausea 
Arsenic trioxide Neck pain 
Arsenic trioxide Nervous system disorder 
Arsenic trioxide Night sweats 
Arsenic trioxide Oedema 
Arsenic trioxide Oliguria 
Arsenic trioxide Oral candidiasis 
Arsenic trioxide Oropharyngeal discomfort 
Arsenic trioxide Oropharyngeal pain 
Arsenic trioxide Osteonecrosis 
Arsenic trioxide Pain 
Arsenic trioxide Pain in extremity 
Arsenic trioxide Pallor 
Arsenic trioxide Palpitations 
Arsenic trioxide Paraesthesia 
Arsenic trioxide Petechiae 
Arsenic trioxide Pleural effusion 
Arsenic trioxide Pneumonia 
Arsenic trioxide Pruritus 
Arsenic trioxide Pulmonary alveolar haemorrhage 
Arsenic trioxide Pulmonary haemorrhage 
Arsenic trioxide Rales 
Arsenic trioxide Rash 
Arsenic trioxide Renal failure 
Arsenic trioxide Renal impairment 
Arsenic trioxide Respiratory distress 
Arsenic trioxide Respiratory failure 
Arsenic trioxide Seizure 
Arsenic trioxide Sinusitis 
Arsenic trioxide Skin disorder 
Arsenic trioxide Skin exfoliation 
Arsenic trioxide Skin hyperpigmentation 
Arsenic trioxide Skin lesion 
Arsenic trioxide Somnolence 
Arsenic trioxide Tachycardia 
Arsenic trioxide Tachypnoea 
Arsenic trioxide Tinnitus 
Arsenic trioxide Transaminases increased 
Arsenic trioxide Tremor 
Arsenic trioxide Tubulointerstitial nephritis 
Arsenic trioxide Upper respiratory tract infection 
Arsenic trioxide Urethral disorder 
Arsenic trioxide Urinary tract disorder 
Arsenic trioxide Urticaria 
Arsenic trioxide Vaginal haemorrhage 
Arsenic trioxide Vasculitis 
Arsenic trioxide Ventricular arrhythmia 
Arsenic trioxide Ventricular extrasystoles 
Arsenic trioxide Vertigo 
Arsenic trioxide Vision blurred 
Arsenic trioxide Vomiting 
Arsenic trioxide Weight decreased 
Arsenic trioxide Weight increased 
Arsenic trioxide Wheezing 
Arsenic trioxide White blood cell count decreased 
Asenapine maleate Abdominal discomfort 
Asenapine maleate Arthralgia 
Asenapine maleate Blister 
Asenapine maleate Dizziness 
Asenapine maleate Dyspepsia 
Asenapine maleate Fatigue 
Asenapine maleate Hypertension 
Asenapine maleate Inflammation 
Asenapine maleate Pain in extremity 
Asenapine maleate Salivary hypersecretion 
Asenapine maleate Somnolence 
Asenapine maleate Toothache 
Asenapine maleate Ulcer 
Asenapine maleate Vomiting 
Atazanavir Abdominal discomfort 
Atazanavir Abdominal distension 
Atazanavir Abdominal pain 
Atazanavir Abdominal pain upper 
Atazanavir Abortion spontaneous 
Atazanavir Acute kidney injury 
Atazanavir Affect lability 
Atazanavir Agitation 
Atazanavir Alanine aminotransferase increased 
Atazanavir Alopecia 
Atazanavir Amenorrhoea 
Atazanavir Amnesia 
Atazanavir Amylase increased 
Atazanavir Angioedema 
Atazanavir Angiopathy 
Atazanavir Anxiety 
Atazanavir Aphthous ulcer 
Atazanavir Arrhythmia 
Atazanavir Arthralgia 
Atazanavir Aspartate aminotransferase increased 
Atazanavir Asthenia 
Atazanavir Atrial fibrillation 
Atazanavir Atrioventricular block 
Atazanavir Atrioventricular block complete 
Atazanavir Atrioventricular block second degree 
Atazanavir Azotaemia 
Atazanavir Back pain 
Atazanavir Bladder pain 
Atazanavir Blood bilirubin increased 
Atazanavir Blood creatinine increased 
Atazanavir Blood triglycerides increased 
Atazanavir Body temperature increased 
Atazanavir Bone pain 
Atazanavir Breast disorder 
Atazanavir Breast enlargement 
Atazanavir Burning sensation 
Atazanavir Cardiac arrest 
Atazanavir Cardiac disorder 
Atazanavir Cellulitis 
Atazanavir Chest pain 
Atazanavir Cholecystitis 
Atazanavir Cholecystitis acute 
Atazanavir Cholelithiasis 
Atazanavir Cholestasis 
Atazanavir Chronic obstructive pulmonary disease 
Atazanavir Colitis 
Atazanavir Confusional state 
Atazanavir Connective tissue disorder 
Atazanavir Constipation 
Atazanavir Cough 
Atazanavir Death 
Atazanavir Decreased appetite 
Atazanavir Dehydration 
Atazanavir Depression 
Atazanavir Dermatitis 
Atazanavir Dermatitis bullous 
Atazanavir Diabetes mellitus 
Atazanavir Diarrhoea 
Atazanavir Discomfort 
Atazanavir Disease recurrence 
Atazanavir Disorientation 
Atazanavir Disturbance in sexual arousal 
Atazanavir Dizziness 
Atazanavir Drug eruption 
Atazanavir Drug-induced liver injury 
Atazanavir Dry mouth 
Atazanavir Dry skin 
Atazanavir Dysgeusia 
Atazanavir Dyspepsia 
Atazanavir Dysphagia 
Atazanavir Dyspnoea 
Atazanavir Ear infection 
Atazanavir Ecchymosis 
Atazanavir Eczema 
Atazanavir Electrocardiogram QT prolonged 
Atazanavir Eosinophilia 
Atazanavir Erectile dysfunction 
Atazanavir Erythema multiforme 
Atazanavir Eye disorder 
Atazanavir Fatigue 
Atazanavir Feeling abnormal 
Atazanavir Flatulence 
Atazanavir Fluid retention 
Atazanavir Gait disturbance 
Atazanavir Gastritis 
Atazanavir Gastroenteritis 
Atazanavir Gastrointestinal disorder 
Atazanavir Gastrointestinal pain 
Atazanavir Generalised oedema 
Atazanavir Gout 
Atazanavir Gynaecomastia 
Atazanavir Haematuria 
Atazanavir Haemoglobin decreased 
Atazanavir Hallucination 
Atazanavir Headache 
Atazanavir Hepatic enzyme increased 
Atazanavir Hepatic function abnormal 
Atazanavir Hepatic steatosis 
Atazanavir Hepatitis 
Atazanavir Hepatobiliary disease 
Atazanavir Hepatocellular injury 
Atazanavir Hepatomegaly 
Atazanavir Hiccups 
Atazanavir Hostility 
Atazanavir Hydronephrosis 
Atazanavir Hypercalcaemia 
Atazanavir Hypercholesterolaemia 
Atazanavir Hyperglycaemia 
Atazanavir Hyperhidrosis 
Atazanavir Hyperkinesia 
Atazanavir Hyperreflexia 
Atazanavir Hypersensitivity 
Atazanavir Hypertension 
Atazanavir Hypertriglyceridaemia 
Atazanavir Hypoaesthesia 
Atazanavir Hypoglycaemia 
Atazanavir Ill-defined disorder 
Atazanavir Immune system disorder 
Atazanavir Increased appetite 
Atazanavir Infection 
Atazanavir Inflammation 
Atazanavir Insomnia 
Atazanavir Jaundice 
Atazanavir Lactic acidosis 
Atazanavir Libido decreased 
Atazanavir Lipase increased 
Atazanavir Liver disorder 
Atazanavir Liver injury 
Atazanavir Loss of consciousness 
Atazanavir Malaise 
Atazanavir Malnutrition 
Atazanavir Memory impairment 
Atazanavir Menstrual disorder 
Atazanavir Mental disorder 
Atazanavir Mood swings 
Atazanavir Mouth ulceration 
Atazanavir Muscle atrophy 
Atazanavir Muscle twitching 
Atazanavir Muscular weakness 
Atazanavir Musculoskeletal discomfort 
Atazanavir Myalgia 
Atazanavir Myocardial infarction 
Atazanavir Myocarditis 
Atazanavir Myopathy 
Atazanavir Nail disorder 
Atazanavir Nasal congestion 
Atazanavir Nasopharyngitis 
Atazanavir Neoplasm malignant 
Atazanavir Nephrolithiasis 
Atazanavir Nephropathy toxic 
Atazanavir Nervous system disorder 
Atazanavir Nervousness 
Atazanavir Neurological symptom 
Atazanavir Neuropathy peripheral 
Atazanavir Neutropenia 
Atazanavir Obesity 
Atazanavir Oedema 
Atazanavir Oedema peripheral 
Atazanavir Oesophageal ulcer 
Atazanavir Oesophagitis 
Atazanavir Oliguria 
Atazanavir Oropharyngeal pain 
Atazanavir Pain 
Atazanavir Pain in extremity 
Atazanavir Pallor 
Atazanavir Palpitations 
Atazanavir Pancreatitis 
Atazanavir Pelvic pain 
Atazanavir Peptic ulcer 
Atazanavir Photosensitivity reaction 
Atazanavir Pneumonia 
Atazanavir Pollakiuria 
Atazanavir Polyuria 
Atazanavir Protein urine present 
Atazanavir Proteinuria 
Atazanavir Pruritus 
Atazanavir Psychotic disorder 
Atazanavir Purpura 
Atazanavir Pyelonephritis 
Atazanavir Pyrexia 
Atazanavir Rash 
Atazanavir Rash generalised 
Atazanavir Rash maculo-papular 
Atazanavir Rash pustular 
Atazanavir Renal disorder 
Atazanavir Renal failure 
Atazanavir Renal impairment 
Atazanavir Renal pain 
Atazanavir Respiratory disorder 
Atazanavir Rhinorrhoea 
Atazanavir Seborrhoeic dermatitis 
Atazanavir Seizure 
Atazanavir Sepsis 
Atazanavir Septic shock 
Atazanavir Shock 
Atazanavir Skin disorder 
Atazanavir Sleep disorder 
Atazanavir Somnolence 
Atazanavir Stevens-Johnson syndrome 
Atazanavir Stomatitis 
Atazanavir Suicide attempt 
Atazanavir Syncope 
Atazanavir Tension 
Atazanavir Tinnitus 
Atazanavir Toothache 
Atazanavir Torsade de pointes 
Atazanavir Treatment failure 
Atazanavir Tubulointerstitial nephritis 
Atazanavir Urethral disorder 
Atazanavir Urinary tract disorder 
Atazanavir Urinary tract infection 
Atazanavir Urine abnormality 
Atazanavir Urine analysis abnormal 
Atazanavir Urine output increased 
Atazanavir Urticaria 
Atazanavir Vascular purpura 
Atazanavir Vomiting 
Atazanavir Weight decreased 
Atazanavir Weight increased 
Atazanavir Wheezing 
Atazanavir sulfate Abdominal pain 
Atazanavir sulfate Alopecia 
Atazanavir sulfate Atrioventricular block complete 
Atazanavir sulfate Atrioventricular block second degree 
Atazanavir sulfate Cholecystitis 
Atazanavir sulfate Depression 
Atazanavir sulfate Diarrhoea 
Atazanavir sulfate Dizziness 
Atazanavir sulfate Electrocardiogram QT prolonged 
Atazanavir sulfate Headache 
Atazanavir sulfate Hepatic function abnormal 
Atazanavir sulfate Hyperglycaemia 
Atazanavir sulfate Nausea 
Atazanavir sulfate Nervous system disorder 
Atazanavir sulfate Oedema 
Atazanavir sulfate Rash maculo-papular 
Atazanavir sulfate Rhinorrhoea 
Atenolol Abasia 
Atenolol Abdominal tenderness 
Atenolol Abnormal dreams 
Atenolol Acute generalised exanthematous pustulosis 
Atenolol Acute kidney injury 
Atenolol Acute myocardial infarction 
Atenolol Acute respiratory distress syndrome 
Atenolol Affect lability 
Atenolol Agranulocytosis 
Atenolol Alopecia 
Atenolol Altered state of consciousness 
Atenolol Amnesia 
Atenolol Anaemia 
Atenolol Anaphylactic reaction 
Atenolol Anaphylactic shock 
Atenolol Angina pectoris 
Atenolol Anuria 
Atenolol Aplastic anaemia 
Atenolol Arrhythmia supraventricular 
Atenolol Arthralgia 
Atenolol Ascites 
Atenolol Aspartate aminotransferase increased 
Atenolol Asthenia 
Atenolol Atrial flutter 
Atenolol Atrioventricular block 
Atenolol Atrioventricular block complete 
Atenolol Atrioventricular block first degree 
Atenolol Back pain 
Atenolol Balance disorder 
Atenolol Blister 
Atenolol Blood bilirubin increased 
Atenolol Blood magnesium decreased 
Atenolol Blood pressure decreased 
Atenolol Blood pressure increased 
Atenolol Blood sodium decreased 
Atenolol Body temperature increased 
Atenolol Bone marrow failure 
Atenolol Bradycardia 
Atenolol Bradyphrenia 
Atenolol Burning sensation 
Atenolol Candida infection 
Atenolol Cardiac arrest 
Atenolol Cardiac failure 
Atenolol Cardio-respiratory arrest 
Atenolol Cardiogenic shock 
Atenolol Cardiomegaly 
Atenolol Cardiotoxicity 
Atenolol Carpal tunnel syndrome 
Atenolol Catatonia 
Atenolol Cerebral haemorrhage 
Atenolol Cerebral ischaemia 
Atenolol Cerebrovascular accident 
Atenolol Chest pain 
Atenolol Cholestasis 
Atenolol Chronic kidney disease 
Atenolol Circulatory collapse 
Atenolol Coagulopathy 
Atenolol Colitis ischaemic 
Atenolol Coma 
Atenolol Completed suicide 
Atenolol Confusional state 
Atenolol Constipation 
Atenolol Coronary artery disease 
Atenolol Cough 
Atenolol Crohn's disease 
Atenolol Crying 
Atenolol Cyanosis 
Atenolol Death 
Atenolol Decreased appetite 
Atenolol Deep vein thrombosis 
Atenolol Dehydration 
Atenolol Depressed level of consciousness 
Atenolol Depressed mood 
Atenolol Depression 
Atenolol Dermatitis 
Atenolol Dermatitis exfoliative 
Atenolol Diarrhoea 
Atenolol Disease progression 
Atenolol Disturbance in attention 
Atenolol Disturbance in sexual arousal 
Atenolol Dizziness 
Atenolol Drug abuse 
Atenolol Drug hypersensitivity 
Atenolol Drug reaction with eosinophilia and systemic symptoms 
Atenolol Drug-induced liver injury 
Atenolol Dry eye 
Atenolol Dry mouth 
Atenolol Dry skin 
Atenolol Dysgeusia 
Atenolol Dyspnoea exertional 
Atenolol Dysstasia 
Atenolol Dysuria 
Atenolol Electrocardiogram QT prolonged 
Atenolol Electrocardiogram abnormal 
Atenolol Eosinophilia 
Atenolol Epistaxis 
Atenolol Erectile dysfunction 
Atenolol Eye irritation 
Atenolol Face oedema 
Atenolol Fatigue 
Atenolol Femur fracture 
Atenolol Gait disturbance 
Atenolol Gastrointestinal disorder 
Atenolol Gastrointestinal haemorrhage 
Atenolol Generalised tonic-clonic seizure 
Atenolol Glycosuria 
Atenolol Haematemesis 
Atenolol Haematoma 
Atenolol Haemoglobin decreased 
Atenolol Haemorrhoids 
Atenolol Heart rate decreased 
Atenolol Hemiplegia 
Atenolol Hepatic cirrhosis 
Atenolol Hepatic enzyme increased 
Atenolol Hepatic steatosis 
Atenolol Hepatitis 
Atenolol Hepatocellular injury 
Atenolol Herpes zoster 
Atenolol Hot flush 
Atenolol Hyperbilirubinaemia 
Atenolol Hyperglycaemia 
Atenolol Hyperhidrosis 
Atenolol Hyperkalaemia 
Atenolol Hypertension 
Atenolol Hypertensive crisis 
Atenolol Hyperthermia 
Atenolol Hyperuricaemia 
Atenolol Hypocalcaemia 
Atenolol Hypoglycaemia 
Atenolol Hypokalaemia 
Atenolol Hypokinesia 
Atenolol Hypomagnesaemia 
Atenolol Hyponatraemia 
Atenolol Hypophagia 
Atenolol Hypophosphataemia 
Atenolol Hypotension 
Atenolol Hypothermia 
Atenolol Hypotonia 
Atenolol Hypoxia 
Atenolol Inappropriate antidiuretic hormone secretion 
Atenolol Influenza like illness 
Atenolol Insomnia 
Atenolol Interstitial lung disease 
Atenolol Intestinal obstruction 
Atenolol Jaundice cholestatic 
Atenolol Joint swelling 
Atenolol Lacrimation increased 
Atenolol Lactic acidosis 
Atenolol Lethargy 
Atenolol Leukopenia 
Atenolol Libido decreased 
Atenolol Lip swelling 
Atenolol Liver function test abnormal 
Atenolol Loss of consciousness 
Atenolol Loss of libido 
Atenolol Lymphadenopathy 
Atenolol Malaise 
Atenolol Mania 
Atenolol Melaena 
Atenolol Menopausal symptoms 
Atenolol Mental disorder 
Atenolol Metabolic acidosis 
Atenolol Metastases to liver 
Atenolol Metrorrhagia 
Atenolol Mitral valve incompetence 
Atenolol Mood swings 
Atenolol Movement disorder 
Atenolol Multiple organ dysfunction syndrome 
Atenolol Muscle spasms 
Atenolol Musculoskeletal pain 
Atenolol Musculoskeletal stiffness 
Atenolol Myalgia 
Atenolol Myocardial infarction 
Atenolol Myopathy 
Atenolol Nasal congestion 
Atenolol Nausea 
Atenolol Nightmare 
Atenolol Oliguria 
Atenolol Oral discomfort 
Atenolol Oropharyngeal discomfort 
Atenolol Orthostatic hypotension 
Atenolol Oxygen saturation decreased 
Atenolol Pain 
Atenolol Pain in extremity 
Atenolol Pallor 
Atenolol Palpitations 
Atenolol Pancreatitis 
Atenolol Pancreatitis acute 
Atenolol Paraesthesia 
Atenolol Parkinsonism 
Atenolol Peripheral swelling 
Atenolol Platelet count decreased 
Atenolol Pneumonia 
Atenolol Polyneuropathy 
Atenolol Psoriasis 
Atenolol Psychomotor hyperactivity 
Atenolol Pulmonary congestion 
Atenolol Pulmonary embolism 
Atenolol Pulmonary fibrosis 
Atenolol Pulmonary oedema 
Atenolol Purpura 
Atenolol Pyrexia 
Atenolol Rales 
Atenolol Rash 
Atenolol Rash erythematous 
Atenolol Rash papular 
Atenolol Rash pustular 
Atenolol Renal failure 
Atenolol Renal pain 
Atenolol Renal tubular necrosis 
Atenolol Respiratory arrest 
Atenolol Respiratory depression 
Atenolol Respiratory distress 
Atenolol Respiratory failure 
Atenolol Rhabdomyolysis 
Atenolol Rheumatoid arthritis 
Atenolol Shock 
Atenolol Sinus bradycardia 
Atenolol Skin exfoliation 
Atenolol Skin reaction 
Atenolol Skin ulcer 
Atenolol Sleep disorder 
Atenolol Somnolence 
Atenolol Subarachnoid haemorrhage 
Atenolol Subdural haematoma 
Atenolol Suicidal ideation 
Atenolol Suicide attempt 
Atenolol Syncope 
Atenolol Systemic lupus erythematosus 
Atenolol Tachycardia 
Atenolol Tachypnoea 
Atenolol Tension 
Atenolol Thirst 
Atenolol Thrombocytopenic purpura 
Atenolol Tongue disorder 
Atenolol Toxic epidermal necrolysis 
Atenolol Toxic skin eruption 
Atenolol Ulcer 
Atenolol Urinary incontinence 
Atenolol Urinary tract infection 
Atenolol Vascular purpura 
Atenolol Vasculitis 
Atenolol Ventricular tachycardia 
Atenolol Visual acuity reduced 
Atenolol Visual impairment 
Atenolol Vomiting 
Atomoxetine Abdominal discomfort 
Atomoxetine Abdominal pain 
Atomoxetine Abnormal dreams 
Atomoxetine Abortion spontaneous 
Atomoxetine Agitation 
Atomoxetine Alopecia 
Atomoxetine Amnesia 
Atomoxetine Angina pectoris 
Atomoxetine Angioedema 
Atomoxetine Apathy 
Atomoxetine Appetite disorder 
Atomoxetine Arrhythmia 
Atomoxetine Arthralgia 
Atomoxetine Blood bilirubin increased 
Atomoxetine Blood creatine phosphokinase increased 
Atomoxetine Blood glucose increased 
Atomoxetine Blood potassium decreased 
Atomoxetine Blood pressure decreased 
Atomoxetine Blood pressure increased 
Atomoxetine Bronchitis 
Atomoxetine Burning sensation 
Atomoxetine Cardiac arrest 
Atomoxetine Cerebral haemorrhage 
Atomoxetine Cerebrovascular accident 
Atomoxetine Chest discomfort 
Atomoxetine Chest pain 
Atomoxetine Cholecystitis 
Atomoxetine Cold sweat 
Atomoxetine Coma 
Atomoxetine Completed suicide 
Atomoxetine Confusional state 
Atomoxetine Conjunctivitis 
Atomoxetine Constipation 
Atomoxetine Crying 
Atomoxetine Death 
Atomoxetine Decreased appetite 
Atomoxetine Depressed mood 
Atomoxetine Depression 
Atomoxetine Diarrhoea 
Atomoxetine Diplopia 
Atomoxetine Discomfort 
Atomoxetine Drug eruption 
Atomoxetine Drug withdrawal syndrome 
Atomoxetine Drug-induced liver injury 
Atomoxetine Dry mouth 
Atomoxetine Dysgeusia 
Atomoxetine Dyspepsia 
Atomoxetine Dysphagia 
Atomoxetine Dysphoria 
Atomoxetine Dyspnoea 
Atomoxetine Dystonia 
Atomoxetine Electrocardiogram QT prolonged 
Atomoxetine Emotional disorder 
Atomoxetine Erectile dysfunction 
Atomoxetine Erythema 
Atomoxetine Eye irritation 
Atomoxetine Fatigue 
Atomoxetine Fear 
Atomoxetine Flushing 
Atomoxetine Fracture 
Atomoxetine Gastrointestinal disorder 
Atomoxetine Generalised tonic-clonic seizure 
Atomoxetine Haemorrhage 
Atomoxetine Hallucination, auditory 
Atomoxetine Heart rate increased 
Atomoxetine Hepatic enzyme increased 
Atomoxetine Hepatic failure 
Atomoxetine Hepatitis 
Atomoxetine Hepatotoxicity 
Atomoxetine Herpes zoster 
Atomoxetine Hostility 
Atomoxetine Hyperbilirubinaemia 
Atomoxetine Hyperhidrosis 
Atomoxetine Hypersensitivity 
Atomoxetine Hypertension 
Atomoxetine Hypotension 
Atomoxetine Hypotonia 
Atomoxetine Influenza 
Atomoxetine Influenza like illness 
Atomoxetine Intentional self-injury 
Atomoxetine Jaundice 
Atomoxetine Joint swelling 
Atomoxetine Lethargy 
Atomoxetine Liver injury 
Atomoxetine Loss of consciousness 
Atomoxetine Lung disorder 
Atomoxetine Malaise 
Atomoxetine Mania 
Atomoxetine Medication residue present 
Atomoxetine Meningitis 
Atomoxetine Mood altered 
Atomoxetine Mouth ulceration 
Atomoxetine Muscle twitching 
Atomoxetine Myalgia 
Atomoxetine Mydriasis 
Atomoxetine Nasal congestion 
Atomoxetine Nasopharyngitis 
Atomoxetine Nervousness 
Atomoxetine Nightmare 
Atomoxetine Oedema peripheral 
Atomoxetine Oral discomfort 
Atomoxetine Oropharyngeal pain 
Atomoxetine Oxygen saturation decreased 
Atomoxetine Pain in extremity 
Atomoxetine Palpitations 
Atomoxetine Parosmia 
Atomoxetine Pelvic pain 
Atomoxetine Peripheral coldness 
Atomoxetine Personality change 
Atomoxetine Petechiae 
Atomoxetine Platelet count decreased 
Atomoxetine Pneumonia 
Atomoxetine Pneumothorax 
Atomoxetine Pollakiuria 
Atomoxetine Priapism 
Atomoxetine Pruritus 
Atomoxetine Psychomotor hyperactivity 
Atomoxetine Psychotic disorder 
Atomoxetine Pyrexia 
Atomoxetine Rash 
Atomoxetine Raynaud's phenomenon 
Atomoxetine Restlessness 
Atomoxetine Retching 
Atomoxetine Sedation 
Atomoxetine Seizure 
Atomoxetine Sensory disturbance 
Atomoxetine Skin discolouration 
Atomoxetine Sleep apnoea syndrome 
Atomoxetine Somnolence 
Atomoxetine Stress cardiomyopathy 
Atomoxetine Suicide attempt 
Atomoxetine Supraventricular extrasystoles 
Atomoxetine Supraventricular tachycardia 
Atomoxetine Syncope 
Atomoxetine Tachycardia 
Atomoxetine Thirst 
Atomoxetine Tremor 
Atomoxetine Urinary retention 
Atomoxetine Urticaria 
Atomoxetine Vaginal haemorrhage 
Atomoxetine Ventricular extrasystoles 
Atomoxetine Vision blurred 
Atomoxetine Vomiting 
Atomoxetine Weight decreased 
Atomoxetine Weight increased 
Atomoxetine White blood cell count decreased 
Atomoxetine hydrochloride Abdominal pain upper 
Atomoxetine hydrochloride Abnormal dreams 
Atomoxetine hydrochloride Affect lability 
Atomoxetine hydrochloride Aggression 
Atomoxetine hydrochloride Agitation 
Atomoxetine hydrochloride Angiopathy 
Atomoxetine hydrochloride Back pain 
Atomoxetine hydrochloride Blood pressure increased 
Atomoxetine hydrochloride Body temperature increased 
Atomoxetine hydrochloride Bone disorder 
Atomoxetine hydrochloride Breast disorder 
Atomoxetine hydrochloride Cardiac disorder 
Atomoxetine hydrochloride Chest pain 
Atomoxetine hydrochloride Chills 
Atomoxetine hydrochloride Coma 
Atomoxetine hydrochloride Completed suicide 
Atomoxetine hydrochloride Conjunctivitis 
Atomoxetine hydrochloride Cough 
Atomoxetine hydrochloride Crying 
Atomoxetine hydrochloride Decreased appetite 
Atomoxetine hydrochloride Delirium 
Atomoxetine hydrochloride Depressed mood 
Atomoxetine hydrochloride Depression 
Atomoxetine hydrochloride Dermatitis 
Atomoxetine hydrochloride Disorientation 
Atomoxetine hydrochloride Disturbance in sexual arousal 
Atomoxetine hydrochloride Dizziness 
Atomoxetine hydrochloride Drug abuse 
Atomoxetine hydrochloride Drug dependence 
Atomoxetine hydrochloride Dysgeusia 
Atomoxetine hydrochloride Dysmenorrhoea 
Atomoxetine hydrochloride Dyspepsia 
Atomoxetine hydrochloride Dysphoria 
Atomoxetine hydrochloride Ear infection 
Atomoxetine hydrochloride Epigastric discomfort 
Atomoxetine hydrochloride Erectile dysfunction 
Atomoxetine hydrochloride Fatigue 
Atomoxetine hydrochloride Feeling jittery 
Atomoxetine hydrochloride Flatulence 
Atomoxetine hydrochloride Flushing 
Atomoxetine hydrochloride Gastrointestinal disorder 
Atomoxetine hydrochloride Gastrointestinal pain 
Atomoxetine hydrochloride Hallucination 
Atomoxetine hydrochloride Headache 
Atomoxetine hydrochloride Hepatic failure 
Atomoxetine hydrochloride Hot flush 
Atomoxetine hydrochloride Hyperhidrosis 
Atomoxetine hydrochloride Hypoaesthesia 
Atomoxetine hydrochloride Infection 
Atomoxetine hydrochloride Influenza 
Atomoxetine hydrochloride Insomnia 
Atomoxetine hydrochloride Libido decreased 
Atomoxetine hydrochloride Loss of consciousness 
Atomoxetine hydrochloride Malnutrition 
Atomoxetine hydrochloride Menopausal symptoms 
Atomoxetine hydrochloride Menstrual disorder 
Atomoxetine hydrochloride Menstruation irregular 
Atomoxetine hydrochloride Mental disorder 
Atomoxetine hydrochloride Mental status changes 
Atomoxetine hydrochloride Metabolic disorder 
Atomoxetine hydrochloride Micturition urgency 
Atomoxetine hydrochloride Middle insomnia 
Atomoxetine hydrochloride Mood swings 
Atomoxetine hydrochloride Muscle rigidity 
Atomoxetine hydrochloride Muscle spasms 
Atomoxetine hydrochloride Musculoskeletal discomfort 
Atomoxetine hydrochloride Myalgia 
Atomoxetine hydrochloride Mydriasis 
Atomoxetine hydrochloride Myoclonus 
Atomoxetine hydrochloride Nasal congestion 
Atomoxetine hydrochloride Nasopharyngitis 
Atomoxetine hydrochloride Nausea 
Atomoxetine hydrochloride Nervous system disorder 
Atomoxetine hydrochloride Nervousness 
Atomoxetine hydrochloride Neuroleptic malignant syndrome 
Atomoxetine hydrochloride Oropharyngeal discomfort 
Atomoxetine hydrochloride Oropharyngeal pain 
Atomoxetine hydrochloride Pain 
Atomoxetine hydrochloride Paraesthesia 
Atomoxetine hydrochloride Pelvic pain 
Atomoxetine hydrochloride Presyncope 
Atomoxetine hydrochloride Pruritus 
Atomoxetine hydrochloride Raynaud's phenomenon 
Atomoxetine hydrochloride Rhinorrhoea 
Atomoxetine hydrochloride Seizure 
Atomoxetine hydrochloride Sensory disturbance 
Atomoxetine hydrochloride Sexual dysfunction 
Atomoxetine hydrochloride Shock 
Atomoxetine hydrochloride Sinus congestion 
Atomoxetine hydrochloride Sinusitis 
Atomoxetine hydrochloride Skin disorder 
Atomoxetine hydrochloride Sleep disorder 
Atomoxetine hydrochloride Suicidal ideation 
Atomoxetine hydrochloride Suicide attempt 
Atomoxetine hydrochloride Tension 
Atomoxetine hydrochloride Thirst 
Atomoxetine hydrochloride Upper respiratory tract infection 
Atomoxetine hydrochloride Urethral disorder 
Atomoxetine hydrochloride Urinary retention 
Atomoxetine hydrochloride Urinary tract disorder 
Atomoxetine hydrochloride Vertigo 
Atomoxetine hydrochloride Vision blurred 
Atomoxetine hydrochloride Vomiting 
Atorvastatin Abasia 
Atorvastatin Abdominal discomfort 
Atorvastatin Abdominal distension 
Atorvastatin Abdominal pain 
Atorvastatin Abdominal pain upper 
Atorvastatin Abnormal dreams 
Atorvastatin Acute kidney injury 
Atorvastatin Acute myocardial infarction 
Atorvastatin Aggression 
Atorvastatin Alanine aminotransferase increased 
Atorvastatin Alopecia 
Atorvastatin Amnesia 
Atorvastatin Anaemia 
Atorvastatin Anaphylactic reaction 
Atorvastatin Angioedema 
Atorvastatin Anxiety 
Atorvastatin Aphasia 
Atorvastatin Arthralgia 
Atorvastatin Arthritis 
Atorvastatin Arthropathy 
Atorvastatin Ascites 
Atorvastatin Aspartate aminotransferase increased 
Atorvastatin Asthenia 
Atorvastatin Asthma 
Atorvastatin Back pain 
Atorvastatin Balance disorder 
Atorvastatin Blindness 
Atorvastatin Blister 
Atorvastatin Blood alkaline phosphatase increased 
Atorvastatin Blood cholesterol increased 
Atorvastatin Blood creatine phosphokinase increased 
Atorvastatin Blood creatinine increased 
Atorvastatin Blood glucose increased 
Atorvastatin Blood potassium decreased 
Atorvastatin Blood pressure decreased 
Atorvastatin Blood sodium decreased 
Atorvastatin Blood triglycerides increased 
Atorvastatin Blood uric acid increased 
Atorvastatin Bone pain 
Atorvastatin Breast enlargement 
Atorvastatin Bronchitis 
Atorvastatin Cardiac arrest 
Atorvastatin Cardiac disorder 
Atorvastatin Cardiac failure 
Atorvastatin Cardiac failure congestive 
Atorvastatin Cardiomyopathy 
Atorvastatin Carpal tunnel syndrome 
Atorvastatin Cataract 
Atorvastatin Cerebral haemorrhage 
Atorvastatin Chest discomfort 
Atorvastatin Chest pain 
Atorvastatin Chills 
Atorvastatin Cholecystitis acute 
Atorvastatin Cholelithiasis 
Atorvastatin Cholestasis 
Atorvastatin Chromaturia 
Atorvastatin Chronic obstructive pulmonary disease 
Atorvastatin Circulatory collapse 
Atorvastatin Coagulopathy 
Atorvastatin Cognitive disorder 
Atorvastatin Cold sweat 
Atorvastatin Colitis 
Atorvastatin Colon cancer 
Atorvastatin Coma 
Atorvastatin Confusional state 
Atorvastatin Constipation 
Atorvastatin Contusion 
Atorvastatin Coronary artery disease 
Atorvastatin Cough 
Atorvastatin Deafness 
Atorvastatin Death 
Atorvastatin Decreased appetite 
Atorvastatin Dehydration 
Atorvastatin Delirium 
Atorvastatin Dementia 
Atorvastatin Dental caries 
Atorvastatin Depression 
Atorvastatin Dermatitis 
Atorvastatin Dermatitis contact 
Atorvastatin Diabetes mellitus 
Atorvastatin Diabetic ketoacidosis 
Atorvastatin Diarrhoea 
Atorvastatin Diplopia 
Atorvastatin Disease progression 
Atorvastatin Disturbance in attention 
Atorvastatin Dizziness 
Atorvastatin Drug hypersensitivity 
Atorvastatin Drug intolerance 
Atorvastatin Drug-induced liver injury 
Atorvastatin Dry mouth 
Atorvastatin Dysarthria 
Atorvastatin Dyspepsia 
Atorvastatin Dysphagia 
Atorvastatin Dysphonia 
Atorvastatin Dyspnoea 
Atorvastatin Dyspnoea exertional 
Atorvastatin Dysstasia 
Atorvastatin Dysuria 
Atorvastatin Electrocardiogram QT prolonged 
Atorvastatin Emotional distress 
Atorvastatin Epigastric discomfort 
Atorvastatin Erectile dysfunction 
Atorvastatin Eructation 
Atorvastatin Erythema 
Atorvastatin Extrasystoles 
Atorvastatin Eye haemorrhage 
Atorvastatin Eye irritation 
Atorvastatin Eye swelling 
Atorvastatin Eyelid oedema 
Atorvastatin Face oedema 
Atorvastatin Faeces discoloured 
Atorvastatin Fatigue 
Atorvastatin Feeling abnormal 
Atorvastatin Feeling cold 
Atorvastatin Feeling hot 
Atorvastatin Femur fracture 
Atorvastatin Flatulence 
Atorvastatin Fracture 
Atorvastatin Fungal infection 
Atorvastatin Gait disturbance 
Atorvastatin Gallbladder disorder 
Atorvastatin Gamma-glutamyltransferase increased 
Atorvastatin Gastrointestinal haemorrhage 
Atorvastatin Gout 
Atorvastatin Haematocrit decreased 
Atorvastatin Haematuria 
Atorvastatin Haemoglobin decreased 
Atorvastatin Haemolytic anaemia 
Atorvastatin Haemoptysis 
Atorvastatin Haemorrhage intracranial 
Atorvastatin Hallucination 
Atorvastatin Hallucination, visual 
Atorvastatin Headache 
Atorvastatin Heart rate increased 
Atorvastatin Hemiplegia 
Atorvastatin Hepatic cancer 
Atorvastatin Hepatic cirrhosis 
Atorvastatin Hepatic enzyme increased 
Atorvastatin Hepatic failure 
Atorvastatin Hepatic function abnormal 
Atorvastatin Hepatitis 
Atorvastatin Hepatitis acute 
Atorvastatin Hepatitis cholestatic 
Atorvastatin Hepatocellular injury 
Atorvastatin Hepatomegaly 
Atorvastatin Hernia 
Atorvastatin Hot flush 
Atorvastatin Hypercalcaemia 
Atorvastatin Hyperglycaemia 
Atorvastatin Hyperhidrosis 
Atorvastatin Hyperkalaemia 
Atorvastatin Hyperthyroidism 
Atorvastatin Hypoacusis 
Atorvastatin Hypoaesthesia 
Atorvastatin Hypoglycaemia 
Atorvastatin Hypokalaemia 
Atorvastatin Hypokinesia 
Atorvastatin Hypotension 
Atorvastatin Hypoxia 
Atorvastatin Ileus 
Atorvastatin Inappropriate antidiuretic hormone secretion 
Atorvastatin Incontinence 
Atorvastatin Infection 
Atorvastatin Influenza 
Atorvastatin Influenza like illness 
Atorvastatin Insomnia 
Atorvastatin Interstitial lung disease 
Atorvastatin Iron deficiency anaemia 
Atorvastatin Jaundice 
Atorvastatin Joint swelling 
Atorvastatin Laceration 
Atorvastatin Lacrimation increased 
Atorvastatin Lethargy 
Atorvastatin Libido decreased 
Atorvastatin Limb discomfort 
Atorvastatin Lip swelling 
Atorvastatin Lipase increased 
Atorvastatin Liver disorder 
Atorvastatin Liver function test abnormal 
Atorvastatin Liver injury 
Atorvastatin Local swelling 
Atorvastatin Loss of consciousness 
Atorvastatin Lung disorder 
Atorvastatin Lung infection 
Atorvastatin Malaise 
Atorvastatin Medication residue present 
Atorvastatin Melaena 
Atorvastatin Memory impairment 
Atorvastatin Mental disorder 
Atorvastatin Mental impairment 
Atorvastatin Metabolic acidosis 
Atorvastatin Metabolic disorder 
Atorvastatin Metastases to liver 
Atorvastatin Micturition disorder 
Atorvastatin Migraine 
Atorvastatin Mobility decreased 
Atorvastatin Movement disorder 
Atorvastatin Multiple organ dysfunction syndrome 
Atorvastatin Muscle atrophy 
Atorvastatin Muscle spasms 
Atorvastatin Muscle twitching 
Atorvastatin Muscular weakness 
Atorvastatin Musculoskeletal chest pain 
Atorvastatin Musculoskeletal pain 
Atorvastatin Musculoskeletal stiffness 
Atorvastatin Myalgia 
Atorvastatin Myelodysplastic syndrome 
Atorvastatin Myocardial infarction 
Atorvastatin Myopathy 
Atorvastatin Myositis 
Atorvastatin Nasopharyngitis 
Atorvastatin Nausea 
Atorvastatin Neck pain 
Atorvastatin Neoplasm malignant 
Atorvastatin Neoplasm progression 
Atorvastatin Nephropathy 
Atorvastatin Nervous system disorder 
Atorvastatin Neuralgia 
Atorvastatin Neuropathy peripheral 
Atorvastatin Nightmare 
Atorvastatin Oedema 
Atorvastatin Oedema peripheral 
Atorvastatin Oesophagitis 
Atorvastatin Oral discomfort 
Atorvastatin Oropharyngeal pain 
Atorvastatin Orthostatic hypotension 
Atorvastatin Osteoarthritis 
Atorvastatin Osteomyelitis 
Atorvastatin Osteonecrosis of jaw 
Atorvastatin Otitis media 
Atorvastatin Pain 
Atorvastatin Pain in extremity 
Atorvastatin Palpitations 
Atorvastatin Pancreatic carcinoma 
Atorvastatin Pancreatitis 
Atorvastatin Pancreatitis acute 
Atorvastatin Pancytopenia 
Atorvastatin Paraesthesia 
Atorvastatin Paralysis 
Atorvastatin Peripheral coldness 
Atorvastatin Peripheral swelling 
Atorvastatin Peripheral vascular disorder 
Atorvastatin Pharyngeal oedema 
Atorvastatin Pleural effusion 
Atorvastatin Pneumonia 
Atorvastatin Pollakiuria 
Atorvastatin Polyneuropathy 
Atorvastatin Polyuria 
Atorvastatin Poor quality sleep 
Atorvastatin Pruritus 
Atorvastatin Pulmonary embolism 
Atorvastatin Pulmonary fibrosis 
Atorvastatin Pyrexia 
Atorvastatin Rash 
Atorvastatin Rash generalised 
Atorvastatin Rash macular 
Atorvastatin Rash maculo-papular 
Atorvastatin Rash pruritic 
Atorvastatin Red blood cell sedimentation rate increased 
Atorvastatin Renal failure 
Atorvastatin Renal impairment 
Atorvastatin Renal tubular necrosis 
Atorvastatin Respiratory failure 
Atorvastatin Restless legs syndrome 
Atorvastatin Rhabdomyolysis 
Atorvastatin Sensory loss 
Atorvastatin Sepsis 
Atorvastatin Skin discolouration 
Atorvastatin Skin infection 
Atorvastatin Skin ulcer 
Atorvastatin Sleep disorder 
Atorvastatin Somnolence 
Atorvastatin Speech disorder 
Atorvastatin Spinal compression fracture 
Atorvastatin Staphylococcal infection 
Atorvastatin Subarachnoid haemorrhage 
Atorvastatin Sudden death 
Atorvastatin Suicidal ideation 
Atorvastatin Suicide attempt 
Atorvastatin Swelling 
Atorvastatin Swelling face 
Atorvastatin Syncope 
Atorvastatin Tachycardia 
Atorvastatin Tendon rupture 
Atorvastatin Tendonitis 
Atorvastatin Throat irritation 
Atorvastatin Thrombocytopenia 
Atorvastatin Thrombophlebitis 
Atorvastatin Tinnitus 
Atorvastatin Transaminases increased 
Atorvastatin Transient ischaemic attack 
Atorvastatin Tremor 
Atorvastatin Upper limb fracture 
Atorvastatin Urinary retention 
Atorvastatin Urinary tract infection 
Atorvastatin Urine analysis abnormal 
Atorvastatin Urticaria 
Atorvastatin Ventricular fibrillation 
Atorvastatin Vision blurred 
Atorvastatin Visual acuity reduced 
Atorvastatin Visual impairment 
Atorvastatin Vomiting 
Atorvastatin Weight decreased 
Atorvastatin Weight increased 
Atorvastatin White blood cell count increased 
Atorvastatin calcium Abdominal discomfort 
Atorvastatin calcium Abdominal pain 
Atorvastatin calcium Acute kidney injury 
Atorvastatin calcium Affect lability 
Atorvastatin calcium Agitation 
Atorvastatin calcium Alopecia 
Atorvastatin calcium Amblyopia 
Atorvastatin calcium Amnesia 
Atorvastatin calcium Anaphylactic shock 
Atorvastatin calcium Angioedema 
Atorvastatin calcium Anorectal discomfort 
Atorvastatin calcium Arthralgia 
Atorvastatin calcium Arthritis 
Atorvastatin calcium Asthenia 
Atorvastatin calcium Back pain 
Atorvastatin calcium Blood creatine phosphokinase increased 
Atorvastatin calcium Blood disorder 
Atorvastatin calcium Blood magnesium decreased 
Atorvastatin calcium Body temperature increased 
Atorvastatin calcium Breast disorder 
Atorvastatin calcium Breast enlargement 
Atorvastatin calcium Bronchitis 
Atorvastatin calcium Cerebral haemorrhage 
Atorvastatin calcium Cheilitis 
Atorvastatin calcium Chest pain 
Atorvastatin calcium Cholestasis 
Atorvastatin calcium Cognitive disorder 
Atorvastatin calcium Confusional state 
Atorvastatin calcium Connective tissue disorder 
Atorvastatin calcium Deafness 
Atorvastatin calcium Decreased appetite 
Atorvastatin calcium Dermatitis contact 
Atorvastatin calcium Diarrhoea 
Atorvastatin calcium Discomfort 
Atorvastatin calcium Disturbance in sexual arousal 
Atorvastatin calcium Dizziness 
Atorvastatin calcium Drug interaction 
Atorvastatin calcium Dry mouth 
Atorvastatin calcium Dyspepsia 
Atorvastatin calcium Dysphagia 
Atorvastatin calcium Ear disorder 
Atorvastatin calcium Eczema 
Atorvastatin calcium Enteritis 
Atorvastatin calcium Erectile dysfunction 
Atorvastatin calcium Face oedema 
Atorvastatin calcium Fatigue 
Atorvastatin calcium Feeling abnormal 
Atorvastatin calcium Flatulence 
Atorvastatin calcium Gastrointestinal pain 
Atorvastatin calcium Generalised oedema 
Atorvastatin calcium Gingival bleeding 
Atorvastatin calcium Glaucoma 
Atorvastatin calcium Glossitis 
Atorvastatin calcium Haemorrhagic stroke 
Atorvastatin calcium Headache 
Atorvastatin calcium Hepatic enzyme increased 
Atorvastatin calcium Hepatic failure 
Atorvastatin calcium Hepatitis 
Atorvastatin calcium Hepatobiliary disease 
Atorvastatin calcium Hyperglycaemia 
Atorvastatin calcium Hyperhidrosis 
Atorvastatin calcium Hyperkinesia 
Atorvastatin calcium Hypersensitivity 
Atorvastatin calcium Hypertonia 
Atorvastatin calcium Hypoaesthesia 
Atorvastatin calcium Hypoglycaemia 
Atorvastatin calcium Increased appetite 
Atorvastatin calcium Infection 
Atorvastatin calcium Influenza 
Atorvastatin calcium Inner ear disorder 
Atorvastatin calcium Insomnia 
Atorvastatin calcium Ischaemic stroke 
Atorvastatin calcium Jaundice cholestatic 
Atorvastatin calcium Joint swelling 
Atorvastatin calcium Liver function test abnormal 
Atorvastatin calcium Loss of consciousness 
Atorvastatin calcium Lymphatic disorder 
Atorvastatin calcium Malaise 
Atorvastatin calcium Memory impairment 
Atorvastatin calcium Metrorrhagia 
Atorvastatin calcium Migraine 
Atorvastatin calcium Mood swings 
Atorvastatin calcium Muscle spasms 
Atorvastatin calcium Muscular weakness 
Atorvastatin calcium Musculoskeletal pain 
Atorvastatin calcium Musculoskeletal stiffness 
Atorvastatin calcium Myalgia 
Atorvastatin calcium Myopathy 
Atorvastatin calcium Myositis 
Atorvastatin calcium Nasopharyngitis 
Atorvastatin calcium Nausea 
Atorvastatin calcium Neck pain 
Atorvastatin calcium Nephritis 
Atorvastatin calcium Nephrolithiasis 
Atorvastatin calcium Neuropathy peripheral 
Atorvastatin calcium Nightmare 
Atorvastatin calcium Nuchal rigidity 
Atorvastatin calcium Oesophagitis 
Atorvastatin calcium Pain 
Atorvastatin calcium Pain in extremity 
Atorvastatin calcium Paraesthesia 
Atorvastatin calcium Parosmia 
Atorvastatin calcium Pharyngitis 
Atorvastatin calcium Phlebitis 
Atorvastatin calcium Photosensitivity reaction 
Atorvastatin calcium Pneumonia 
Atorvastatin calcium Proctalgia 
Atorvastatin calcium Pruritus 
Atorvastatin calcium Pyrexia 
Atorvastatin calcium Rectal tenesmus 
Atorvastatin calcium Renal failure 
Atorvastatin calcium Renal impairment 
Atorvastatin calcium Rhabdomyolysis 
Atorvastatin calcium Rhinitis 
Atorvastatin calcium Seborrhoeic dermatitis 
Atorvastatin calcium Somnolence 
Atorvastatin calcium Stomatitis 
Atorvastatin calcium Syncope 
Atorvastatin calcium Tendon rupture 
Atorvastatin calcium Thrombocytopenia 
Atorvastatin calcium Tinnitus 
Atorvastatin calcium Transaminases increased 
Atorvastatin calcium Urinary tract infection 
Atorvastatin calcium Urticaria 
Atorvastatin calcium Vision blurred 
Atorvastatin calcium Vomiting 
Atorvastatin calcium Weight increased 
Atovaquone Abdominal pain 
Atovaquone Alanine aminotransferase increased 
Atovaquone Amylase increased 
Atovaquone Angioedema 
Atovaquone Anxiety 
Atovaquone Aspartate aminotransferase increased 
Atovaquone Blood alkaline phosphatase increased 
Atovaquone Blood creatinine increased 
Atovaquone Blood disorder 
Atovaquone Body temperature increased 
Atovaquone Bronchospasm 
Atovaquone Constipation 
Atovaquone Death 
Atovaquone Depression 
Atovaquone Dermatitis 
Atovaquone Dizziness 
Atovaquone Dysgeusia 
Atovaquone Dyspepsia 
Atovaquone Erythema multiforme 
Atovaquone Eye disorder 
Atovaquone Gastrointestinal disorder 
Atovaquone Gastrointestinal pain 
Atovaquone Hepatic failure 
Atovaquone Hepatitis 
Atovaquone Hepatobiliary disease 
Atovaquone Hyperglycaemia 
Atovaquone Hyperhidrosis 
Atovaquone Hypersensitivity 
Atovaquone Hypoglycaemia 
Atovaquone Hypotension 
Atovaquone Immune system disorder 
Atovaquone Influenza 
Atovaquone Insomnia 
Atovaquone Laboratory test abnormal 
Atovaquone Lymphatic disorder 
Atovaquone Musculoskeletal discomfort 
Atovaquone Myalgia 
Atovaquone Neutropenia 
Atovaquone Oral candidiasis 
Atovaquone Pancreatitis 
Atovaquone Pruritus 
Atovaquone Pyrexia 
Atovaquone Renal failure 
Atovaquone Rhinitis 
Atovaquone Sinusitis 
Atovaquone Skin disorder 
Atovaquone Skin exfoliation 
Atovaquone Stevens-Johnson syndrome 
Atovaquone Throat tightness 
Atovaquone Urethral disorder 
Atovaquone Urinary tract disorder 
Atovaquone Urticaria 
Atracurium Anaphylactic shock 
Atracurium Anaphylactoid reaction 
Atracurium Angiopathy 
Atracurium Azotaemia 
Atracurium Bradycardia 
Atracurium Brain injury 
Atracurium Brain oedema 
Atracurium Bronchospasm 
Atracurium Cardiac arrest 
Atracurium Connective tissue disorder 
Atracurium Dermatitis 
Atracurium Dyspnoea 
Atracurium Erythema 
Atracurium Flushing 
Atracurium Hypersensitivity 
Atracurium Immune system disorder 
Atracurium Injury 
Atracurium Laryngospasm 
Atracurium Muscular weakness 
Atracurium Myopathy 
Atracurium Nervous system disorder 
Atracurium Pruritus 
Atracurium Rash 
Atracurium Seizure 
Atracurium Skin disorder 
Atracurium Tachycardia 
Atracurium Urticaria 
Atracurium Wheezing 
Atracurium besylate Anaphylactic shock 
Atracurium besylate Anaphylactoid reaction 
Atracurium besylate Angioedema 
Atracurium besylate Bradycardia 
Atracurium besylate Bronchospasm 
Atracurium besylate Cardiac arrest 
Atracurium besylate Cardiovascular disorder 
Atracurium besylate Dermatitis 
Atracurium besylate Dyspnoea 
Atracurium besylate Erythema 
Atracurium besylate Heart rate decreased 
Atracurium besylate Heart rate increased 
Atracurium besylate Hypersensitivity 
Atracurium besylate Hypertension 
Atracurium besylate Hypotension 
Atracurium besylate Hypoxia 
Atracurium besylate Injection site reaction 
Atracurium besylate Laryngospasm 
Atracurium besylate Myopathy 
Atracurium besylate Pruritus 
Atracurium besylate Rash 
Atracurium besylate Seizure 
Atracurium besylate Tachycardia 
Atracurium besylate Urticaria 
Atracurium besylate Vasodilatation 
Atracurium besylate Wheezing 
Atropine Abdominal distension 
Atropine Abdominal pain 
Atropine Accommodation disorder 
Atropine Acute coronary syndrome 
Atropine Amnesia 
Atropine Anaphylactic shock 
Atropine Angina pectoris 
Atropine Angioedema 
Atropine Anxiety 
Atropine Arrhythmia supraventricular 
Atropine Asthenia 
Atropine Ataxia 
Atropine Atrial fibrillation 
Atropine Blepharitis 
Atropine Blindness 
Atropine Blood disorder 
Atropine Blood pressure increased 
Atropine Blood urea increased 
Atropine Body temperature increased 
Atropine Cardiac arrest 
Atropine Chest pain 
Atropine Coma 
Atropine Conjunctivitis 
Atropine Constipation 
Atropine Cough 
Atropine Cyanosis 
Atropine Death 
Atropine Dehydration 
Atropine Depressed level of consciousness 
Atropine Depression 
Atropine Dermatitis 
Atropine Dermatitis contact 
Atropine Diplopia 
Atropine Disorientation 
Atropine Dizziness 
Atropine Dry eye 
Atropine Dry mouth 
Atropine Dry skin 
Atropine Dysarthria 
Atropine Dysgeusia 
Atropine Dyspepsia 
Atropine Dysphagia 
Atropine Dyspnoea 
Atropine Dysuria 
Atropine Eczema 
Atropine Electrocardiogram QT prolonged 
Atropine Erectile dysfunction 
Atropine Erythema 
Atropine Extrasystoles 
Atropine Eye pain 
Atropine Fatigue 
Atropine Feeling abnormal 
Atropine Feeling hot 
Atropine Gastrointestinal pain 
Atropine Gastrooesophageal reflux disease 
Atropine Haemoglobin decreased 
Atropine Hallucination, visual 
Atropine Headache 
Atropine Heart rate increased 
Atropine Hyperglycaemia 
Atropine Hyperkinesia 
Atropine Hyperpyrexia 
Atropine Hyperreflexia 
Atropine Hypersensitivity 
Atropine Hypertension 
Atropine Hyperthermia 
Atropine Hypertonia 
Atropine Hypoglycaemia 
Atropine Hypokalaemia 
Atropine Hyponatraemia 
Atropine Hypotonia 
Atropine Ileus paralytic 
Atropine Injection site reaction 
Atropine Insomnia 
Atropine Intraocular pressure increased 
Atropine Irritability 
Atropine Keratitis 
Atropine Laryngitis 
Atropine Laryngospasm 
Atropine Lethargy 
Atropine Leukocytosis 
Atropine Loss of libido 
Atropine Mania 
Atropine Mental disorder 
Atropine Miosis 
Atropine Muscle twitching 
Atropine Myocardial infarction 
Atropine Nasal congestion 
Atropine Nasal dryness 
Atropine Nausea 
Atropine Nervousness 
Atropine Oedema 
Atropine Oral disorder 
Atropine Pain 
Atropine Palpitations 
Atropine Paralysis 
Atropine Paranoia 
Atropine Petechiae 
Atropine Photophobia 
Atropine Pruritus 
Atropine Psychotic disorder 
Atropine Pulmonary function test decreased 
Atropine Pulmonary oedema 
Atropine Rash 
Atropine Rash erythematous 
Atropine Rash macular 
Atropine Rash maculo-papular 
Atropine Rash papular 
Atropine Respiratory arrest 
Atropine Respiratory depression 
Atropine Respiratory failure 
Atropine Restlessness 
Atropine Scab 
Atropine Seizure 
Atropine Shock 
Atropine Sinus tachycardia 
Atropine Skin exfoliation 
Atropine Somnolence 
Atropine Stupor 
Atropine Supraventricular extrasystoles 
Atropine Supraventricular tachycardia 
Atropine Swelling 
Atropine Syncope 
Atropine Tachypnoea 
Atropine Tension 
Atropine Tremor 
Atropine Urticaria 
Atropine Ventricular arrhythmia 
Atropine Ventricular extrasystoles 
Atropine Ventricular fibrillation 
Atropine Ventricular tachycardia 
Atropine Vertigo 
Atropine Visual acuity reduced 
Atropine sulfate Abdominal distension 
Atropine sulfate Abdominal pain 
Atropine sulfate Accommodation disorder 
Atropine sulfate Amblyopia 
Atropine sulfate Amnesia 
Atropine sulfate Anxiety 
Atropine sulfate Arrhythmia supraventricular 
Atropine sulfate Asthenia 
Atropine sulfate Ataxia 
Atropine sulfate Atrial fibrillation 
Atropine sulfate Azotaemia 
Atropine sulfate Blepharitis 
Atropine sulfate Blindness 
Atropine sulfate Blood pressure decreased 
Atropine sulfate Blood pressure increased 
Atropine sulfate Blood urea increased 
Atropine sulfate Cardiac arrest 
Atropine sulfate Cardiomegaly 
Atropine sulfate Chest pain 
Atropine sulfate Circulatory collapse 
Atropine sulfate Cold sweat 
Atropine sulfate Coma 
Atropine sulfate Confusional state 
Atropine sulfate Conjunctivitis 
Atropine sulfate Constipation 
Atropine sulfate Death 
Atropine sulfate Dehydration 
Atropine sulfate Depression 
Atropine sulfate Dermatitis 
Atropine sulfate Disturbance in attention 
Atropine sulfate Dizziness 
Atropine sulfate Dry eye 
Atropine sulfate Dry mouth 
Atropine sulfate Dry skin 
Atropine sulfate Dysarthria 
Atropine sulfate Dyskinesia 
Atropine sulfate Dysphagia 
Atropine sulfate Dyspnoea 
Atropine sulfate Dysuria 
Atropine sulfate Electrocardiogram QT prolonged 
Atropine sulfate Erectile dysfunction 
Atropine sulfate Eye irritation 
Atropine sulfate Fatigue 
Atropine sulfate Feeding disorder 
Atropine sulfate Feeling hot 
Atropine sulfate Flushing 
Atropine sulfate Generalised tonic-clonic seizure 
Atropine sulfate Haemoglobin decreased 
Atropine sulfate Hallucination, auditory 
Atropine sulfate Hallucination, visual 
Atropine sulfate Hyperglycaemia 
Atropine sulfate Hyperpyrexia 
Atropine sulfate Hyperreflexia 
Atropine sulfate Hypersensitivity 
Atropine sulfate Hypertonia 
Atropine sulfate Hypoglycaemia 
Atropine sulfate Hypokalaemia 
Atropine sulfate Hyponatraemia 
Atropine sulfate Ileus paralytic 
Atropine sulfate Injection site reaction 
Atropine sulfate Insomnia 
Atropine sulfate Irritability 
Atropine sulfate Lacrimation increased 
Atropine sulfate Laryngitis 
Atropine sulfate Laryngospasm 
Atropine sulfate Lethargy 
Atropine sulfate Leukocytosis 
Atropine sulfate Local swelling 
Atropine sulfate Loss of libido 
Atropine sulfate Mania 
Atropine sulfate Mental disorder 
Atropine sulfate Micturition urgency 
Atropine sulfate Muscle twitching 
Atropine sulfate Myocardial infarction 
Atropine sulfate Nausea 
Atropine sulfate Oral disorder 
Atropine sulfate Pain 
Atropine sulfate Palpitations 
Atropine sulfate Paranoia 
Atropine sulfate Petechiae 
Atropine sulfate Photophobia 
Atropine sulfate Photosensitivity reaction 
Atropine sulfate Pleural effusion 
Atropine sulfate Pyrexia 
Atropine sulfate Rash 
Atropine sulfate Rash erythematous 
Atropine sulfate Rash macular 
Atropine sulfate Rash maculo-papular 
Atropine sulfate Rash papular 
Atropine sulfate Respiratory failure 
Atropine sulfate Restlessness 
Atropine sulfate Salivary hypersecretion 
Atropine sulfate Sinus tachycardia 
Atropine sulfate Skin discolouration 
Atropine sulfate Skin exfoliation 
Atropine sulfate Stupor 
Atropine sulfate Supraventricular extrasystoles 
Atropine sulfate Supraventricular tachycardia 
Atropine sulfate Syncope 
Atropine sulfate Tachycardia 
Atropine sulfate Tachypnoea 
Atropine sulfate Tremor 
Atropine sulfate Ventricular arrhythmia 
Atropine sulfate Ventricular extrasystoles 
Atropine sulfate Ventricular fibrillation 
Atropine sulfate Ventricular tachycardia 
Atropine sulfate Vertigo 
Atropine sulfate Vision blurred 
Atropine sulfate Visual acuity reduced 
Atropine sulfate Vomiting 
Atropine sulfate Withdrawal syndrome 
Auranofin Abdominal pain 
Auranofin Agranulocytosis 
Auranofin Alopecia 
Auranofin Anaemia 
Auranofin Angioedema 
Auranofin Aplastic anaemia 
Auranofin Colitis ulcerative 
Auranofin Conjunctivitis 
Auranofin Constipation 
Auranofin Decreased appetite 
Auranofin Dermatitis 
Auranofin Dermatitis exfoliative 
Auranofin Diarrhoea 
Auranofin Dysgeusia 
Auranofin Dyspepsia 
Auranofin Dysphagia 
Auranofin Eosinophilia 
Auranofin Eye disorder 
Auranofin Flatulence 
Auranofin Gastrointestinal haemorrhage 
Auranofin Gastrointestinal pain 
Auranofin Gingivitis 
Auranofin Glossitis 
Auranofin Haematuria 
Auranofin Hepatic enzyme increased 
Auranofin Interstitial lung disease 
Auranofin Jaundice 
Auranofin Leukopenia 
Auranofin Liver function test increased 
Auranofin Lung disorder 
Auranofin Melaena 
Auranofin Nausea 
Auranofin Nephrotic syndrome 
Auranofin Neuropathy peripheral 
Auranofin Neutropenia 
Auranofin Pancytopenia 
Auranofin Protein urine present 
Auranofin Proteinuria 
Auranofin Pruritus 
Auranofin Rash 
Auranofin Stomatitis 
Auranofin Thrombocytopenia 
Auranofin Urticaria 
Auranofin Visual impairment 
Auranofin Vomiting 
Auranofin Weight decreased 
Axitinib Abdominal distension 
Axitinib Abdominal pain 
Axitinib Abdominal pain lower 
Axitinib Acute coronary syndrome 
Axitinib Acute kidney injury 
Axitinib Acute myocardial infarction 
Axitinib Acute respiratory failure 
Axitinib Altered state of consciousness 
Axitinib Amylase increased 
Axitinib Angiopathy 
Axitinib Anuria 
Axitinib Aphasia 
Axitinib Appendicitis 
Axitinib Appetite disorder 
Axitinib Arthralgia 
Axitinib Arthropathy 
Axitinib Aspiration 
Axitinib Asthenia 
Axitinib Atrial fibrillation 
Axitinib Atrial flutter 
Axitinib Back pain 
Axitinib Bacterial infection 
Axitinib Blood bilirubin increased 
Axitinib Blood count abnormal 
Axitinib Blood creatine phosphokinase increased 
Axitinib Blood disorder 
Axitinib Blood potassium decreased 
Axitinib Blood potassium increased 
Axitinib Blood pressure decreased 
Axitinib Blood sodium decreased 
Axitinib Cachexia 
Axitinib Cardiac arrest 
Axitinib Cardiac disorder 
Axitinib Cardiac failure 
Axitinib Cardiac failure acute 
Axitinib Cardiac failure congestive 
Axitinib Cardio-respiratory arrest 
Axitinib Cardiovascular disorder 
Axitinib Cerebral haemorrhage 
Axitinib Cerebral infarction 
Axitinib Cerebral ischaemia 
Axitinib Cerebrovascular accident 
Axitinib Chest pain 
Axitinib Chills 
Axitinib Choking 
Axitinib Cholecystitis 
Axitinib Chromaturia 
Axitinib Chronic obstructive pulmonary disease 
Axitinib Clostridium difficile colitis 
Axitinib Cognitive disorder 
Axitinib Cold sweat 
Axitinib Confusional state 
Axitinib Connective tissue disorder 
Axitinib Constipation 
Axitinib Coronary artery disease 
Axitinib Deafness 
Axitinib Death 
Axitinib Decreased appetite 
Axitinib Deep vein thrombosis 
Axitinib Dehydration 
Axitinib Dermatitis 
Axitinib Diabetes mellitus 
Axitinib Diarrhoea 
Axitinib Diplopia 
Axitinib Disease progression 
Axitinib Dizziness 
Axitinib Drug hypersensitivity 
Axitinib Dysarthria 
Axitinib Dysgeusia 
Axitinib Dyskinesia 
Axitinib Dysphagia 
Axitinib Dysphonia 
Axitinib Dyspnoea 
Axitinib Dyspnoea exertional 
Axitinib Ear disorder 
Axitinib Electrolyte imbalance 
Axitinib Embolism 
Axitinib Encephalopathy 
Axitinib Endocrine disorder 
Axitinib Epilepsy 
Axitinib Eructation 
Axitinib Eyelid oedema 
Axitinib Fatigue 
Axitinib Flank pain 
Axitinib Fracture 
Axitinib Gait disturbance 
Axitinib Gamma-glutamyltransferase increased 
Axitinib Gastric disorder 
Axitinib Gastric haemorrhage 
Axitinib Gastrointestinal disorder 
Axitinib Gastrointestinal pain 
Axitinib Generalised oedema 
Axitinib Generalised tonic-clonic seizure 
Axitinib Glossitis 
Axitinib Haematemesis 
Axitinib Haematoma 
Axitinib Haematuria 
Axitinib Haemoglobin decreased 
Axitinib Haemoptysis 
Axitinib Haemorrhage 
Axitinib Headache 
Axitinib Heart rate decreased 
Axitinib Hemiparesis 
Axitinib Hepatic cancer 
Axitinib Hepatic function abnormal 
Axitinib Hepatobiliary disease 
Axitinib Hepatocellular injury 
Axitinib Hepatotoxicity 
Axitinib Hypercalcaemia 
Axitinib Hyperlipidaemia 
Axitinib Hypernatraemia 
Axitinib Hypocalcaemia 
Axitinib Hypokalaemia 
Axitinib Hyponatraemia 
Axitinib Hypophagia 
Axitinib Hypophosphataemia 
Axitinib Hypotension 
Axitinib Ileus 
Axitinib Immune thrombocytopenic purpura 
Axitinib Increased appetite 
Axitinib Infection 
Axitinib Influenza 
Axitinib Influenza like illness 
Axitinib Inner ear disorder 
Axitinib Interstitial lung disease 
Axitinib Irritability 
Axitinib Irritable bowel syndrome 
Axitinib Ischaemic stroke 
Axitinib Jaundice 
Axitinib Joint swelling 
Axitinib Laryngeal oedema 
Axitinib Left ventricular dysfunction 
Axitinib Leukopenia 
Axitinib Lipase increased 
Axitinib Local swelling 
Axitinib Loss of consciousness 
Axitinib Lung infiltration 
Axitinib Lymphatic disorder 
Axitinib Lymphoma 
Axitinib Malaise 
Axitinib Malignant melanoma 
Axitinib Malignant neoplasm progression 
Axitinib Malnutrition 
Axitinib Meningitis 
Axitinib Mental disorder 
Axitinib Mental impairment 
Axitinib Mental status changes 
Axitinib Metabolic acidosis 
Axitinib Metastases to central nervous system 
Axitinib Mood altered 
Axitinib Motor dysfunction 
Axitinib Mouth ulceration 
Axitinib Multiple organ dysfunction syndrome 
Axitinib Muscular weakness 
Axitinib Musculoskeletal discomfort 
Axitinib Myocardial infarction 
Axitinib Nasopharyngitis 
Axitinib Nausea 
Axitinib Neoplasm malignant 
Axitinib Neoplasm progression 
Axitinib Nervous system disorder 
Axitinib Oedema peripheral 
Axitinib Oesophagitis 
Axitinib Oral pain 
Axitinib Oropharyngeal pain 
Axitinib Pain 
Axitinib Pain in jaw 
Axitinib Palpitations 
Axitinib Pancreatic carcinoma 
Axitinib Pancreatitis 
Axitinib Pancreatitis acute 
Axitinib Pancytopenia 
Axitinib Paraesthesia oral 
Axitinib Paresis 
Axitinib Peripheral coldness 
Axitinib Peritonitis 
Axitinib Pharyngeal oedema 
Axitinib Photophobia 
Axitinib Platelet count decreased 
Axitinib Pleural effusion 
Axitinib Pneumocystis jirovecii pneumonia 
Axitinib Pneumonia 
Axitinib Pneumonia aspiration 
Axitinib Pneumonia bacterial 
Axitinib Pneumonitis 
Axitinib Pneumothorax 
Axitinib Posterior reversible encephalopathy syndrome 
Axitinib Proctalgia 
Axitinib Proteinuria 
Axitinib Pruritus generalised 
Axitinib Pulmonary embolism 
Axitinib Pulmonary haemorrhage 
Axitinib Pulmonary oedema 
Axitinib Pyrexia 
Axitinib Rash erythematous 
Axitinib Rash macular 
Axitinib Rash papular 
Axitinib Rash pruritic 
Axitinib Renal failure 
Axitinib Renal impairment 
Axitinib Respiratory arrest 
Axitinib Respiratory disorder 
Axitinib Respiratory failure 
Axitinib Retching 
Axitinib Rhabdomyolysis 
Axitinib Salivary hypersecretion 
Axitinib Seizure 
Axitinib Sensory disturbance 
Axitinib Sepsis 
Axitinib Septic shock 
Axitinib Shock haemorrhagic 
Axitinib Sinus disorder 
Axitinib Sinusitis 
Axitinib Skin disorder 
Axitinib Sluggishness 
Axitinib Somnolence 
Axitinib Speech disorder 
Axitinib Spinal compression fracture 
Axitinib Stomatitis 
Axitinib Stress cardiomyopathy 
Axitinib Subarachnoid haemorrhage 
Axitinib Sudden death 
Axitinib Swollen tongue 
Axitinib Throat irritation 
Axitinib Thrombosis 
Axitinib Tinnitus 
Axitinib Transient ischaemic attack 
Axitinib Unevaluable event 
Axitinib Unresponsive to stimuli 
Axitinib Upper gastrointestinal haemorrhage 
Axitinib Urethral disorder 
Axitinib Urinary retention 
Axitinib Urinary tract disorder 
Axitinib Urinary tract infection 
Axitinib Urticaria 
Axitinib Venous thrombosis 
Axitinib Ventricular fibrillation 
Axitinib Visual field defect 
Axitinib Vomiting 
Axitinib Weight decreased 
Axitinib Weight increased 
Azacitidine Abdominal distension 
Azacitidine Abdominal pain 
Azacitidine Abdominal pain upper 
Azacitidine Abdominal tenderness 
Azacitidine Abscess 
Azacitidine Acute coronary syndrome 
Azacitidine Acute kidney injury 
Azacitidine Acute myeloid leukaemia 
Azacitidine Acute myocardial infarction 
Azacitidine Acute pulmonary oedema 
Azacitidine Acute respiratory distress syndrome 
Azacitidine Acute respiratory failure 
Azacitidine Ageusia 
Azacitidine Agitation 
Azacitidine Agranulocytosis 
Azacitidine Alanine aminotransferase increased 
Azacitidine Altered state of consciousness 
Azacitidine Anaemia 
Azacitidine Anaphylactic shock 
Azacitidine Angina pectoris 
Azacitidine Angiopathy 
Azacitidine Appendicitis 
Azacitidine Arrhythmia 
Azacitidine Arthralgia 
Azacitidine Arthritis 
Azacitidine Ascites 
Azacitidine Aspartate aminotransferase increased 
Azacitidine Asphyxia 
Azacitidine Asthenia 
Azacitidine Atelectasis 
Azacitidine Atrial fibrillation 
Azacitidine Back pain 
Azacitidine Bacteraemia 
Azacitidine Bacterial infection 
Azacitidine Basal cell carcinoma 
Azacitidine Blindness 
Azacitidine Blood alkaline phosphatase increased 
Azacitidine Blood bilirubin increased 
Azacitidine Blood creatinine increased 
Azacitidine Blood disorder 
Azacitidine Blood lactate dehydrogenase increased 
Azacitidine Blood potassium increased 
Azacitidine Blood pressure decreased 
Azacitidine Blood urea increased 
Azacitidine Body temperature increased 
Azacitidine Bone marrow failure 
Azacitidine Bone pain 
Azacitidine Bradycardia 
Azacitidine Breast cancer 
Azacitidine Bronchitis 
Azacitidine Bronchospasm 
Azacitidine Bursitis 
Azacitidine C-reactive protein increased 
Azacitidine Cachexia 
Azacitidine Candida infection 
Azacitidine Cardiac arrest 
Azacitidine Cardiac disorder 
Azacitidine Cardiac failure 
Azacitidine Cardiac failure acute 
Azacitidine Cardiac failure congestive 
Azacitidine Cardiac murmur 
Azacitidine Cardio-respiratory arrest 
Azacitidine Cardiogenic shock 
Azacitidine Cardiomyopathy 
Azacitidine Cardiopulmonary failure 
Azacitidine Cardiotoxicity 
Azacitidine Cardiovascular disorder 
Azacitidine Cataract 
Azacitidine Cellulitis 
Azacitidine Cerebral haemorrhage 
Azacitidine Cerebral infarction 
Azacitidine Cerebrovascular accident 
Azacitidine Chest pain 
Azacitidine Chills 
Azacitidine Cholangitis 
Azacitidine Cholecystitis 
Azacitidine Cholestasis 
Azacitidine Chronic kidney disease 
Azacitidine Chronic obstructive pulmonary disease 
Azacitidine Circulatory collapse 
Azacitidine Clostridium difficile colitis 
Azacitidine Clostridium difficile infection 
Azacitidine Colitis 
Azacitidine Colitis ischaemic 
Azacitidine Colon cancer 
Azacitidine Coma 
Azacitidine Confusional state 
Azacitidine Congestive cardiomyopathy 
Azacitidine Conjunctivitis 
Azacitidine Connective tissue disorder 
Azacitidine Constipation 
Azacitidine Contusion 
Azacitidine Cough 
Azacitidine Cyst 
Azacitidine Death 
Azacitidine Decreased appetite 
Azacitidine Deep vein thrombosis 
Azacitidine Dehydration 
Azacitidine Delirium 
Azacitidine Depressed level of consciousness 
Azacitidine Dermatitis allergic 
Azacitidine Dermatitis exfoliative 
Azacitidine Diarrhoea 
Azacitidine Discomfort 
Azacitidine Disease progression 
Azacitidine Disease recurrence 
Azacitidine Disorientation 
Azacitidine Disseminated intravascular coagulation 
Azacitidine Diverticulitis 
Azacitidine Dizziness 
Azacitidine Drug eruption 
Azacitidine Drug intolerance 
Azacitidine Drug resistance 
Azacitidine Dry skin 
Azacitidine Dyspnoea 
Azacitidine Dyspnoea exertional 
Azacitidine Ear infection 
Azacitidine Electrocardiogram QT prolonged 
Azacitidine Encephalitis 
Azacitidine Enteritis 
Azacitidine Enterocolitis 
Azacitidine Eosinophilia 
Azacitidine Epilepsy 
Azacitidine Epistaxis 
Azacitidine Erythema 
Azacitidine Extravasation 
Azacitidine Eye disorder 
Azacitidine Eye haemorrhage 
Azacitidine Eye pain 
Azacitidine Face oedema 
Azacitidine Facial paralysis 
Azacitidine Fatigue 
Azacitidine Febrile neutropenia 
Azacitidine Femur fracture 
Azacitidine Flushing 
Azacitidine Folliculitis 
Azacitidine Fracture 
Azacitidine Full blood count decreased 
Azacitidine Fungal infection 
Azacitidine Gamma-glutamyltransferase increased 
Azacitidine Gastric cancer 
Azacitidine Gastric ulcer 
Azacitidine Gastritis 
Azacitidine Gastroenteritis 
Azacitidine Gastrointestinal disorder 
Azacitidine Gastrointestinal haemorrhage 
Azacitidine Gastrointestinal pain 
Azacitidine Generalised oedema 
Azacitidine Gingival bleeding 
Azacitidine Glossitis 
Azacitidine Haematemesis 
Azacitidine Haematoma 
Azacitidine Haematuria 
Azacitidine Haemodynamic instability 
Azacitidine Haemoglobin decreased 
Azacitidine Haemolysis 
Azacitidine Haemolytic anaemia 
Azacitidine Haemoptysis 
Azacitidine Haemorrhage 
Azacitidine Haemorrhage intracranial 
Azacitidine Haemorrhagic stroke 
Azacitidine Haemorrhoids 
Azacitidine Hallucination 
Azacitidine Headache 
Azacitidine Hepatic cirrhosis 
Azacitidine Hepatic failure 
Azacitidine Hepatobiliary disease 
Azacitidine Hepatomegaly 
Azacitidine Hepatotoxicity 
Azacitidine Herpes zoster 
Azacitidine Hip fracture 
Azacitidine Hyperbilirubinaemia 
Azacitidine Hypercalcaemia 
Azacitidine Hyperkalaemia 
Azacitidine Hypertension 
Azacitidine Hypoacusis 
Azacitidine Hypoglycaemia 
Azacitidine Hypokalaemia 
Azacitidine Hyponatraemia 
Azacitidine Hypotension 
Azacitidine Hypovolaemia 
Azacitidine Hypoxia 
Azacitidine Ileus 
Azacitidine Ill-defined disorder 
Azacitidine Immune system disorder 
Azacitidine Induration 
Azacitidine Infection 
Azacitidine Inflammation 
Azacitidine Influenza 
Azacitidine Influenza like illness 
Azacitidine Injection site pain 
Azacitidine Injection site reaction 
Azacitidine Insomnia 
Azacitidine Interstitial lung disease 
Azacitidine Intervertebral disc protrusion 
Azacitidine Intestinal obstruction 
Azacitidine Ischaemia 
Azacitidine Ischaemic stroke 
Azacitidine Jaundice 
Azacitidine Joint swelling 
Azacitidine Large intestine perforation 
Azacitidine Left ventricular dysfunction 
Azacitidine Lethargy 
Azacitidine Leukaemia 
Azacitidine Leukocytosis 
Azacitidine Leukopenia 
Azacitidine Liver disorder 
Azacitidine Local swelling 
Azacitidine Loss of consciousness 
Azacitidine Lower respiratory tract infection 
Azacitidine Lung disorder 
Azacitidine Lung infection 
Azacitidine Lung infiltration 
Azacitidine Lung neoplasm malignant 
Azacitidine Lymphatic disorder 
Azacitidine Lymphoma 
Azacitidine Malaise 
Azacitidine Malignant neoplasm progression 
Azacitidine Malnutrition 
Azacitidine Mass 
Azacitidine Melaena 
Azacitidine Mental disorder 
Azacitidine Metabolic disorder 
Azacitidine Metastatic neoplasm 
Azacitidine Mouth ulceration 
Azacitidine Mucosal inflammation 
Azacitidine Multiple organ dysfunction syndrome 
Azacitidine Muscular weakness 
Azacitidine Musculoskeletal chest pain 
Azacitidine Musculoskeletal discomfort 
Azacitidine Musculoskeletal disorder 
Azacitidine Musculoskeletal pain 
Azacitidine Myalgia 
Azacitidine Myelodysplastic syndrome 
Azacitidine Myocardial infarction 
Azacitidine Myocardial ischaemia 
Azacitidine Myositis 
Azacitidine Nasal congestion 
Azacitidine Nasopharyngitis 
Azacitidine Nausea 
Azacitidine Neck pain 
Azacitidine Neoplasm 
Azacitidine Neoplasm malignant 
Azacitidine Neoplasm progression 
Azacitidine Nephropathy 
Azacitidine Nephropathy toxic 
Azacitidine Nervous system disorder 
Azacitidine Neutropenia 
Azacitidine Neutrophil count decreased 
Azacitidine Night sweats 
Azacitidine Nodule 
Azacitidine Oedema 
Azacitidine Oedema peripheral 
Azacitidine Oesophagitis 
Azacitidine Oral candidiasis 
Azacitidine Orthostatic hypotension 
Azacitidine Osteoarthritis 
Azacitidine Osteomyelitis 
Azacitidine Oxygen saturation decreased 
Azacitidine Pain 
Azacitidine Pain in extremity 
Azacitidine Pallor 
Azacitidine Pancreatitis 
Azacitidine Pancreatitis acute 
Azacitidine Pancytopenia 
Azacitidine Paralysis 
Azacitidine Pericardial effusion 
Azacitidine Pericarditis 
Azacitidine Peripheral ischaemia 
Azacitidine Peripheral sensory neuropathy 
Azacitidine Peripheral swelling 
Azacitidine Pharyngitis 
Azacitidine Pigmentation disorder 
Azacitidine Plasma cell myeloma 
Azacitidine Platelet count decreased 
Azacitidine Pleural effusion 
Azacitidine Pleurisy 
Azacitidine Pneumocystis jirovecii pneumonia 
Azacitidine Pneumonia 
Azacitidine Pneumonia aspiration 
Azacitidine Pneumonia bacterial 
Azacitidine Pneumonitis 
Azacitidine Pneumothorax 
Azacitidine Pollakiuria 
Azacitidine Polyp 
Azacitidine Presyncope 
Azacitidine Proctalgia 
Azacitidine Productive cough 
Azacitidine Prostate cancer 
Azacitidine Prostatic disorder 
Azacitidine Pruritus 
Azacitidine Pseudomembranous colitis 
Azacitidine Pulmonary alveolar haemorrhage 
Azacitidine Pulmonary embolism 
Azacitidine Pulmonary fibrosis 
Azacitidine Pulmonary haemorrhage 
Azacitidine Pulmonary oedema 
Azacitidine Purpura 
Azacitidine Pyrexia 
Azacitidine Rales 
Azacitidine Rash 
Azacitidine Rash erythematous 
Azacitidine Rash generalised 
Azacitidine Rash macular 
Azacitidine Rash pruritic 
Azacitidine Rectal haemorrhage 
Azacitidine Red blood cell count decreased 
Azacitidine Renal disorder 
Azacitidine Renal failure 
Azacitidine Renal impairment 
Azacitidine Respiratory arrest 
Azacitidine Respiratory disorder 
Azacitidine Respiratory distress 
Azacitidine Respiratory failure 
Azacitidine Respiratory tract infection 
Azacitidine Retinal detachment 
Azacitidine Rhabdomyolysis 
Azacitidine Rhinitis 
Azacitidine Rhinorrhoea 
Azacitidine Seizure 
Azacitidine Sepsis 
Azacitidine Septic shock 
Azacitidine Shock 
Azacitidine Shock haemorrhagic 
Azacitidine Sinusitis 
Azacitidine Skin discolouration 
Azacitidine Skin disorder 
Azacitidine Skin exfoliation 
Azacitidine Skin infection 
Azacitidine Skin irritation 
Azacitidine Skin lesion 
Azacitidine Skin necrosis 
Azacitidine Skin reaction 
Azacitidine Small intestinal obstruction 
Azacitidine Spinal compression fracture 
Azacitidine Splenomegaly 
Azacitidine Staphylococcal infection 
Azacitidine Stomatitis 
Azacitidine Subarachnoid haemorrhage 
Azacitidine Subdural haematoma 
Azacitidine Sudden death 
Azacitidine Suicide attempt 
Azacitidine Supraventricular tachycardia 
Azacitidine Syncope 
Azacitidine Tachycardia 
Azacitidine Tenderness 
Azacitidine Tendon rupture 
Azacitidine Throat irritation 
Azacitidine Thrombocytopenia 
Azacitidine Thrombophlebitis 
Azacitidine Thrombosis 
Azacitidine Tooth abscess 
Azacitidine Toothache 
Azacitidine Toxic skin eruption 
Azacitidine Transaminases increased 
Azacitidine Transient ischaemic attack 
Azacitidine Treatment failure 
Azacitidine Tremor 
Azacitidine Troponin increased 
Azacitidine Tumour lysis syndrome 
Azacitidine Ulcer 
Azacitidine Unevaluable event 
Azacitidine Upper gastrointestinal haemorrhage 
Azacitidine Upper limb fracture 
Azacitidine Upper respiratory tract infection 
Azacitidine Urethral disorder 
Azacitidine Urinary incontinence 
Azacitidine Urinary retention 
Azacitidine Urinary tract disorder 
Azacitidine Urinary tract infection 
Azacitidine Urosepsis 
Azacitidine Urticaria 
Azacitidine Vaginal haemorrhage 
Azacitidine Vascular purpura 
Azacitidine Venous thrombosis 
Azacitidine Ventricular tachycardia 
Azacitidine Vertigo 
Azacitidine Vomiting 
Azacitidine Weight decreased 
Azacitidine Wheezing 
Azacitidine White blood cell count decreased 
Azacitidine White blood cell count increased 
Azathioprine Abasia 
Azathioprine Abdominal distension 
Azathioprine Abdominal pain 
Azathioprine Abdominal pain lower 
Azathioprine Abortion spontaneous 
Azathioprine Abscess 
Azathioprine Acne 
Azathioprine Acute hepatic failure 
Azathioprine Acute kidney injury 
Azathioprine Acute myeloid leukaemia 
Azathioprine Agranulocytosis 
Azathioprine Alopecia 
Azathioprine Anaemia 
Azathioprine Anal incontinence 
Azathioprine Anaphylactic reaction 
Azathioprine Anaphylactic shock 
Azathioprine Angina pectoris 
Azathioprine Anorectal disorder 
Azathioprine Aphasia 
Azathioprine Aphthous ulcer 
Azathioprine Aplastic anaemia 
Azathioprine Apnoea 
Azathioprine Appendicitis 
Azathioprine Arrhythmia 
Azathioprine Arthropathy 
Azathioprine Asthenia 
Azathioprine Atelectasis 
Azathioprine Atrial septal defect 
Azathioprine Back pain 
Azathioprine Bacteraemia 
Azathioprine Bacterial infection 
Azathioprine Balance disorder 
Azathioprine Basal cell carcinoma 
Azathioprine Blister 
Azathioprine Blood albumin decreased 
Azathioprine Blood alkaline phosphatase increased 
Azathioprine Blood bilirubin increased 
Azathioprine Blood count abnormal 
Azathioprine Blood creatine phosphokinase increased 
Azathioprine Blood disorder 
Azathioprine Blood potassium decreased 
Azathioprine Blood pressure decreased 
Azathioprine Body temperature increased 
Azathioprine Bone disorder 
Azathioprine Bone marrow failure 
Azathioprine Bradycardia 
Azathioprine Brain injury 
Azathioprine Breast cancer 
Azathioprine Bronchospasm 
Azathioprine Burning sensation 
Azathioprine Bursitis 
Azathioprine C-reactive protein increased 
Azathioprine Candida infection 
Azathioprine Cardiac arrest 
Azathioprine Cardiac failure 
Azathioprine Cardiac failure congestive 
Azathioprine Cardiac tamponade 
Azathioprine Cardiovascular disorder 
Azathioprine Cerebral infarction 
Azathioprine Cerebrovascular accident 
Azathioprine Chest discomfort 
Azathioprine Chills 
Azathioprine Cholecystitis 
Azathioprine Cholelithiasis 
Azathioprine Chromaturia 
Azathioprine Clostridium difficile colitis 
Azathioprine Cognitive disorder 
Azathioprine Colitis ulcerative 
Azathioprine Colon cancer 
Azathioprine Conjunctivitis 
Azathioprine Constipation 
Azathioprine Contusion 
Azathioprine Crohn's disease 
Azathioprine Crying 
Azathioprine Cyanosis 
Azathioprine Death 
Azathioprine Dental caries 
Azathioprine Depressed level of consciousness 
Azathioprine Depressed mood 
Azathioprine Dermatitis 
Azathioprine Diarrhoea 
Azathioprine Discomfort 
Azathioprine Disease progression 
Azathioprine Disease recurrence 
Azathioprine Disturbance in attention 
Azathioprine Diverticulitis 
Azathioprine Drug dependence 
Azathioprine Drug eruption 
Azathioprine Drug hypersensitivity 
Azathioprine Drug intolerance 
Azathioprine Drug reaction with eosinophilia and systemic symptoms 
Azathioprine Drug withdrawal syndrome 
Azathioprine Dry skin 
Azathioprine Dysgeusia 
Azathioprine Dyspepsia 
Azathioprine Dysphonia 
Azathioprine Dysstasia 
Azathioprine Dysuria 
Azathioprine Eczema 
Azathioprine Encephalitis 
Azathioprine Enteritis 
Azathioprine Eosinophilia 
Azathioprine Epilepsy 
Azathioprine Eye pain 
Azathioprine Febrile neutropenia 
Azathioprine Feeding disorder 
Azathioprine Feeling cold 
Azathioprine Feeling hot 
Azathioprine Flatulence 
Azathioprine Flushing 
Azathioprine Foetal death 
Azathioprine Folliculitis 
Azathioprine Frequent bowel movements 
Azathioprine Gallbladder disorder 
Azathioprine Gamma-glutamyltransferase increased 
Azathioprine Gastric haemorrhage 
Azathioprine Gastritis 
Azathioprine Gastrointestinal pain 
Azathioprine Gastrooesophageal reflux disease 
Azathioprine Gingival bleeding 
Azathioprine Haematoma 
Azathioprine Haematuria 
Azathioprine Haemoglobin decreased 
Azathioprine Haemorrhage 
Azathioprine Haemorrhoids 
Azathioprine Heart rate increased 
Azathioprine Hemiplegia 
Azathioprine Hepatic encephalopathy 
Azathioprine Hepatic failure 
Azathioprine Hepatitis cholestatic 
Azathioprine Hepatobiliary disease 
Azathioprine Hernia 
Azathioprine Herpes zoster 
Azathioprine Hyperhidrosis 
Azathioprine Hyperkalaemia 
Azathioprine Hypoacusis 
Azathioprine Hypoaesthesia 
Azathioprine Hypocalcaemia 
Azathioprine Hypokalaemia 
Azathioprine Hypophagia 
Azathioprine Hypotension 
Azathioprine Hypothyroidism 
Azathioprine Ileus 
Azathioprine Ill-defined disorder 
Azathioprine Immune system disorder 
Azathioprine Infection 
Azathioprine Inflammation 
Azathioprine Intervertebral disc protrusion 
Azathioprine Intestinal obstruction 
Azathioprine Irritable bowel syndrome 
Azathioprine Ischaemic stroke 
Azathioprine Jaundice cholestatic 
Azathioprine Joint stiffness 
Azathioprine Laceration 
Azathioprine Large intestine perforation 
Azathioprine Laryngeal oedema 
Azathioprine Leukopenia 
Azathioprine Lipase increased 
Azathioprine Local swelling 
Azathioprine Loss of consciousness 
Azathioprine Lung disorder 
Azathioprine Lung infection 
Azathioprine Lung infiltration 
Azathioprine Lung neoplasm malignant 
Azathioprine Lymphatic disorder 
Azathioprine Lymphoma 
Azathioprine Lymphopenia 
Azathioprine Malnutrition 
Azathioprine Meningitis 
Azathioprine Mental disorder 
Azathioprine Metabolic acidosis 
Azathioprine Metastatic neoplasm 
Azathioprine Migraine 
Azathioprine Mobility decreased 
Azathioprine Mood altered 
Azathioprine Mucosal inflammation 
Azathioprine Multiple organ dysfunction syndrome 
Azathioprine Muscle tightness 
Azathioprine Muscular weakness 
Azathioprine Musculoskeletal discomfort 
Azathioprine Musculoskeletal disorder 
Azathioprine Musculoskeletal stiffness 
Azathioprine Myelodysplastic syndrome 
Azathioprine Myocardial infarction 
Azathioprine Myocardial ischaemia 
Azathioprine Myocarditis 
Azathioprine Myositis 
Azathioprine Nail disorder 
Azathioprine Nausea 
Azathioprine Neck pain 
Azathioprine Necrosis 
Azathioprine Neoplasm 
Azathioprine Nephrolithiasis 
Azathioprine Nervous system disorder 
Azathioprine Nervousness 
Azathioprine Neurological symptom 
Azathioprine Neutrophil count decreased 
Azathioprine Night sweats 
Azathioprine Nodule 
Azathioprine Ocular hyperaemia 
Azathioprine Oedema 
Azathioprine Oral candidiasis 
Azathioprine Oral disorder 
Azathioprine Osteoarthritis 
Azathioprine Otitis media 
Azathioprine Pallor 
Azathioprine Pancreatitis 
Azathioprine Pancytopenia 
Azathioprine Paraesthesia 
Azathioprine Paralysis 
Azathioprine Pericarditis 
Azathioprine Pharyngeal oedema 
Azathioprine Pharyngitis 
Azathioprine Photophobia 
Azathioprine Pneumonitis 
Azathioprine Polyneuropathy 
Azathioprine Polyp 
Azathioprine Premature baby 
Azathioprine Proctalgia 
Azathioprine Productive cough 
Azathioprine Prostate cancer 
Azathioprine Pruritus 
Azathioprine Pruritus generalised 
Azathioprine Psoriasis 
Azathioprine Pulmonary congestion 
Azathioprine Pulmonary fibrosis 
Azathioprine Pyelonephritis 
Azathioprine Pyrexia 
Azathioprine Rales 
Azathioprine Rash generalised 
Azathioprine Rash macular 
Azathioprine Rash pruritic 
Azathioprine Rash vesicular 
Azathioprine Red blood cell count decreased 
Azathioprine Red blood cell sedimentation rate increased 
Azathioprine Renal impairment 
Azathioprine Respiratory disorder 
Azathioprine Respiratory failure 
Azathioprine Retinal haemorrhage 
Azathioprine Rheumatoid arthritis 
Azathioprine Rhinitis 
Azathioprine Rhinorrhoea 
Azathioprine Sensory disturbance 
Azathioprine Sensory loss 
Azathioprine Sepsis 
Azathioprine Septic shock 
Azathioprine Skin cancer 
Azathioprine Skin exfoliation 
Azathioprine Skin hyperpigmentation 
Azathioprine Skin lesion 
Azathioprine Small intestinal obstruction 
Azathioprine Speech disorder 
Azathioprine Splenomegaly 
Azathioprine Squamous cell carcinoma 
Azathioprine Staphylococcal infection 
Azathioprine Status epilepticus 
Azathioprine Stevens-Johnson syndrome 
Azathioprine Stomatitis 
Azathioprine Stress 
Azathioprine Suicide attempt 
Azathioprine Swelling face 
Azathioprine Tachycardia 
Azathioprine Thrombocytopenia 
Azathioprine Thrombosis 
Azathioprine Tinnitus 
Azathioprine Tooth abscess 
Azathioprine Tooth disorder 
Azathioprine Toxic epidermal necrolysis 
Azathioprine Toxic skin eruption 
Azathioprine Treatment failure 
Azathioprine Tremor 
Azathioprine Ulcer 
Azathioprine Unevaluable event 
Azathioprine Urinary retention 
Azathioprine Urosepsis 
Azathioprine Urticaria 
Azathioprine Viral infection 
Azathioprine Vision blurred 
Azathioprine Visual acuity reduced 
Azathioprine Vomiting 
Azathioprine Vulvovaginal candidiasis 
Azathioprine White blood cell count decreased 
Azathioprine White blood cell count increased 
Azelastine hydrochloride Abdominal pain 
Azelastine hydrochloride Ageusia 
Azelastine hydrochloride Anaphylactoid reaction 
Azelastine hydrochloride Asthma 
Azelastine hydrochloride Atrial fibrillation 
Azelastine hydrochloride Chest pain 
Azelastine hydrochloride Confusional state 
Azelastine hydrochloride Conjunctivitis 
Azelastine hydrochloride Dysgeusia 
Azelastine hydrochloride Dyspnoea 
Azelastine hydrochloride Epistaxis 
Azelastine hydrochloride Eye irritation 
Azelastine hydrochloride Eye pain 
Azelastine hydrochloride Face oedema 
Azelastine hydrochloride Fatigue 
Azelastine hydrochloride Hypertension 
Azelastine hydrochloride Influenza like illness 
Azelastine hydrochloride Muscle contractions involuntary 
Azelastine hydrochloride Nausea 
Azelastine hydrochloride Nervousness 
Azelastine hydrochloride Palpitations 
Azelastine hydrochloride Paraesthesia 
Azelastine hydrochloride Parosmia 
Azelastine hydrochloride Pharyngitis 
Azelastine hydrochloride Pruritus 
Azelastine hydrochloride Rash 
Azelastine hydrochloride Rhinitis 
Azelastine hydrochloride Sneezing 
Azelastine hydrochloride Somnolence 
Azelastine hydrochloride Tachycardia 
Azelastine hydrochloride Throat irritation 
Azelastine hydrochloride Urinary retention 
Azelastine hydrochloride Vision blurred 
Azilsartan kamedoxomil Asthenia 
Azilsartan kamedoxomil Cough 
Azilsartan kamedoxomil Dizziness 
Azilsartan kamedoxomil Dizziness postural 
Azilsartan kamedoxomil Fatigue 
Azilsartan kamedoxomil Haematocrit decreased 
Azilsartan kamedoxomil Haemoglobin decreased 
Azilsartan kamedoxomil Platelet count decreased 
Azilsartan kamedoxomil Red blood cell count decreased 
Azithromycin Abasia 
Azithromycin Abdominal pain 
Azithromycin Abnormal faeces 
Azithromycin Acne 
Azithromycin Acute kidney injury 
Azithromycin Ageusia 
Azithromycin Aggression 
Azithromycin Agranulocytosis 
Azithromycin Amnesia 
Azithromycin Anaphylactic shock 
Azithromycin Angioedema 
Azithromycin Asphyxia 
Azithromycin Aspiration 
Azithromycin Atrial fibrillation 
Azithromycin Atrioventricular block complete 
Azithromycin Blister 
Azithromycin Blood alkaline phosphatase increased 
Azithromycin Blood bilirubin increased 
Azithromycin Blood creatine phosphokinase increased 
Azithromycin Blood disorder 
Azithromycin Blood glucose decreased 
Azithromycin Blood glucose increased 
Azithromycin Blood lactate dehydrogenase increased 
Azithromycin Blood potassium decreased 
Azithromycin Blood potassium increased 
Azithromycin Blood pressure abnormal 
Azithromycin Blood pressure decreased 
Azithromycin Blood sodium decreased 
Azithromycin Blood urea increased 
Azithromycin Body temperature increased 
Azithromycin Bradycardia 
Azithromycin Bronchospasm 
Azithromycin Burning sensation 
Azithromycin C-reactive protein increased 
Azithromycin Cardiac arrest 
Azithromycin Cardiac disorder 
Azithromycin Cardiac failure 
Azithromycin Cardiac failure congestive 
Azithromycin Cardio-respiratory arrest 
Azithromycin Cardiomegaly 
Azithromycin Cerebrovascular accident 
Azithromycin Chest pain 
Azithromycin Choking 
Azithromycin Cholecystitis 
Azithromycin Colitis 
Azithromycin Colitis ulcerative 
Azithromycin Conjunctivitis 
Azithromycin Constipation 
Azithromycin Crohn's disease 
Azithromycin Crying 
Azithromycin Cyanosis 
Azithromycin Deafness 
Azithromycin Death 
Azithromycin Deep vein thrombosis 
Azithromycin Dehydration 
Azithromycin Delirium 
Azithromycin Depression 
Azithromycin Dermatitis 
Azithromycin Dermatitis allergic 
Azithromycin Dermatitis bullous 
Azithromycin Dermatitis contact 
Azithromycin Dermatitis exfoliative 
Azithromycin Discomfort 
Azithromycin Drug eruption 
Azithromycin Drug interaction 
Azithromycin Drug intolerance 
Azithromycin Drug reaction with eosinophilia and systemic symptoms 
Azithromycin Dry eye 
Azithromycin Dry mouth 
Azithromycin Dysgeusia 
Azithromycin Dyspepsia 
Azithromycin Dysphagia 
Azithromycin Dyspnoea 
Azithromycin Dysuria 
Azithromycin Ear infection 
Azithromycin Ear pain 
Azithromycin Eczema 
Azithromycin Electrocardiogram QT prolonged 
Azithromycin Electrocardiogram abnormal 
Azithromycin Emotional distress 
Azithromycin Enteritis 
Azithromycin Eosinophilia 
Azithromycin Epilepsy 
Azithromycin Epistaxis 
Azithromycin Erythema 
Azithromycin Erythema multiforme 
Azithromycin Extravasation 
Azithromycin Eye irritation 
Azithromycin Eye pain 
Azithromycin Eye pruritus 
Azithromycin Eye swelling 
Azithromycin Face oedema 
Azithromycin Faeces discoloured 
Azithromycin Feeling abnormal 
Azithromycin Feeling hot 
Azithromycin Flatulence 
Azithromycin Fungal infection 
Azithromycin Fungal skin infection 
Azithromycin Gastritis 
Azithromycin Gastroenteritis 
Azithromycin Glossodynia 
Azithromycin Haematochezia 
Azithromycin Haematocrit decreased 
Azithromycin Haemoglobin decreased 
Azithromycin Haemorrhage 
Azithromycin Hallucination, auditory 
Azithromycin Hallucination, visual 
Azithromycin Headache 
Azithromycin Heart rate irregular 
Azithromycin Hepatic enzyme increased 
Azithromycin Hepatic failure 
Azithromycin Hepatic function abnormal 
Azithromycin Hepatic steatosis 
Azithromycin Hepatocellular injury 
Azithromycin Hepatomegaly 
Azithromycin Hepatotoxicity 
Azithromycin Hostility 
Azithromycin Hyperkinesia 
Azithromycin Hyperpyrexia 
Azithromycin Hyperthermia 
Azithromycin Hypoacusis 
Azithromycin Hypokalaemia 
Azithromycin Hyponatraemia 
Azithromycin Hypotension 
Azithromycin Ill-defined disorder 
Azithromycin Inflammation 
Azithromycin Influenza 
Azithromycin Injection site pain 
Azithromycin Insomnia 
Azithromycin Interstitial lung disease 
Azithromycin Irritability 
Azithromycin Jaundice 
Azithromycin Jaundice cholestatic 
Azithromycin Joint swelling 
Azithromycin Lacrimation increased 
Azithromycin Laryngeal oedema 
Azithromycin Lethargy 
Azithromycin Leukopenia 
Azithromycin Lip swelling 
Azithromycin Liver disorder 
Azithromycin Liver function test abnormal 
Azithromycin Lymphadenopathy 
Azithromycin Lymphatic disorder 
Azithromycin Lymphocyte count decreased 
Azithromycin Melaena 
Azithromycin Menorrhagia 
Azithromycin Mood swings 
Azithromycin Mucosal inflammation 
Azithromycin Muscle spasms 
Azithromycin Muscular weakness 
Azithromycin Musculoskeletal discomfort 
Azithromycin Myalgia 
Azithromycin Myocardial infarction 
Azithromycin Nasal congestion 
Azithromycin Neck pain 
Azithromycin Nephritis 
Azithromycin Nephrotic syndrome 
Azithromycin Nervousness 
Azithromycin Neutrophil count decreased 
Azithromycin Ocular hyperaemia 
Azithromycin Oedema 
Azithromycin Oedema peripheral 
Azithromycin Oesophagitis 
Azithromycin Oral candidiasis 
Azithromycin Oropharyngeal pain 
Azithromycin Otitis media 
Azithromycin Pallor 
Azithromycin Pancreatitis 
Azithromycin Pancreatitis acute 
Azithromycin Parosmia 
Azithromycin Peripheral swelling 
Azithromycin Pharyngeal oedema 
Azithromycin Pharyngitis 
Azithromycin Platelet count decreased 
Azithromycin Pollakiuria 
Azithromycin Presyncope 
Azithromycin Pseudomembranous colitis 
Azithromycin Purpura 
Azithromycin Pyrexia 
Azithromycin Rash generalised 
Azithromycin Rash maculo-papular 
Azithromycin Rash pruritic 
Azithromycin Rash pustular 
Azithromycin Rectal haemorrhage 
Azithromycin Red blood cell sedimentation rate increased 
Azithromycin Restlessness 
Azithromycin Rhinitis 
Azithromycin Shock 
Azithromycin Skin exfoliation 
Azithromycin Skin infection 
Azithromycin Small intestinal obstruction 
Azithromycin Somnolence 
Azithromycin Stevens-Johnson syndrome 
Azithromycin Supraventricular tachycardia 
Azithromycin Swollen tongue 
Azithromycin Tachycardia 
Azithromycin Tension 
Azithromycin Throat tightness 
Azithromycin Thrombocytopenia 
Azithromycin Thrombocytopenic purpura 
Azithromycin Tongue discolouration 
Azithromycin Torsade de pointes 
Azithromycin Toxic epidermal necrolysis 
Azithromycin Tubulointerstitial nephritis 
Azithromycin Unresponsive to stimuli 
Azithromycin Urticaria 
Azithromycin Vaginal infection 
Azithromycin Vasculitis 
Azithromycin Ventricular fibrillation 
Azithromycin Ventricular tachycardia 
Azithromycin Vertigo 
Azithromycin Viral infection 
Azithromycin Visual acuity reduced 
Azithromycin Visual impairment 
Azithromycin White blood cell count increased 
Azithromycin dihydrate Aggression 
Azithromycin dihydrate Anxiety 
Azithromycin dihydrate Arrhythmia 
Azithromycin dihydrate Arthralgia 
Azithromycin dihydrate Blood alkaline phosphatase increased 
Azithromycin dihydrate Bronchospasm 
Azithromycin dihydrate Constipation 
Azithromycin dihydrate Death 
Azithromycin dihydrate Diarrhoea 
Azithromycin dihydrate Dysgeusia 
Azithromycin dihydrate Dyspnoea 
Azithromycin dihydrate Flatulence 
Azithromycin dihydrate Gastritis 
Azithromycin dihydrate Hepatic failure 
Azithromycin dihydrate Hepatic function abnormal 
Azithromycin dihydrate Hepatic necrosis 
Azithromycin dihydrate Inflammation 
Azithromycin dihydrate Injection site pain 
Azithromycin dihydrate Jaundice cholestatic 
Azithromycin dihydrate Mucosal inflammation 
Azithromycin dihydrate Nervousness 
Azithromycin dihydrate Oedema 
Azithromycin dihydrate Oral candidiasis 
Azithromycin dihydrate Pancreatitis 
Azithromycin dihydrate Pseudomembranous colitis 
Azithromycin dihydrate Psychomotor hyperactivity 
Azithromycin dihydrate Seizure 
Azithromycin dihydrate Stomatitis 
Azithromycin dihydrate Syncope 
Azithromycin dihydrate Thrombocytopenia 
Azithromycin dihydrate Tongue discolouration 
Azithromycin dihydrate Transaminases increased 
Azithromycin dihydrate Tubulointerstitial nephritis 
Azithromycin dihydrate Vaginal infection 
Azithromycin dihydrate Vomiting 
Aztreonam Abdominal distension 
Aztreonam Abdominal pain 
Aztreonam Acute generalised exanthematous pustulosis 
Aztreonam Alanine aminotransferase increased 
Aztreonam Anaemia 
Aztreonam Angioedema 
Aztreonam Aspartate aminotransferase increased 
Aztreonam Asthenia 
Aztreonam Blood alkaline phosphatase increased 
Aztreonam Blood creatinine increased 
Aztreonam Body temperature increased 
Aztreonam Bronchospasm 
Aztreonam Candida infection 
Aztreonam Chest discomfort 
Aztreonam Chest pain 
Aztreonam Clostridium difficile colitis 
Aztreonam Clostridium difficile infection 
Aztreonam Confusional state 
Aztreonam Cough 
Aztreonam Death 
Aztreonam Dermatitis 
Aztreonam Dermatitis exfoliative 
Aztreonam Diarrhoea 
Aztreonam Diplopia 
Aztreonam Discomfort 
Aztreonam Dizziness 
Aztreonam Drug hypersensitivity 
Aztreonam Dysgeusia 
Aztreonam Erythema 
Aztreonam Erythema multiforme 
Aztreonam Extrasystoles 
Aztreonam Face oedema 
Aztreonam Feeling abnormal 
Aztreonam Flushing 
Aztreonam Gastrointestinal haemorrhage 
Aztreonam Gastrointestinal pain 
Aztreonam Haemorrhage 
Aztreonam Headache 
Aztreonam Hepatic failure 
Aztreonam Hepatitis 
Aztreonam Hyperhidrosis 
Aztreonam Hypersensitivity 
Aztreonam Hypoaesthesia oral 
Aztreonam Hypotension 
Aztreonam Ill-defined disorder 
Aztreonam Induration 
Aztreonam Insomnia 
Aztreonam Jaundice 
Aztreonam Joint swelling 
Aztreonam Leukocytosis 
Aztreonam Malaise 
Aztreonam Mouth ulceration 
Aztreonam Musculoskeletal discomfort 
Aztreonam Myalgia 
Aztreonam Nasal congestion 
Aztreonam Nausea 
Aztreonam Neutropenia 
Aztreonam Pain 
Aztreonam Pallor 
Aztreonam Pancytopenia 
Aztreonam Paraesthesia 
Aztreonam Petechiae 
Aztreonam Phlebitis 
Aztreonam Pruritus 
Aztreonam Pseudomembranous colitis 
Aztreonam Purpura 
Aztreonam Renal failure 
Aztreonam Seizure 
Aztreonam Sneezing 
Aztreonam Stomatitis 
Aztreonam Swelling 
Aztreonam Thrombocytosis 
Aztreonam Thrombophlebitis 
Aztreonam Tinnitus 
Aztreonam Toxic epidermal necrolysis 
Aztreonam Transaminases increased 
Aztreonam Vaginal infection 
Aztreonam Vascular purpura 
Aztreonam Ventricular extrasystoles 
Aztreonam Vertigo 
Aztreonam Vomiting 
Aztreonam Vulvovaginal candidiasis 
Aztreonam Vulvovaginal mycotic infection 
Aztreonam Wheezing 
Baclofen Abasia 
Baclofen Abdominal discomfort 
Baclofen Abdominal pain 
Baclofen Abdominal tenderness 
Baclofen Acute kidney injury 
Baclofen Acute respiratory failure 
Baclofen Affect lability 
Baclofen Ageusia 
Baclofen Aggression 
Baclofen Agitation 
Baclofen Akathisia 
Baclofen Albuminuria 
Baclofen Altered state of consciousness 
Baclofen Amnesia 
Baclofen Anaemia 
Baclofen Anaphylactic reaction 
Baclofen Angiopathy 
Baclofen Anuria 
Baclofen Aphasia 
Baclofen Apnoea 
Baclofen Arrhythmia 
Baclofen Arthralgia 
Baclofen Asphyxia 
Baclofen Aspiration 
Baclofen Asthenia 
Baclofen Atelectasis 
Baclofen Atrial flutter 
Baclofen Atrioventricular block first degree 
Baclofen Azotaemia 
Baclofen Back pain 
Baclofen Bacteraemia 
Baclofen Bacterial infection 
Baclofen Bladder pain 
Baclofen Blister 
Baclofen Blood albumin decreased 
Baclofen Blood bilirubin increased 
Baclofen Blood creatine phosphokinase increased 
Baclofen Blood glucose increased 
Baclofen Blood potassium decreased 
Baclofen Blood pressure decreased 
Baclofen Blood pressure increased 
Baclofen Blood sodium decreased 
Baclofen Blood urea increased 
Baclofen Body temperature decreased 
Baclofen Body temperature increased 
Baclofen Bradycardia 
Baclofen Brain injury 
Baclofen Brain oedema 
Baclofen Breast cancer 
Baclofen Breast disorder 
Baclofen Burning sensation 
Baclofen C-reactive protein increased 
Baclofen Cardiac arrest 
Baclofen Cardiac disorder 
Baclofen Cardiac failure 
Baclofen Cardiac failure acute 
Baclofen Cardio-respiratory arrest 
Baclofen Cardiogenic shock 
Baclofen Cardiomyopathy 
Baclofen Catatonia 
Baclofen Cerebral ischaemia 
Baclofen Cerebrovascular accident 
Baclofen Cerebrovascular disorder 
Baclofen Chest pain 
Baclofen Cholecystitis 
Baclofen Cholestasis 
Baclofen Chronic obstructive pulmonary disease 
Baclofen Cognitive disorder 
Baclofen Cold sweat 
Baclofen Colitis ischaemic 
Baclofen Coma 
Baclofen Completed suicide 
Baclofen Confusional state 
Baclofen Connective tissue disorder 
Baclofen Constipation 
Baclofen Coordination abnormal 
Baclofen Coronary artery disease 
Baclofen Cough 
Baclofen Death 
Baclofen Decreased appetite 
Baclofen Deep vein thrombosis 
Baclofen Delirium 
Baclofen Delusion 
Baclofen Depressed level of consciousness 
Baclofen Dermatitis 
Baclofen Dermatitis allergic 
Baclofen Diarrhoea 
Baclofen Disease progression 
Baclofen Disorientation 
Baclofen Disseminated intravascular coagulation 
Baclofen Disturbance in attention 
Baclofen Drug abuse 
Baclofen Drug hypersensitivity 
Baclofen Drug intolerance 
Baclofen Drug withdrawal syndrome 
Baclofen Drug-induced liver injury 
Baclofen Dysaesthesia 
Baclofen Dysarthria 
Baclofen Dyskinesia 
Baclofen Dysphagia 
Baclofen Dysphoria 
Baclofen Dyspnoea 
Baclofen Dystonia 
Baclofen Ear infection 
Baclofen Ecchymosis 
Baclofen Electrocardiogram QT prolonged 
Baclofen Emotional distress 
Baclofen Encephalitis 
Baclofen Encephalopathy 
Baclofen Euphoric mood 
Baclofen Eye disorder 
Baclofen Face oedema 
Baclofen Facial paralysis 
Baclofen Feeling abnormal 
Baclofen Femur fracture 
Baclofen Gait disturbance 
Baclofen Gallbladder disorder 
Baclofen Gastroenteritis 
Baclofen Gastrointestinal pain 
Baclofen Generalised tonic-clonic seizure 
Baclofen Haematochezia 
Baclofen Haematoma 
Baclofen Haematuria 
Baclofen Haemodynamic instability 
Baclofen Haemoglobin decreased 
Baclofen Hallucination 
Baclofen Hallucination, auditory 
Baclofen Hallucination, visual 
Baclofen Heart rate decreased 
Baclofen Heart rate increased 
Baclofen Hepatic enzyme increased 
Baclofen Hepatic failure 
Baclofen Hepatobiliary disease 
Baclofen Hyperglycaemia 
Baclofen Hyperhidrosis 
Baclofen Hyperkalaemia 
Baclofen Hyperkinesia 
Baclofen Hypernatraemia 
Baclofen Hypersomnia 
Baclofen Hypertension 
Baclofen Hypertensive crisis 
Baclofen Hyperthermia 
Baclofen Hypertonia 
Baclofen Hyperventilation 
Baclofen Hypoaesthesia 
Baclofen Hypokalaemia 
Baclofen Hyponatraemia 
Baclofen Hypophagia 
Baclofen Hyporeflexia 
Baclofen Hypotension 
Baclofen Hypothermia 
Baclofen Hypotonia 
Baclofen Hypoxia 
Baclofen Immune system disorder 
Baclofen Induration 
Baclofen Infection 
Baclofen Insomnia 
Baclofen Intentional self-injury 
Baclofen Irritability 
Baclofen Jaundice 
Baclofen Joint swelling 
Baclofen Lactic acidosis 
Baclofen Lethargy 
Baclofen Leukocytosis 
Baclofen Liver function test abnormal 
Baclofen Localised infection 
Baclofen Loss of consciousness 
Baclofen Lung disorder 
Baclofen Lung infection 
Baclofen Lung infiltration 
Baclofen Lung neoplasm malignant 
Baclofen Malaise 
Baclofen Mania 
Baclofen Maternal drugs affecting foetus 
Baclofen Memory impairment 
Baclofen Mental disability 
Baclofen Mental status changes 
Baclofen Metabolic acidosis 
Baclofen Migraine 
Baclofen Miosis 
Baclofen Mobility decreased 
Baclofen Motor dysfunction 
Baclofen Multiple organ dysfunction syndrome 
Baclofen Muscle atrophy 
Baclofen Muscle rigidity 
Baclofen Muscle spasms 
Baclofen Muscular weakness 
Baclofen Musculoskeletal discomfort 
Baclofen Myalgia 
Baclofen Mydriasis 
Baclofen Myocardial infarction 
Baclofen Myoclonus 
Baclofen Nasal congestion 
Baclofen Nausea 
Baclofen Neck pain 
Baclofen Neoplasm malignant 
Baclofen Nephrolithiasis 
Baclofen Nervous system disorder 
Baclofen Neuralgia 
Baclofen Neuropathy peripheral 
Baclofen Neurotoxicity 
Baclofen Neutropenia 
Baclofen Nightmare 
Baclofen Nocturia 
Baclofen Nuchal rigidity 
Baclofen Nystagmus 
Baclofen Obstructive airways disorder 
Baclofen Oedema peripheral 
Baclofen Oliguria 
Baclofen Orthostatic hypotension 
Baclofen Osteoarthritis 
Baclofen Osteomyelitis 
Baclofen Oxygen saturation decreased 
Baclofen Pain 
Baclofen Paraesthesia 
Baclofen Paralysis 
Baclofen Paresis 
Baclofen Parkinson's disease 
Baclofen Peripheral ischaemia 
Baclofen Peripheral swelling 
Baclofen Personality disorder 
Baclofen Petechiae 
Baclofen Photosensitivity reaction 
Baclofen Pneumonia 
Baclofen Pneumonia aspiration 
Baclofen Poor quality sleep 
Baclofen Premature delivery 
Baclofen Psychotic disorder 
Baclofen Pulmonary embolism 
Baclofen Pulmonary function test decreased 
Baclofen Pulmonary oedema 
Baclofen Pyrexia 
Baclofen Rash 
Baclofen Rash pustular 
Baclofen Renal failure 
Baclofen Respiratory arrest 
Baclofen Respiratory depression 
Baclofen Respiratory disorder 
Baclofen Respiratory distress 
Baclofen Respiratory failure 
Baclofen Restlessness 
Baclofen Rhabdomyolysis 
Baclofen Rhinitis 
Baclofen Sciatica 
Baclofen Sedation 
Baclofen Seizure 
Baclofen Sepsis 
Baclofen Septic shock 
Baclofen Shock 
Baclofen Sinus bradycardia 
Baclofen Sinus congestion 
Baclofen Sleep apnoea syndrome 
Baclofen Sleep disorder 
Baclofen Somnolence 
Baclofen Sopor 
Baclofen Speech disorder 
Baclofen Status epilepticus 
Baclofen Stress cardiomyopathy 
Baclofen Stupor 
Baclofen Subarachnoid haemorrhage 
Baclofen Sudden death 
Baclofen Suicidal ideation 
Baclofen Suicide attempt 
Baclofen Swelling 
Baclofen Swelling face 
Baclofen Syncope 
Baclofen Tachycardia 
Baclofen Tachypnoea 
Baclofen Tension 
Baclofen Thrombocytopenia 
Baclofen Thrombophlebitis 
Baclofen Tongue disorder 
Baclofen Transient ischaemic attack 
Baclofen Treatment failure 
Baclofen Tremor 
Baclofen Troponin increased 
Baclofen Unevaluable event 
Baclofen Unresponsive to stimuli 
Baclofen Urethral disorder 
Baclofen Urinary tract disorder 
Baclofen Urinary tract infection 
Baclofen Urosepsis 
Baclofen Vaginal infection 
Baclofen Ventricular arrhythmia 
Baclofen Ventricular fibrillation 
Baclofen Visual impairment 
Baclofen Vomiting 
Baclofen Weight decreased 
Baclofen Weight increased 
Baclofen White blood cell count increased 
Baclofen Withdrawal syndrome 
Baloxavir marboxil Abdominal discomfort 
Baloxavir marboxil Abdominal pain 
Baloxavir marboxil Abdominal pain upper 
Baloxavir marboxil Acute kidney injury 
Baloxavir marboxil Acute respiratory distress syndrome 
Baloxavir marboxil Alanine aminotransferase increased 
Baloxavir marboxil Altered state of consciousness 
Baloxavir marboxil Amnesia 
Baloxavir marboxil Anaphylactic reaction 
Baloxavir marboxil Anaphylactic shock 
Baloxavir marboxil Aspartate aminotransferase increased 
Baloxavir marboxil Asthenia 
Baloxavir marboxil Blood creatine phosphokinase increased 
Baloxavir marboxil Bronchitis 
Baloxavir marboxil C-reactive protein increased 
Baloxavir marboxil Cardiac failure 
Baloxavir marboxil Cardio-respiratory arrest 
Baloxavir marboxil Chromaturia 
Baloxavir marboxil Cough 
Baloxavir marboxil Death 
Baloxavir marboxil Decreased appetite 
Baloxavir marboxil Dehydration 
Baloxavir marboxil Delirium 
Baloxavir marboxil Depression 
Baloxavir marboxil Diarrhoea 
Baloxavir marboxil Disseminated intravascular coagulation 
Baloxavir marboxil Dysgeusia 
Baloxavir marboxil Eczema 
Baloxavir marboxil Encephalopathy 
Baloxavir marboxil Erythema 
Baloxavir marboxil Eye swelling 
Baloxavir marboxil Facial paralysis 
Baloxavir marboxil Fatigue 
Baloxavir marboxil Haematemesis 
Baloxavir marboxil Haematuria 
Baloxavir marboxil Haemorrhage 
Baloxavir marboxil Headache 
Baloxavir marboxil Hepatic function abnormal 
Baloxavir marboxil Hyperkalaemia 
Baloxavir marboxil Hypersensitivity 
Baloxavir marboxil Hypoglycaemia 
Baloxavir marboxil Ill-defined disorder 
Baloxavir marboxil Infection 
Baloxavir marboxil Influenza 
Baloxavir marboxil Jaundice 
Baloxavir marboxil Lip swelling 
Baloxavir marboxil Liver disorder 
Baloxavir marboxil Loss of consciousness 
Baloxavir marboxil Multiple organ dysfunction syndrome 
Baloxavir marboxil Neutrophil count decreased 
Baloxavir marboxil Pain 
Baloxavir marboxil Palpitations 
Baloxavir marboxil Platelet count decreased 
Baloxavir marboxil Pneumonia 
Baloxavir marboxil Pneumonia bacterial 
Baloxavir marboxil Pneumonitis 
Baloxavir marboxil Pruritus 
Baloxavir marboxil Rash generalised 
Baloxavir marboxil Renal impairment 
Baloxavir marboxil Respiratory arrest 
Baloxavir marboxil Restlessness 
Baloxavir marboxil Rhabdomyolysis 
Baloxavir marboxil Sepsis 
Baloxavir marboxil Sinusitis 
Baloxavir marboxil Stevens-Johnson syndrome 
Baloxavir marboxil Tinnitus 
Baloxavir marboxil Toxic skin eruption 
Baloxavir marboxil Ventricular tachycardia 
Baloxavir marboxil Viral infection 
Baloxavir marboxil Vomiting 
Baricitinib Abdominal discomfort 
Baricitinib Abdominal pain upper 
Baricitinib Alanine aminotransferase increased 
Baricitinib Alopecia 
Baricitinib Anaemia 
Baricitinib Anxiety 
Baricitinib Arthralgia 
Baricitinib Asthma 
Baricitinib Blister 
Baricitinib Blood alkaline phosphatase increased 
Baricitinib Bronchitis 
Baricitinib Cardiac arrest 
Baricitinib Cerebral infarction 
Baricitinib Chest discomfort 
Baricitinib Chest pain 
Baricitinib Constipation 
Baricitinib Cough 
Baricitinib Death 
Baricitinib Deep vein thrombosis 
Baricitinib Diarrhoea 
Baricitinib Diplopia 
Baricitinib Diverticulitis 
Baricitinib Dizziness 
Baricitinib Dyspnoea 
Baricitinib Feeling abnormal 
Baricitinib Fracture 
Baricitinib Fungal infection 
Baricitinib Gastric disorder 
Baricitinib Gastroenteritis 
Baricitinib Gastroenteritis viral 
Baricitinib Gastrointestinal disorder 
Baricitinib Glossodynia 
Baricitinib Haemoptysis 
Baricitinib Hallucination 
Baricitinib Headache 
Baricitinib Hepatitis acute 
Baricitinib Herpes zoster 
Baricitinib Hypersensitivity 
Baricitinib Hypertension 
Baricitinib Hypotension 
Baricitinib Infection 
Baricitinib Influenza 
Baricitinib Influenza like illness 
Baricitinib Insomnia 
Baricitinib Interstitial lung disease 
Baricitinib Lip swelling 
Baricitinib Malaise 
Baricitinib Mass 
Baricitinib Migraine 
Baricitinib Muscle spasms 
Baricitinib Myocardial infarction 
Baricitinib Nasopharyngitis 
Baricitinib Oedema peripheral 
Baricitinib Palpitations 
Baricitinib Paraesthesia 
Baricitinib Pneumonia 
Baricitinib Psoriasis 
Baricitinib Pulmonary congestion 
Baricitinib Pulmonary embolism 
Baricitinib Pyrexia 
Baricitinib Restlessness 
Baricitinib Rheumatoid arthritis 
Baricitinib Rhinorrhoea 
Baricitinib Sepsis 
Baricitinib Sinus disorder 
Baricitinib Sinusitis 
Baricitinib Skin disorder 
Baricitinib Skin lesion 
Baricitinib Squamous cell carcinoma 
Baricitinib Swelling 
Baricitinib Thrombosis 
Baricitinib Ulcer 
Baricitinib Unevaluable event 
Baricitinib Urinary tract infection 
Baricitinib Urticaria 
Baricitinib Vomiting 
Baricitinib Weight decreased 
Barium sulfate Abdominal pain 
Barium sulfate Agitation 
Barium sulfate Asthenia 
Barium sulfate Bacteraemia 
Barium sulfate Bradycardia 
Barium sulfate Bronchospasm 
Barium sulfate Confusional state 
Barium sulfate Cyanosis 
Barium sulfate Death 
Barium sulfate Diarrhoea 
Barium sulfate Erythema 
Barium sulfate Hyperhidrosis 
Barium sulfate Hypotension 
Barium sulfate Intestinal perforation 
Barium sulfate Laryngeal oedema 
Barium sulfate Loss of consciousness 
Barium sulfate Nausea 
Barium sulfate Pallor 
Barium sulfate Peritonitis 
Barium sulfate Pneumonia aspiration 
Barium sulfate Pneumonitis 
Barium sulfate Pruritus 
Barium sulfate Sepsis 
Barium sulfate Syncope 
Barium sulfate Tachycardia 
Barium sulfate Tinnitus 
Barium sulfate Urticaria 
Barium sulfate Vasodilatation 
Barium sulfate Vomiting 
Beclomethasone Ageusia 
Beclomethasone Aggression 
Beclomethasone Agitation 
Beclomethasone Anaphylactic shock 
Beclomethasone Angioedema 
Beclomethasone Asthma 
Beclomethasone Back pain 
Beclomethasone Bronchospasm 
Beclomethasone Candida infection 
Beclomethasone Cataract 
Beclomethasone Cough 
Beclomethasone Dermatitis 
Beclomethasone Dysmenorrhoea 
Beclomethasone Dysphonia 
Beclomethasone Epistaxis 
Beclomethasone Glaucoma 
Beclomethasone Headache 
Beclomethasone Infection 
Beclomethasone Intraocular pressure increased 
Beclomethasone Lacrimation increased 
Beclomethasone Nasal congestion 
Beclomethasone Nasopharyngitis 
Beclomethasone Nausea 
Beclomethasone Pain 
Beclomethasone Pharyngitis 
Beclomethasone Rhinitis 
Beclomethasone Rhinorrhoea 
Beclomethasone Sinusitis 
Beclomethasone Sleep disorder 
Beclomethasone Sneezing 
Beclomethasone Suicidal ideation 
Beclomethasone Ulcer 
Beclomethasone Upper respiratory tract infection 
Beclomethasone Urticaria 
Beclomethasone Wheezing 
Beclomethasone dipropionate Ageusia 
Beclomethasone dipropionate Anaphylactic shock 
Beclomethasone dipropionate Angioedema 
Beclomethasone dipropionate Asthma 
Beclomethasone dipropionate Atrial flutter 
Beclomethasone dipropionate Blister 
Beclomethasone dipropionate Candida infection 
Beclomethasone dipropionate Chest discomfort 
Beclomethasone dipropionate Cough 
Beclomethasone dipropionate Death 
Beclomethasone dipropionate Dermatitis 
Beclomethasone dipropionate Drug hypersensitivity 
Beclomethasone dipropionate Dysgeusia 
Beclomethasone dipropionate Dysmenorrhoea 
Beclomethasone dipropionate Dysphonia 
Beclomethasone dipropionate Dyspnoea 
Beclomethasone dipropionate Eye disorder 
Beclomethasone dipropionate Hypersensitivity 
Beclomethasone dipropionate Infection 
Beclomethasone dipropionate Influenza like illness 
Beclomethasone dipropionate Insomnia 
Beclomethasone dipropionate Intraocular pressure increased 
Beclomethasone dipropionate Lacrimation increased 
Beclomethasone dipropionate Nasal congestion 
Beclomethasone dipropionate Nasal dryness 
Beclomethasone dipropionate Nasopharyngitis 
Beclomethasone dipropionate Nausea 
Beclomethasone dipropionate Neck pain 
Beclomethasone dipropionate Oral disorder 
Beclomethasone dipropionate Oropharyngeal pain 
Beclomethasone dipropionate Pharyngitis 
Beclomethasone dipropionate Pruritus 
Beclomethasone dipropionate Psychomotor hyperactivity 
Beclomethasone dipropionate Rhinitis 
Beclomethasone dipropionate Scab 
Beclomethasone dipropionate Sinusitis 
Beclomethasone dipropionate Skin discolouration 
Beclomethasone dipropionate Sneezing 
Beclomethasone dipropionate Tachycardia 
Beclomethasone dipropionate Throat tightness 
Beclomethasone dipropionate Ulcer 
Beclomethasone dipropionate Visual impairment 
Bedaquiline Acute hepatic failure 
Bedaquiline Alanine aminotransferase increased 
Bedaquiline Arrhythmia 
Bedaquiline Arthralgia 
Bedaquiline Aspartate aminotransferase increased 
Bedaquiline Cardiac disorder 
Bedaquiline Cerebrovascular accident 
Bedaquiline Chest pain 
Bedaquiline Connective tissue disorder 
Bedaquiline Death 
Bedaquiline Decreased appetite 
Bedaquiline Dermatitis 
Bedaquiline Diarrhoea 
Bedaquiline Dizziness 
Bedaquiline Electrocardiogram QT prolonged 
Bedaquiline Electrolyte imbalance 
Bedaquiline Gastrointestinal disorder 
Bedaquiline Haemoptysis 
Bedaquiline Hepatic cirrhosis 
Bedaquiline Hepatic enzyme increased 
Bedaquiline Hepatic function abnormal 
Bedaquiline Hepatitis 
Bedaquiline Hepatobiliary disease 
Bedaquiline Hepatotoxicity 
Bedaquiline Hypokalaemia 
Bedaquiline Mental disorder 
Bedaquiline Musculoskeletal discomfort 
Bedaquiline Nausea 
Bedaquiline Nervous system disorder 
Bedaquiline Peritonitis 
Bedaquiline Septic shock 
Bedaquiline Torsade de pointes 
Bedaquiline Treatment failure 
Bedaquiline Vomiting 
Bedaquiline fumarate Amylase increased 
Bedaquiline fumarate Death 
Bedaquiline fumarate Decreased appetite 
Bedaquiline fumarate Electrocardiogram QT prolonged 
Bedaquiline fumarate Hepatotoxicity 
Bedaquiline fumarate Nausea 
Belinostat Abdominal pain 
Belinostat Anaemia 
Belinostat Asthenia 
Belinostat Blood creatinine increased 
Belinostat Blood lactate dehydrogenase increased 
Belinostat Body temperature increased 
Belinostat Chills 
Belinostat Death 
Belinostat Decreased appetite 
Belinostat Dermatitis 
Belinostat Dizziness 
Belinostat Electrocardiogram QT prolonged 
Belinostat Fatigue 
Belinostat Febrile neutropenia 
Belinostat Gastrointestinal pain 
Belinostat Hepatic failure 
Belinostat Hepatotoxicity 
Belinostat Infection 
Belinostat Multiple organ dysfunction syndrome 
Belinostat Nausea 
Belinostat Neoplasm malignant 
Belinostat Oedema peripheral 
Belinostat Phlebitis 
Belinostat Pruritus 
Belinostat Pyrexia 
Belinostat Rash 
Belinostat Thrombocytopenia 
Belinostat Tumour lysis syndrome 
Belinostat Ventricular fibrillation 
Benazepril hydrochloride Abdominal pain 
Benazepril hydrochloride Acute coronary syndrome 
Benazepril hydrochloride Alopecia 
Benazepril hydrochloride Anaphylactic shock 
Benazepril hydrochloride Anaphylactoid reaction 
Benazepril hydrochloride Angina pectoris 
Benazepril hydrochloride Angioedema 
Benazepril hydrochloride Anxiety 
Benazepril hydrochloride Arthralgia 
Benazepril hydrochloride Arthritis 
Benazepril hydrochloride Asthma 
Benazepril hydrochloride Back pain 
Benazepril hydrochloride Blood creatinine increased 
Benazepril hydrochloride Blood urea increased 
Benazepril hydrochloride Bronchitis 
Benazepril hydrochloride Coordination abnormal 
Benazepril hydrochloride Cough 
Benazepril hydrochloride Dermatitis 
Benazepril hydrochloride Disturbance in sexual arousal 
Benazepril hydrochloride Dizziness postural 
Benazepril hydrochloride Dry mouth 
Benazepril hydrochloride Dysgeusia 
Benazepril hydrochloride Dyspepsia 
Benazepril hydrochloride Electrocardiogram abnormal 
Benazepril hydrochloride Eosinophilia 
Benazepril hydrochloride Erectile dysfunction 
Benazepril hydrochloride Erythema multiforme 
Benazepril hydrochloride Face oedema 
Benazepril hydrochloride Fatigue 
Benazepril hydrochloride Flatulence 
Benazepril hydrochloride Flushing 
Benazepril hydrochloride Gastritis 
Benazepril hydrochloride Gastrointestinal pain 
Benazepril hydrochloride Gout 
Benazepril hydrochloride Haemolytic anaemia 
Benazepril hydrochloride Hepatic enzyme increased 
Benazepril hydrochloride Hepatitis 
Benazepril hydrochloride Hot flush 
Benazepril hydrochloride Hyperhidrosis 
Benazepril hydrochloride Hyperkalaemia 
Benazepril hydrochloride Hypersensitivity 
Benazepril hydrochloride Hypertonia 
Benazepril hydrochloride Hypokalaemia 
Benazepril hydrochloride Hyponatraemia 
Benazepril hydrochloride Hypotension 
Benazepril hydrochloride Infection 
Benazepril hydrochloride Influenza 
Benazepril hydrochloride Jaundice 
Benazepril hydrochloride Jaundice cholestatic 
Benazepril hydrochloride Laryngeal oedema 
Benazepril hydrochloride Leukopenia 
Benazepril hydrochloride Libido decreased 
Benazepril hydrochloride Loss of consciousness 
Benazepril hydrochloride Melaena 
Benazepril hydrochloride Muscle spasms 
Benazepril hydrochloride Musculoskeletal discomfort 
Benazepril hydrochloride Musculoskeletal pain 
Benazepril hydrochloride Myalgia 
Benazepril hydrochloride Nervousness 
Benazepril hydrochloride Neuritis 
Benazepril hydrochloride Neutropenia 
Benazepril hydrochloride Oedema 
Benazepril hydrochloride Oedema peripheral 
Benazepril hydrochloride Oesophagitis 
Benazepril hydrochloride Orthostatic hypotension 
Benazepril hydrochloride Pancreatitis 
Benazepril hydrochloride Paraesthesia 
Benazepril hydrochloride Pharyngitis 
Benazepril hydrochloride Photosensitivity reaction 
Benazepril hydrochloride Pollakiuria 
Benazepril hydrochloride Polyuria 
Benazepril hydrochloride Protein urine present 
Benazepril hydrochloride Proteinuria 
Benazepril hydrochloride Respiratory disorder 
Benazepril hydrochloride Rhinitis 
Benazepril hydrochloride Shock 
Benazepril hydrochloride Sinusitis 
Benazepril hydrochloride Skin mass 
Benazepril hydrochloride Somnolence 
Benazepril hydrochloride Stevens-Johnson syndrome 
Benazepril hydrochloride Syncope 
Benazepril hydrochloride Tachycardia 
Benazepril hydrochloride Tension 
Benazepril hydrochloride Thrombocytopenia 
Benazepril hydrochloride Tinnitus 
Benazepril hydrochloride Upper respiratory tract infection 
Benazepril hydrochloride Urinary tract infection 
Benazepril hydrochloride Ventricular extrasystoles 
Benazepril hydrochloride Vertigo 
Benazepril hydrochloride Vomiting 
Bendamustine Abdominal distension 
Bendamustine Abdominal pain 
Bendamustine Abdominal pain upper 
Bendamustine Acute kidney injury 
Bendamustine Acute myeloid leukaemia 
Bendamustine Acute myocardial infarction 
Bendamustine Agranulocytosis 
Bendamustine Alanine aminotransferase increased 
Bendamustine Anaemia 
Bendamustine Anaphylactic reaction 
Bendamustine Anaphylactic shock 
Bendamustine Angiopathy 
Bendamustine Anxiety 
Bendamustine Aphthous ulcer 
Bendamustine Arthralgia 
Bendamustine Aspartate aminotransferase increased 
Bendamustine Asthenia 
Bendamustine Atelectasis 
Bendamustine Atrial fibrillation 
Bendamustine Back pain 
Bendamustine Basal cell carcinoma 
Bendamustine Blood alkaline phosphatase increased 
Bendamustine Blood bilirubin increased 
Bendamustine Blood count abnormal 
Bendamustine Blood glucose decreased 
Bendamustine Blood potassium decreased 
Bendamustine Blood pressure decreased 
Bendamustine Blood pressure fluctuation 
Bendamustine Blood uric acid increased 
Bendamustine Body temperature increased 
Bendamustine Bone marrow failure 
Bendamustine Bone pain 
Bendamustine Burning sensation 
Bendamustine C-reactive protein increased 
Bendamustine Candida infection 
Bendamustine Cardiac disorder 
Bendamustine Cardiac failure 
Bendamustine Cardiac failure congestive 
Bendamustine Cardio-respiratory arrest 
Bendamustine Cellulitis 
Bendamustine Chest discomfort 
Bendamustine Chest pain 
Bendamustine Chills 
Bendamustine Chronic obstructive pulmonary disease 
Bendamustine Colitis 
Bendamustine Confusional state 
Bendamustine Connective tissue disorder 
Bendamustine Constipation 
Bendamustine Cough 
Bendamustine Death 
Bendamustine Dehydration 
Bendamustine Depression 
Bendamustine Dermatitis 
Bendamustine Diarrhoea 
Bendamustine Discomfort 
Bendamustine Disease progression 
Bendamustine Disorientation 
Bendamustine Dizziness 
Bendamustine Drug eruption 
Bendamustine Drug hypersensitivity 
Bendamustine Drug reaction with eosinophilia and systemic symptoms 
Bendamustine Drug resistance 
Bendamustine Dry mouth 
Bendamustine Dry skin 
Bendamustine Dysarthria 
Bendamustine Dysgeusia 
Bendamustine Dyspepsia 
Bendamustine Dysphagia 
Bendamustine Dyspnoea 
Bendamustine Dyspnoea exertional 
Bendamustine Eczema 
Bendamustine Ejection fraction decreased 
Bendamustine Erythema 
Bendamustine Extravasation 
Bendamustine Febrile neutropenia 
Bendamustine Feeling abnormal 
Bendamustine Feeling hot 
Bendamustine Flushing 
Bendamustine Gastrointestinal disorder 
Bendamustine Gastrointestinal pain 
Bendamustine Gastrooesophageal reflux disease 
Bendamustine Generalised oedema 
Bendamustine Haematemesis 
Bendamustine Haemoglobin decreased 
Bendamustine Haemolytic anaemia 
Bendamustine Haemorrhage 
Bendamustine Haemorrhage intracranial 
Bendamustine Headache 
Bendamustine Heart rate increased 
Bendamustine Hepatic cirrhosis 
Bendamustine Hepatic enzyme increased 
Bendamustine Hepatic failure 
Bendamustine Hepatic function abnormal 
Bendamustine Hepatitis 
Bendamustine Herpes simplex 
Bendamustine Herpes zoster 
Bendamustine Hyperglycaemia 
Bendamustine Hyperhidrosis 
Bendamustine Hyperkalaemia 
Bendamustine Hypersensitivity 
Bendamustine Hypertension 
Bendamustine Hypertensive crisis 
Bendamustine Hyperuricaemia 
Bendamustine Hypoaesthesia 
Bendamustine Hypocalcaemia 
Bendamustine Hypokalaemia 
Bendamustine Hyponatraemia 
Bendamustine Hypotension 
Bendamustine Hypoxia 
Bendamustine Ill-defined disorder 
Bendamustine Immune system disorder 
Bendamustine Infection 
Bendamustine Insomnia 
Bendamustine Interstitial lung disease 
Bendamustine Lethargy 
Bendamustine Lip swelling 
Bendamustine Liver function test abnormal 
Bendamustine Local swelling 
Bendamustine Loss of consciousness 
Bendamustine Lung disorder 
Bendamustine Lung infection 
Bendamustine Lung infiltration 
Bendamustine Lymphadenopathy 
Bendamustine Lymphocyte count decreased 
Bendamustine Lymphoma 
Bendamustine Lymphopenia 
Bendamustine Malaise 
Bendamustine Malignant melanoma 
Bendamustine Malnutrition 
Bendamustine Melaena 
Bendamustine Mental disorder 
Bendamustine Mental status changes 
Bendamustine Metabolic acidosis 
Bendamustine Mucosal inflammation 
Bendamustine Multiple organ dysfunction syndrome 
Bendamustine Muscular weakness 
Bendamustine Musculoskeletal discomfort 
Bendamustine Musculoskeletal pain 
Bendamustine Myelodysplastic syndrome 
Bendamustine Myocardial infarction 
Bendamustine Nasal congestion 
Bendamustine Nasopharyngitis 
Bendamustine Necrosis 
Bendamustine Neoplasm malignant 
Bendamustine Nervous system disorder 
Bendamustine Neutrophil count decreased 
Bendamustine Night sweats 
Bendamustine Obstructive airways disorder 
Bendamustine Oedema peripheral 
Bendamustine Oesophagitis 
Bendamustine Oral candidiasis 
Bendamustine Oral disorder 
Bendamustine Oropharyngeal pain 
Bendamustine Orthostatic hypotension 
Bendamustine Oxygen saturation decreased 
Bendamustine Pain 
Bendamustine Pain in extremity 
Bendamustine Pancreatitis 
Bendamustine Pancytopenia 
Bendamustine Paraesthesia 
Bendamustine Peripheral ischaemia 
Bendamustine Peripheral swelling 
Bendamustine Phlebitis 
Bendamustine Platelet count decreased 
Bendamustine Pleural effusion 
Bendamustine Pneumocystis jirovecii pneumonia 
Bendamustine Pneumonia 
Bendamustine Pneumonitis 
Bendamustine Pulmonary congestion 
Bendamustine Pulmonary embolism 
Bendamustine Pulmonary fibrosis 
Bendamustine Pyrexia 
Bendamustine Rash erythematous 
Bendamustine Rash generalised 
Bendamustine Rash pruritic 
Bendamustine Renal disorder 
Bendamustine Renal impairment 
Bendamustine Respiratory distress 
Bendamustine Respiratory failure 
Bendamustine Sepsis 
Bendamustine Septic shock 
Bendamustine Sinus tachycardia 
Bendamustine Sinusitis 
Bendamustine Skin disorder 
Bendamustine Skin exfoliation 
Bendamustine Skin lesion 
Bendamustine Skin necrosis 
Bendamustine Skin reaction 
Bendamustine Somnolence 
Bendamustine Squamous cell carcinoma 
Bendamustine Stevens-Johnson syndrome 
Bendamustine Stomatitis 
Bendamustine Subdural haematoma 
Bendamustine Swelling 
Bendamustine Swelling face 
Bendamustine Syncope 
Bendamustine Tachycardia 
Bendamustine Thrombocytopenia 
Bendamustine Thrombosis 
Bendamustine Tremor 
Bendamustine Tumour lysis syndrome 
Bendamustine Upper gastrointestinal haemorrhage 
Bendamustine Upper limb fracture 
Bendamustine Upper respiratory tract infection 
Bendamustine Urinary tract infection 
Bendamustine Urticaria 
Bendamustine Vasculitis 
Bendamustine Viral infection 
Bendamustine Visual impairment 
Bendamustine Vomiting 
Bendamustine Weight increased 
Bendamustine Wheezing 
Bendamustine White blood cell count decreased 
Bendamustine White blood cell count increased 
Bendamustine hydrochloride Abdominal pain 
Bendamustine hydrochloride Abdominal pain upper 
Bendamustine hydrochloride Acute kidney injury 
Bendamustine hydrochloride Anaphylactic reaction 
Bendamustine hydrochloride Anxiety 
Bendamustine hydrochloride Asthenia 
Bendamustine hydrochloride Back pain 
Bendamustine hydrochloride Bone marrow failure 
Bendamustine hydrochloride Cardiac failure 
Bendamustine hydrochloride Chest pain 
Bendamustine hydrochloride Chills 
Bendamustine hydrochloride Cough 
Bendamustine hydrochloride Decreased appetite 
Bendamustine hydrochloride Dehydration 
Bendamustine hydrochloride Diarrhoea 
Bendamustine hydrochloride Dysgeusia 
Bendamustine hydrochloride Dyspnoea 
Bendamustine hydrochloride Erythema 
Bendamustine hydrochloride Fatigue 
Bendamustine hydrochloride Febrile neutropenia 
Bendamustine hydrochloride Gastrooesophageal reflux disease 
Bendamustine hydrochloride Haemoglobin decreased 
Bendamustine hydrochloride Headache 
Bendamustine hydrochloride Herpes simplex 
Bendamustine hydrochloride Herpes zoster 
Bendamustine hydrochloride Hyperuricaemia 
Bendamustine hydrochloride Hypokalaemia 
Bendamustine hydrochloride Hypotension 
Bendamustine hydrochloride Infection 
Bendamustine hydrochloride Insomnia 
Bendamustine hydrochloride Malaise 
Bendamustine hydrochloride Mucosal inflammation 
Bendamustine hydrochloride Myelodysplastic syndrome 
Bendamustine hydrochloride Nasal congestion 
Bendamustine hydrochloride Nasopharyngitis 
Bendamustine hydrochloride Nausea 
Bendamustine hydrochloride Neoplasm malignant 
Bendamustine hydrochloride Neutrophil count decreased 
Bendamustine hydrochloride Night sweats 
Bendamustine hydrochloride Oedema peripheral 
Bendamustine hydrochloride Pain 
Bendamustine hydrochloride Phlebitis 
Bendamustine hydrochloride Platelet count decreased 
Bendamustine hydrochloride Pneumonia 
Bendamustine hydrochloride Pulmonary fibrosis 
Bendamustine hydrochloride Pyrexia 
Bendamustine hydrochloride Rash 
Bendamustine hydrochloride Sepsis 
Bendamustine hydrochloride Sinusitis 
Bendamustine hydrochloride Skin irritation 
Bendamustine hydrochloride Skin necrosis 
Bendamustine hydrochloride Tachycardia 
Bendamustine hydrochloride Tumour lysis syndrome 
Bendamustine hydrochloride Upper respiratory tract infection 
Bendamustine hydrochloride Urinary tract infection 
Bendamustine hydrochloride Vomiting 
Bendamustine hydrochloride Weight decreased 
Bendamustine hydrochloride Wheezing 
Bendroflumethiazide Abdominal distension 
Bendroflumethiazide Agranulocytosis 
Bendroflumethiazide Anaphylactic reaction 
Bendroflumethiazide Aplastic anaemia 
Bendroflumethiazide Asthenia 
Bendroflumethiazide Blood disorder 
Bendroflumethiazide Constipation 
Bendroflumethiazide Decreased appetite 
Bendroflumethiazide Dermatitis 
Bendroflumethiazide Dermatitis exfoliative 
Bendroflumethiazide Diabetes mellitus 
Bendroflumethiazide Diarrhoea 
Bendroflumethiazide Dizziness 
Bendroflumethiazide Drug interaction 
Bendroflumethiazide Ecchymosis 
Bendroflumethiazide Epigastric discomfort 
Bendroflumethiazide Erectile dysfunction 
Bendroflumethiazide Glycosuria 
Bendroflumethiazide Gout 
Bendroflumethiazide Haemolytic anaemia 
Bendroflumethiazide Headache 
Bendroflumethiazide Hepatic encephalopathy 
Bendroflumethiazide Hepatitis 
Bendroflumethiazide Hyperglycaemia 
Bendroflumethiazide Hypersensitivity vasculitis 
Bendroflumethiazide Hyperuricaemia 
Bendroflumethiazide Hypokalaemia 
Bendroflumethiazide Hypotension 
Bendroflumethiazide Jaundice 
Bendroflumethiazide Leukopenia 
Bendroflumethiazide Metabolic acidosis 
Bendroflumethiazide Muscle spasms 
Bendroflumethiazide Nausea 
Bendroflumethiazide Orthostatic hypotension 
Bendroflumethiazide Pancreatitis 
Bendroflumethiazide Paraesthesia 
Bendroflumethiazide Photosensitivity reaction 
Bendroflumethiazide Pneumonitis 
Bendroflumethiazide Polyuria 
Bendroflumethiazide Pruritus 
Bendroflumethiazide Purpura 
Bendroflumethiazide Pyrexia 
Bendroflumethiazide Rash 
Bendroflumethiazide Restlessness 
Bendroflumethiazide Thirst 
Bendroflumethiazide Thrombocytopenia 
Bendroflumethiazide Urine output increased 
Bendroflumethiazide Urticaria 
Bendroflumethiazide Vascular purpura 
Bendroflumethiazide Vasculitis 
Bendroflumethiazide Vertigo 
Bendroflumethiazide Vision blurred 
Bendroflumethiazide Vomiting 
Benzocaine Cyanosis 
Benzocaine Dermatitis 
Benzocaine Dermatitis contact 
Benzocaine Erythema 
Benzocaine Headache 
Benzocaine Nausea 
Benzocaine Oedema 
Benzocaine Oral discomfort 
Benzocaine Oral pain 
Benzocaine Pain 
Benzocaine Pruritus 
Benzocaine Pyrexia 
Benzocaine Rash 
Benzocaine Respiratory distress 
Benzocaine Skin irritation 
Benzocaine Swelling 
Benzocaine Tenderness 
Benzocaine Urticaria 
Benzocaine Vomiting 
Benzonatate Abdominal discomfort 
Benzonatate Acidosis 
Benzonatate Agitation 
Benzonatate Anaphylactic reaction 
Benzonatate Angioedema 
Benzonatate Apnoea 
Benzonatate Bradycardia 
Benzonatate Brain injury 
Benzonatate Bronchospasm 
Benzonatate Cardiac arrest 
Benzonatate Chills 
Benzonatate Circulatory collapse 
Benzonatate Coagulopathy 
Benzonatate Completed suicide 
Benzonatate Confusional state 
Benzonatate Constipation 
Benzonatate Depressed level of consciousness 
Benzonatate Drug hypersensitivity 
Benzonatate Dry skin 
Benzonatate Dyspnoea 
Benzonatate Eye irritation 
Benzonatate Feeling abnormal 
Benzonatate Hallucination, visual 
Benzonatate Headache 
Benzonatate Heart rate increased 
Benzonatate Hepatic enzyme increased 
Benzonatate Hypersensitivity 
Benzonatate Hypoaesthesia 
Benzonatate Hypokalaemia 
Benzonatate Hypomagnesaemia 
Benzonatate Hypotension 
Benzonatate Laryngospasm 
Benzonatate Metabolic acidosis 
Benzonatate Nasal congestion 
Benzonatate Pneumothorax 
Benzonatate Pulmonary embolism 
Benzonatate Rash 
Benzonatate Respiratory arrest 
Benzonatate Sedation 
Benzonatate Seizure 
Benzonatate Sensory loss 
Benzonatate Shock 
Benzonatate Unresponsive to stimuli 
Benzonatate Urticaria 
Benzonatate Visual impairment 
Benzoyl peroxide Dry skin 
Benzoyl peroxide Erythema 
Benzoyl peroxide Hypersensitivity 
Benzoyl peroxide Immune system disorder 
Benzoyl peroxide Oedema 
Benzoyl peroxide Pain 
Benzoyl peroxide Pruritus 
Benzoyl peroxide Skin disorder 
Benzoyl peroxide Skin exfoliation 
Benztropine Confusional state 
Benztropine Constipation 
Benztropine Decreased appetite 
Benztropine Depression 
Benztropine Disorientation 
Benztropine Dry mouth 
Benztropine Dysuria 
Benztropine Hallucination, visual 
Benztropine Hyperthermia 
Benztropine Hypoaesthesia 
Benztropine Ileus paralytic 
Benztropine Memory impairment 
Benztropine Mydriasis 
Benztropine Nausea 
Benztropine Nervousness 
Benztropine Pyrexia 
Benztropine Rash 
Benztropine Tachycardia 
Benztropine Urinary retention 
Benztropine Vision blurred 
Benztropine Vomiting 
Benztropine Weight decreased 
Benztropine mesylate Confusional state 
Benztropine mesylate Decreased appetite 
Benztropine mesylate Depression 
Benztropine mesylate Disorientation 
Benztropine mesylate Dry mouth 
Benztropine mesylate Dysuria 
Benztropine mesylate Hallucination, visual 
Benztropine mesylate Hyperthermia 
Benztropine mesylate Hypoaesthesia 
Benztropine mesylate Ileus paralytic 
Benztropine mesylate Memory impairment 
Benztropine mesylate Mydriasis 
Benztropine mesylate Nausea 
Benztropine mesylate Nervousness 
Benztropine mesylate Pyrexia 
Benztropine mesylate Rash 
Benztropine mesylate Tachycardia 
Benztropine mesylate Urinary retention 
Benztropine mesylate Vision blurred 
Benztropine mesylate Vomiting 
Benztropine mesylate Weight decreased 
Besifloxacin Conjunctival hyperaemia 
Besifloxacin Eye pruritus 
Besifloxacin Headache 
Besifloxacin Vision blurred 
Betaine Abdominal discomfort 
Betaine Agitation 
Betaine Alopecia 
Betaine Aspiration 
Betaine Brain oedema 
Betaine Decreased appetite 
Betaine Depression 
Betaine Diarrhoea 
Betaine Dysgeusia 
Betaine Gastrointestinal disorder 
Betaine Glossitis 
Betaine Irritability 
Betaine Malnutrition 
Betaine Mental disorder 
Betaine Nausea 
Betaine Nervous system disorder 
Betaine Personality disorder 
Betaine Skin disorder 
Betaine Skin odour abnormal 
Betaine Sleep disorder 
Betaine Tooth disorder 
Betaine Urethral disorder 
Betaine Urinary incontinence 
Betaine Urinary tract disorder 
Betaine Urticaria 
Betaine Vomiting 
Betamethasone Abdominal distension 
Betamethasone Abscess 
Betamethasone Acute coronary syndrome 
Betamethasone Affect lability 
Betamethasone Anaphylactic reaction 
Betamethasone Anaphylactic shock 
Betamethasone Anaphylactoid reaction 
Betamethasone Arrhythmia 
Betamethasone Arthropathy 
Betamethasone Blindness 
Betamethasone Bone pain 
Betamethasone Bradycardia 
Betamethasone Cardiac arrest 
Betamethasone Cardiac failure congestive 
Betamethasone Cardiomegaly 
Betamethasone Circulatory collapse 
Betamethasone Conjunctivitis 
Betamethasone Depression 
Betamethasone Dermatitis 
Betamethasone Dermatitis allergic 
Betamethasone Dermatitis contact 
Betamethasone Diabetes mellitus 
Betamethasone Discomfort 
Betamethasone Drug hypersensitivity 
Betamethasone Dry skin 
Betamethasone Ecchymosis 
Betamethasone Embolism 
Betamethasone Embolism venous 
Betamethasone Erythema 
Betamethasone Euphoric mood 
Betamethasone Feeling abnormal 
Betamethasone Fluid retention 
Betamethasone Folliculitis 
Betamethasone Glaucoma 
Betamethasone Glycosuria 
Betamethasone Haemorrhage 
Betamethasone Hepatic enzyme increased 
Betamethasone Hepatomegaly 
Betamethasone Hiccups 
Betamethasone Hirsutism 
Betamethasone Hyperhidrosis 
Betamethasone Hypernatraemia 
Betamethasone Hypertension 
Betamethasone Ill-defined disorder 
Betamethasone Increased appetite 
Betamethasone Injury 
Betamethasone Insomnia 
Betamethasone Intracranial pressure increased 
Betamethasone Intraocular pressure increased 
Betamethasone Large intestine perforation 
Betamethasone Loss of consciousness 
Betamethasone Malaise 
Betamethasone Meningitis 
Betamethasone Menstruation irregular 
Betamethasone Mental disorder 
Betamethasone Mood swings 
Betamethasone Myocardial infarction 
Betamethasone Myopathy 
Betamethasone Neuritis 
Betamethasone Neuropathy peripheral 
Betamethasone Oesophagitis 
Betamethasone Optic neuritis 
Betamethasone Osteoarthritis 
Betamethasone Osteonecrosis 
Betamethasone Osteoporosis 
Betamethasone Pain 
Betamethasone Pancreatitis 
Betamethasone Paraesthesia 
Betamethasone Peptic ulcer 
Betamethasone Personality change 
Betamethasone Petechiae 
Betamethasone Pruritus 
Betamethasone Psoriasis 
Betamethasone Psychotic disorder 
Betamethasone Pulmonary oedema 
Betamethasone Rash erythematous
[truncated: 3,931,340 more chars]
