# Supplementary material for: Identifying the serious clinical outcomes of adverse reactions to drugs by a multi-task deep learning framework
Source: Commun Biol. 2023 Aug 24;6:870. doi: 10.1038/s42003-023-05243-w (PMC10449791; doi:10.1038/s42003-023-05243-w)
Supplement: Supplementary file 4 — Supplementary Data 2 [file 42003_2023_5243_MOESM4_ESM.txt]

drug_name ADR_name DE LT HO DS CA RI OT 
Abacavir Abdominal pain 0.0 0.0 0.0 0.0 0.0 0.0 1.0 
Abacavir Death 1.0 0.0 0.0 0.0 0.0 0.0 0.0 
Abacavir Deep vein thrombosis 0.0 1.0 0.0 0.0 0.0 0.0 0.0 
Abacavir Drug resistance 0.0 0.0 0.0 0.0 0.0 0.0 1.0 
Abacavir Fatigue 0.0 0.0 0.0 0.0 0.0 0.0 1.0 
Abacavir Hepatic enzyme increased 0.0 0.0 0.0 0.0 0.0 0.0 1.0 
Abacavir Hypersensitivity 0.0 0.0 0.0 0.0 0.0 0.0 1.0 
Abacavir Nausea 0.0 0.0 0.0 0.0 0.0 0.0 1.0 
Abacavir Pulmonary embolism 0.0 1.0 0.0 0.0 0.0 0.0 0.0 
Abacavir Rash 0.0 0.0 0.0 0.0 0.0 0.0 1.0 
Abemaciclib Abdominal pain 0.0 0.0 1.0 0.0 0.0 0.0 0.0 
Abemaciclib Acute kidney injury 0.0 0.0 1.0 0.0 0.0 0.0 0.0 
Abemaciclib Anaemia 0.0 0.0 1.0 0.0 0.0 0.0 0.0 
Abemaciclib Arthralgia 0.0 0.0 1.0 0.0 0.0 0.0 0.0 
Abemaciclib Asthenia 0.0 0.0 1.0 0.0 0.0 0.0 0.0 
Abemaciclib Atrial fibrillation 0.0 0.0 1.0 0.0 0.0 0.0 0.0 
Abemaciclib Balance disorder 0.0 0.0 1.0 0.0 0.0 0.0 0.0 
Abemaciclib Blood creatinine increased 0.0 0.0 1.0 0.0 0.0 0.0 0.0 
Abemaciclib Blood glucose decreased 0.0 0.0 1.0 0.0 0.0 0.0 0.0 
Abemaciclib Blood magnesium decreased 0.0 0.0 1.0 0.0 0.0 0.0 0.0 
Abemaciclib Blood potassium decreased 0.0 0.0 1.0 0.0 0.0 0.0 0.0 
Abemaciclib Cardiac disorder 0.0 0.0 1.0 0.0 0.0 0.0 0.0 
Abemaciclib Cardiac failure congestive 0.0 0.0 1.0 0.0 0.0 0.0 0.0 
Abemaciclib Chills 0.0 0.0 1.0 0.0 0.0 0.0 0.0 
Abemaciclib Confusional state 0.0 0.0 1.0 0.0 0.0 0.0 0.0 
Abemaciclib Constipation 0.0 0.0 1.0 0.0 0.0 0.0 0.0 
Abemaciclib Cystitis 0.0 0.0 1.0 0.0 0.0 0.0 0.0 
Abemaciclib Death 1.0 0.0 0.0 0.0 0.0 0.0 0.0 
Abemaciclib Decreased appetite 0.0 0.0 1.0 0.0 0.0 0.0 0.0 
Abemaciclib Dehydration 0.0 0.0 1.0 0.0 0.0 0.0 0.0 
Abemaciclib Diarrhoea 0.0 0.0 1.0 0.0 0.0 0.0 0.0 
Abemaciclib Disease progression 1.0 0.0 0.0 0.0 0.0 0.0 0.0 
Abemaciclib Dizziness 0.0 0.0 1.0 0.0 0.0 0.0 0.0 
Abemaciclib Dyspnoea 1.0 0.0 1.0 0.0 0.0 0.0 0.0 
Abemaciclib Full blood count decreased 0.0 0.0 1.0 0.0 0.0 0.0 0.0 
Abemaciclib Hypertension 0.0 0.0 1.0 0.0 0.0 0.0 0.0 
Abemaciclib Hypoaesthesia 0.0 0.0 1.0 0.0 0.0 0.0 0.0 
Abemaciclib Hypokalaemia 0.0 0.0 1.0 0.0 0.0 0.0 0.0 
Abemaciclib Hypophagia 0.0 0.0 1.0 0.0 0.0 0.0 0.0 
Abemaciclib Hypotension 0.0 0.0 1.0 0.0 0.0 0.0 0.0 
Abemaciclib Interstitial lung disease 1.0 0.0 1.0 0.0 0.0 0.0 0.0 
Abemaciclib Malaise 0.0 0.0 1.0 0.0 0.0 0.0 0.0 
Abemaciclib Malignant neoplasm progression 1.0 0.0 0.0 0.0 0.0 0.0 0.0 
Abemaciclib Nausea 0.0 0.0 1.0 0.0 0.0 0.0 0.0 
Abemaciclib Neutropenia 0.0 1.0 0.0 0.0 0.0 0.0 0.0 
Abemaciclib Neutrophil count decreased 0.0 1.0 0.0 0.0 0.0 0.0 0.0 
Abemaciclib Pain 0.0 0.0 1.0 0.0 0.0 0.0 0.0 
Abemaciclib Palpitations 0.0 0.0 1.0 0.0 0.0 0.0 0.0 
Abemaciclib Pancytopenia 1.0 0.0 0.0 0.0 0.0 0.0 0.0 
Abemaciclib Peripheral swelling 0.0 0.0 1.0 0.0 0.0 0.0 0.0 
Abemaciclib Platelet count decreased 1.0 1.0 0.0 0.0 0.0 0.0 0.0 
Abemaciclib Pleural effusion 0.0 0.0 1.0 0.0 0.0 0.0 0.0 
Abemaciclib Pneumonia 1.0 0.0 1.0 0.0 0.0 0.0 0.0 
Abemaciclib Pneumonitis 1.0 1.0 0.0 0.0 0.0 0.0 0.0 
Abemaciclib Pneumothorax 1.0 0.0 1.0 0.0 0.0 0.0 0.0 
Abemaciclib Pulmonary oedema 0.0 0.0 1.0 0.0 0.0 0.0 0.0 
Abemaciclib Pyrexia 1.0 0.0 1.0 0.0 0.0 0.0 0.0 
Abemaciclib Red blood cell count decreased 0.0 0.0 1.0 0.0 0.0 0.0 0.0 
Abemaciclib Renal disorder 0.0 0.0 1.0 0.0 0.0 0.0 0.0 
Abemaciclib Renal failure 0.0 0.0 1.0 0.0 0.0 0.0 0.0 
Abemaciclib Respiratory failure 1.0 0.0 0.0 0.0 0.0 0.0 0.0 
Abemaciclib Sepsis 1.0 0.0 1.0 0.0 0.0 0.0 0.0 
Abemaciclib Septic shock 1.0 0.0 0.0 0.0 0.0 0.0 0.0 
Abemaciclib Swollen tongue 0.0 0.0 1.0 0.0 0.0 0.0 0.0 
Abemaciclib Tachycardia 0.0 0.0 1.0 0.0 0.0 0.0 0.0 
Abemaciclib Thrombocytopenia 0.0 1.0 0.0 0.0 0.0 0.0 0.0 
Abemaciclib Thrombosis 0.0 0.0 1.0 0.0 0.0 0.0 0.0 
Abemaciclib Urinary tract infection 0.0 0.0 1.0 0.0 0.0 0.0 0.0 
Abemaciclib Vomiting 0.0 0.0 1.0 0.0 0.0 0.0 0.0 
Abemaciclib Weight decreased 0.0 0.0 1.0 0.0 0.0 0.0 0.0 
Abemaciclib White blood cell count decreased 0.0 0.0 1.0 0.0 0.0 0.0 0.0 
Abiraterone Abdominal pain 0.0 0.0 1.0 0.0 0.0 0.0 0.0 
Abiraterone Acute kidney injury 0.0 0.0 1.0 0.0 0.0 0.0 0.0 
Abiraterone Asthenia 0.0 0.0 1.0 0.0 0.0 0.0 0.0 
Abiraterone Atrial fibrillation 0.0 0.0 1.0 0.0 0.0 0.0 0.0 
Abiraterone Blood potassium decreased 0.0 0.0 1.0 0.0 0.0 0.0 0.0 
Abiraterone Blood urine present 0.0 0.0 1.0 0.0 0.0 0.0 0.0 
Abiraterone Cardiac arrest 0.0 0.0 1.0 0.0 0.0 0.0 0.0 
Abiraterone Cerebrovascular accident 0.0 0.0 1.0 0.0 0.0 0.0 0.0 
Abiraterone Chest pain 0.0 0.0 1.0 0.0 0.0 0.0 0.0 
Abiraterone Confusional state 0.0 0.0 1.0 0.0 0.0 0.0 0.0 
Abiraterone Death 1.0 0.0 0.0 0.0 0.0 0.0 0.0 
Abiraterone Decreased appetite 0.0 0.0 1.0 0.0 0.0 0.0 0.0 
Abiraterone Dehydration 0.0 0.0 1.0 0.0 0.0 0.0 0.0 
Abiraterone Diarrhoea 0.0 0.0 1.0 0.0 0.0 0.0 0.0 
Abiraterone Disease progression 1.0 0.0 0.0 0.0 0.0 0.0 0.0 
Abiraterone Dizziness 0.0 0.0 1.0 0.0 0.0 0.0 0.0 
Abiraterone Dyspnoea 0.0 0.0 1.0 0.0 0.0 0.0 0.0 
Abiraterone Dysuria 0.0 0.0 1.0 0.0 0.0 0.0 0.0 
Abiraterone Febrile neutropenia 1.0 0.0 0.0 0.0 0.0 0.0 0.0 
Abiraterone Gait disturbance 0.0 0.0 1.0 0.0 0.0 0.0 0.0 
Abiraterone Haemoglobin decreased 0.0 0.0 1.0 0.0 0.0 0.0 0.0 
Abiraterone Hypokalaemia 0.0 0.0 1.0 0.0 0.0 0.0 0.0 
Abiraterone Infection 0.0 0.0 1.0 0.0 0.0 0.0 0.0 
Abiraterone Loss of consciousness 0.0 0.0 1.0 0.0 0.0 0.0 0.0 
Abiraterone Lower respiratory tract infection 0.0 0.0 1.0 0.0 0.0 0.0 0.0 
Abiraterone Myocardial infarction 0.0 0.0 1.0 0.0 0.0 0.0 0.0 
Abiraterone Nausea 0.0 0.0 1.0 0.0 0.0 0.0 0.0 
Abiraterone Pain 0.0 0.0 1.0 0.0 0.0 0.0 0.0 
Abiraterone Peripheral swelling 0.0 0.0 1.0 0.0 0.0 0.0 0.0 
Abiraterone Pneumonia 0.0 0.0 1.0 0.0 0.0 0.0 0.0 
Abiraterone Prostate cancer 1.0 0.0 0.0 0.0 0.0 0.0 0.0 
Abiraterone Sepsis 1.0 0.0 1.0 0.0 0.0 0.0 0.0 
Abiraterone Syncope 0.0 0.0 1.0 0.0 0.0 0.0 0.0 
Abiraterone Thrombosis 0.0 0.0 1.0 0.0 0.0 0.0 0.0 
Abiraterone Urinary retention 0.0 0.0 1.0 0.0 0.0 0.0 0.0 
Abiraterone Urinary tract infection 0.0 0.0 1.0 0.0 0.0 0.0 0.0 
Abiraterone Vomiting 0.0 0.0 1.0 0.0 0.0 0.0 0.0 
Abiraterone acetate Acute hepatic failure 1.0 1.0 0.0 0.0 0.0 0.0 0.0 
Abiraterone acetate Alanine aminotransferase increased 0.0 0.0 0.0 0.0 0.0 0.0 1.0 
Abiraterone acetate Aspartate aminotransferase increased 0.0 0.0 0.0 0.0 0.0 0.0 1.0 
Abiraterone acetate Blood bilirubin increased 1.0 0.0 0.0 0.0 0.0 0.0 0.0 
Abiraterone acetate Cardiac failure 1.0 0.0 1.0 0.0 0.0 0.0 0.0 
Abiraterone acetate Chest pain 0.0 0.0 1.0 0.0 0.0 0.0 0.0 
Abiraterone acetate Constipation 1.0 0.0 0.0 0.0 0.0 0.0 0.0 
Abiraterone acetate Cough 1.0 0.0 0.0 1.0 0.0 0.0 0.0 
Abiraterone acetate Death 1.0 0.0 0.0 0.0 0.0 0.0 0.0 
Abiraterone acetate Diarrhoea 1.0 0.0 0.0 0.0 0.0 0.0 0.0 
Abiraterone acetate Dyspepsia 1.0 0.0 0.0 0.0 0.0 0.0 0.0 
Abiraterone acetate Dyspnoea 1.0 0.0 1.0 0.0 0.0 0.0 0.0 
Abiraterone acetate Fracture 1.0 0.0 0.0 0.0 0.0 0.0 0.0 
Abiraterone acetate Haematuria 1.0 0.0 0.0 0.0 0.0 0.0 0.0 
Abiraterone acetate Hot flush 0.0 0.0 0.0 0.0 0.0 0.0 1.0 
Abiraterone acetate Hyperglycaemia 1.0 0.0 0.0 0.0 0.0 0.0 0.0 
Abiraterone acetate Hypokalaemia 1.0 1.0 0.0 0.0 0.0 0.0 0.0 
Abiraterone acetate Infection 1.0 0.0 1.0 0.0 0.0 0.0 0.0 
Abiraterone acetate Nasopharyngitis 1.0 0.0 0.0 0.0 0.0 0.0 0.0 
Abiraterone acetate Nocturia 1.0 0.0 0.0 0.0 0.0 0.0 0.0 
Abiraterone acetate Oedema 1.0 0.0 0.0 0.0 0.0 0.0 0.0 
Abiraterone acetate Pyrexia 1.0 1.0 1.0 1.0 0.0 0.0 0.0 
Abiraterone acetate Rhabdomyolysis 0.0 1.0 1.0 0.0 0.0 0.0 0.0 
Abiraterone acetate Urinary tract infection 1.0 0.0 1.0 0.0 0.0 0.0 0.0 
Acalabrutinib Chest pain 0.0 0.0 1.0 0.0 0.0 0.0 0.0 
Acalabrutinib Confusional state 0.0 0.0 1.0 0.0 0.0 0.0 0.0 
Acalabrutinib Death 1.0 0.0 0.0 0.0 0.0 0.0 0.0 
Acalabrutinib Decreased appetite 1.0 0.0 0.0 0.0 0.0 0.0 0.0 
Acalabrutinib Drug resistance 0.0 0.0 0.0 0.0 0.0 0.0 1.0 
Acalabrutinib Dyspnoea 0.0 0.0 1.0 0.0 0.0 0.0 0.0 
Acalabrutinib Malignant neoplasm progression 1.0 0.0 0.0 0.0 0.0 0.0 0.0 
Acarbose Abdominal distension 0.0 0.0 1.0 0.0 0.0 0.0 0.0 
Acarbose Abdominal pain 0.0 0.0 1.0 0.0 0.0 0.0 0.0 
Acarbose Dehydration 0.0 0.0 1.0 0.0 0.0 0.0 0.0 
Acarbose Diarrhoea 0.0 0.0 1.0 0.0 0.0 0.0 0.0 
Acarbose Drug-induced liver injury 0.0 0.0 1.0 0.0 0.0 0.0 0.0 
Acarbose Hypoglycaemia 0.0 1.0 1.0 0.0 0.0 0.0 0.0 
Acarbose Nausea 0.0 0.0 1.0 0.0 0.0 0.0 0.0 
Acarbose Pyrexia 0.0 0.0 1.0 0.0 0.0 0.0 0.0 
Acarbose Vomiting 0.0 0.0 1.0 0.0 0.0 0.0 0.0 
Acebutolol Bradycardia 0.0 1.0 0.0 0.0 0.0 0.0 0.0 
Acebutolol Hypotension 0.0 0.0 1.0 0.0 0.0 0.0 0.0 
Acetaminophen Abdominal pain 0.0 1.0 1.0 0.0 0.0 0.0 0.0 
Acetaminophen Abdominal pain upper 0.0 1.0 1.0 0.0 0.0 0.0 0.0 
Acetaminophen Acidosis 1.0 1.0 1.0 0.0 0.0 0.0 0.0 
Acetaminophen Acute generalised exanthematous pustulosis 0.0 0.0 1.0 0.0 0.0 0.0 0.0 
Acetaminophen Acute hepatic failure 1.0 1.0 1.0 0.0 0.0 0.0 0.0 
Acetaminophen Acute kidney injury 1.0 1.0 1.0 0.0 0.0 0.0 0.0 
Acetaminophen Acute respiratory distress syndrome 1.0 1.0 0.0 0.0 0.0 0.0 0.0 
Acetaminophen Aggression 1.0 1.0 0.0 0.0 0.0 0.0 0.0 
Acetaminophen Agitation 1.0 1.0 1.0 0.0 0.0 0.0 0.0 
Acetaminophen Agranulocytosis 0.0 1.0 1.0 0.0 0.0 0.0 0.0 
Acetaminophen Alanine aminotransferase increased 0.0 1.0 1.0 0.0 0.0 0.0 0.0 
Acetaminophen Amylase increased 0.0 0.0 1.0 0.0 0.0 0.0 0.0 
Acetaminophen Anaemia 0.0 0.0 1.0 0.0 0.0 0.0 0.0 
Acetaminophen Anaphylactic reaction 0.0 1.0 0.0 0.0 0.0 0.0 1.0 
Acetaminophen Anaphylactic shock 0.0 1.0 0.0 0.0 0.0 0.0 0.0 
Acetaminophen Angioedema 0.0 1.0 0.0 0.0 0.0 0.0 1.0 
Acetaminophen Anxiety 0.0 0.0 1.0 0.0 0.0 0.0 0.0 
Acetaminophen Apnoea 1.0 0.0 0.0 0.0 0.0 0.0 0.0 
Acetaminophen Arrhythmia 1.0 1.0 0.0 0.0 0.0 0.0 0.0 
Acetaminophen Aspartate aminotransferase increased 0.0 1.0 1.0 0.0 0.0 0.0 0.0 
Acetaminophen Asthenia 0.0 1.0 1.0 0.0 0.0 0.0 0.0 
Acetaminophen Atelectasis 1.0 1.0 1.0 0.0 0.0 0.0 0.0 
Acetaminophen Balance disorder 0.0 0.0 1.0 0.0 0.0 0.0 0.0 
Acetaminophen Blood alkaline phosphatase increased 0.0 0.0 1.0 0.0 0.0 0.0 0.0 
Acetaminophen Blood bilirubin increased 0.0 1.0 1.0 0.0 0.0 0.0 0.0 
Acetaminophen Blood creatine phosphokinase increased 0.0 1.0 1.0 0.0 0.0 0.0 0.0 
Acetaminophen Blood creatinine increased 1.0 1.0 1.0 0.0 0.0 0.0 0.0 
Acetaminophen Blood disorder 1.0 0.0 0.0 0.0 0.0 0.0 0.0 
Acetaminophen Blood lactate dehydrogenase increased 0.0 1.0 1.0 0.0 0.0 0.0 0.0 
Acetaminophen Blood pressure decreased 0.0 1.0 0.0 0.0 0.0 0.0 0.0 
Acetaminophen Body temperature decreased 0.0 1.0 0.0 0.0 0.0 0.0 0.0 
Acetaminophen Body temperature increased 0.0 1.0 0.0 0.0 0.0 0.0 0.0 
Acetaminophen Brain oedema 1.0 1.0 1.0 0.0 0.0 0.0 0.0 
Acetaminophen Bronchospasm 0.0 1.0 0.0 0.0 0.0 0.0 0.0 
Acetaminophen Cardiac arrest 1.0 1.0 0.0 0.0 0.0 0.0 0.0 
Acetaminophen Cardiac disorder 1.0 0.0 0.0 0.0 0.0 0.0 0.0 
Acetaminophen Cerebral haemorrhage 1.0 0.0 0.0 0.0 0.0 0.0 0.0 
Acetaminophen Chills 0.0 0.0 0.0 0.0 0.0 0.0 1.0 
Acetaminophen Coagulopathy 1.0 1.0 0.0 0.0 0.0 0.0 0.0 
Acetaminophen Coma 1.0 1.0 0.0 0.0 0.0 0.0 0.0 
Acetaminophen Completed suicide 1.0 0.0 0.0 0.0 0.0 0.0 0.0 
Acetaminophen Confusional state 0.0 1.0 1.0 0.0 0.0 0.0 0.0 
Acetaminophen Constipation 0.0 1.0 0.0 1.0 0.0 0.0 0.0 
Acetaminophen Coordination abnormal 0.0 0.0 1.0 0.0 0.0 0.0 0.0 
Acetaminophen Cough 0.0 1.0 0.0 0.0 0.0 0.0 0.0 
Acetaminophen Death 1.0 0.0 0.0 0.0 0.0 0.0 0.0 
Acetaminophen Decreased appetite 0.0 0.0 0.0 1.0 0.0 0.0 0.0 
Acetaminophen Dehydration 0.0 1.0 1.0 0.0 0.0 0.0 0.0 
Acetaminophen Depressed level of consciousness 1.0 1.0 0.0 0.0 0.0 0.0 0.0 
Acetaminophen Dermatitis exfoliative 0.0 0.0 1.0 0.0 0.0 0.0 0.0 
Acetaminophen Diarrhoea 0.0 1.0 1.0 0.0 0.0 0.0 0.0 
Acetaminophen Disturbance in attention 0.0 0.0 0.0 1.0 0.0 0.0 0.0 
Acetaminophen Dizziness 0.0 1.0 0.0 1.0 0.0 0.0 0.0 
Acetaminophen Drug abuse 1.0 0.0 0.0 0.0 0.0 0.0 0.0 
Acetaminophen Drug eruption 0.0 0.0 1.0 0.0 0.0 0.0 0.0 
Acetaminophen Drug hypersensitivity 0.0 1.0 0.0 0.0 0.0 0.0 1.0 
Acetaminophen Drug interaction 0.0 1.0 0.0 0.0 0.0 0.0 0.0 
Acetaminophen Drug-induced liver injury 1.0 1.0 1.0 0.0 0.0 0.0 0.0 
Acetaminophen Dry mouth 0.0 0.0 0.0 0.0 0.0 0.0 1.0 
Acetaminophen Dyskinesia 0.0 0.0 0.0 1.0 0.0 0.0 0.0 
Acetaminophen Dyspepsia 0.0 1.0 0.0 0.0 0.0 0.0 0.0 
Acetaminophen Dysphoria 0.0 0.0 1.0 0.0 0.0 0.0 0.0 
Acetaminophen Dyspnoea 0.0 1.0 0.0 0.0 0.0 0.0 0.0 
Acetaminophen Dystonia 0.0 0.0 1.0 0.0 0.0 0.0 0.0 
Acetaminophen Dysuria 0.0 1.0 0.0 0.0 0.0 0.0 0.0 
Acetaminophen Electrolyte imbalance 1.0 0.0 0.0 0.0 0.0 0.0 0.0 
Acetaminophen Encephalopathy 1.0 1.0 1.0 0.0 0.0 0.0 0.0 
Acetaminophen Eye disorder 0.0 1.0 0.0 1.0 0.0 0.0 0.0 
Acetaminophen Fatigue 0.0 1.0 0.0 0.0 0.0 0.0 1.0 
Acetaminophen Gamma-glutamyltransferase increased 0.0 0.0 1.0 0.0 0.0 0.0 0.0 
Acetaminophen Gastrointestinal disorder 0.0 1.0 0.0 1.0 0.0 0.0 0.0 
Acetaminophen Gastrointestinal haemorrhage 1.0 1.0 0.0 0.0 0.0 0.0 0.0 
Acetaminophen Haematuria 0.0 1.0 1.0 0.0 0.0 0.0 0.0 
Acetaminophen Haemoglobin decreased 0.0 1.0 1.0 0.0 0.0 0.0 0.0 
Acetaminophen Haemolytic anaemia 0.0 1.0 1.0 0.0 0.0 0.0 0.0 
Acetaminophen Haemorrhage 1.0 1.0 0.0 0.0 0.0 0.0 0.0 
Acetaminophen Hallucination 1.0 0.0 0.0 1.0 0.0 0.0 0.0 
Acetaminophen Headache 0.0 0.0 0.0 0.0 0.0 0.0 1.0 
Acetaminophen Hepatic encephalopathy 1.0 1.0 1.0 0.0 0.0 0.0 0.0 
Acetaminophen Hepatic enzyme increased 0.0 1.0 1.0 0.0 0.0 0.0 0.0 
Acetaminophen Hepatic failure 1.0 1.0 0.0 0.0 0.0 0.0 0.0 
Acetaminophen Hepatic function abnormal 0.0 1.0 1.0 0.0 1.0 0.0 0.0 
Acetaminophen Hepatic necrosis 1.0 1.0 0.0 0.0 0.0 0.0 0.0 
Acetaminophen Hepatic steatosis 1.0 1.0 0.0 0.0 0.0 0.0 0.0 
Acetaminophen Hepatitis 0.0 1.0 1.0 0.0 0.0 0.0 0.0 
Acetaminophen Hepatitis acute 0.0 1.0 1.0 0.0 0.0 0.0 0.0 
Acetaminophen Hepatitis fulminant 1.0 1.0 0.0 0.0 0.0 0.0 0.0 
Acetaminophen Hepatocellular injury 0.0 1.0 1.0 0.0 0.0 0.0 0.0 
Acetaminophen Hepatomegaly 0.0 0.0 1.0 0.0 0.0 0.0 0.0 
Acetaminophen Hepatotoxicity 1.0 1.0 0.0 0.0 1.0 0.0 0.0 
Acetaminophen Hyperglycaemia 0.0 1.0 0.0 0.0 0.0 0.0 0.0 
Acetaminophen Hyperhidrosis 0.0 1.0 0.0 0.0 0.0 0.0 0.0 
Acetaminophen Hyperreflexia 1.0 0.0 0.0 0.0 0.0 0.0 0.0 
Acetaminophen Hypersensitivity 0.0 1.0 0.0 0.0 0.0 0.0 1.0 
Acetaminophen Hypertension 1.0 1.0 0.0 0.0 0.0 0.0 0.0 
Acetaminophen Hypoaesthesia 0.0 1.0 0.0 0.0 0.0 0.0 0.0 
Acetaminophen Hypoglycaemia 1.0 1.0 0.0 0.0 0.0 0.0 0.0 
Acetaminophen Hypokalaemia 0.0 1.0 1.0 0.0 0.0 0.0 0.0 
Acetaminophen Hypomagnesaemia 0.0 0.0 1.0 0.0 0.0 0.0 0.0 
Acetaminophen Hypophosphataemia 0.0 1.0 0.0 0.0 0.0 0.0 0.0 
Acetaminophen Hypotension 1.0 1.0 0.0 0.0 0.0 0.0 0.0 
Acetaminophen Hypothermia 0.0 1.0 0.0 0.0 0.0 0.0 0.0 
Acetaminophen Hypoxia 0.0 1.0 1.0 0.0 0.0 0.0 0.0 
Acetaminophen Ill-defined disorder 0.0 0.0 0.0 0.0 0.0 0.0 1.0 
Acetaminophen Infection 1.0 0.0 0.0 0.0 0.0 0.0 0.0 
Acetaminophen Insomnia 0.0 0.0 0.0 1.0 0.0 0.0 0.0 
Acetaminophen Intentional self-injury 0.0 1.0 1.0 0.0 0.0 0.0 0.0 
Acetaminophen Irritability 0.0 0.0 1.0 0.0 0.0 0.0 0.0 
Acetaminophen Jaundice 1.0 1.0 1.0 0.0 1.0 0.0 0.0 
Acetaminophen Lactic acidosis 0.0 1.0 1.0 0.0 0.0 0.0 0.0 
Acetaminophen Lethargy 0.0 1.0 1.0 0.0 0.0 0.0 0.0 
Acetaminophen Leukocytosis 1.0 1.0 0.0 0.0 0.0 0.0 0.0 
Acetaminophen Leukopenia 0.0 1.0 1.0 0.0 0.0 0.0 0.0 
Acetaminophen Lip swelling 0.0 1.0 0.0 0.0 0.0 0.0 0.0 
Acetaminophen Liver function test abnormal 0.0 1.0 1.0 0.0 1.0 0.0 0.0 
Acetaminophen Liver function test increased 0.0 1.0 0.0 0.0 0.0 0.0 0.0 
Acetaminophen Liver injury 1.0 1.0 0.0 0.0 0.0 0.0 0.0 
Acetaminophen Loss of consciousness 0.0 1.0 0.0 0.0 0.0 0.0 0.0 
Acetaminophen Malaise 0.0 1.0 0.0 0.0 1.0 0.0 0.0 
Acetaminophen Maternal drugs affecting foetus 0.0 0.0 0.0 0.0 1.0 0.0 0.0 
Acetaminophen Mental disorder 0.0 1.0 0.0 0.0 0.0 0.0 0.0 
Acetaminophen Mental status changes 1.0 1.0 1.0 0.0 0.0 0.0 0.0 
Acetaminophen Metabolic acidosis 1.0 1.0 1.0 0.0 0.0 0.0 0.0 
Acetaminophen Multiple organ dysfunction syndrome 1.0 1.0 0.0 0.0 0.0 0.0 0.0 
Acetaminophen Muscle spasms 0.0 1.0 0.0 1.0 0.0 0.0 0.0 
Acetaminophen Mydriasis 0.0 1.0 1.0 0.0 0.0 0.0 0.0 
Acetaminophen Myocardial infarction 1.0 0.0 0.0 0.0 0.0 0.0 0.0 
Acetaminophen Myoclonus 0.0 0.0 1.0 0.0 0.0 0.0 0.0 
Acetaminophen Nausea 0.0 1.0 1.0 0.0 0.0 0.0 0.0 
Acetaminophen Nervous system disorder 1.0 0.0 0.0 0.0 0.0 0.0 0.0 
Acetaminophen Neutropenia 0.0 1.0 1.0 0.0 0.0 0.0 0.0 
Acetaminophen Nightmare 0.0 0.0 0.0 0.0 0.0 0.0 1.0 
Acetaminophen Oedema 1.0 0.0 0.0 0.0 0.0 0.0 0.0 
Acetaminophen Oedema peripheral 1.0 0.0 0.0 0.0 0.0 0.0 0.0 
Acetaminophen Oliguria 0.0 1.0 0.0 0.0 0.0 0.0 0.0 
Acetaminophen Pain 0.0 1.0 0.0 1.0 0.0 0.0 0.0 
Acetaminophen Pain in extremity 1.0 0.0 0.0 0.0 0.0 0.0 0.0 
Acetaminophen Palpitations 0.0 1.0 0.0 0.0 0.0 0.0 0.0 
Acetaminophen Pancreatitis acute 0.0 1.0 1.0 0.0 0.0 0.0 0.0 
Acetaminophen Pancytopenia 1.0 1.0 0.0 0.0 0.0 0.0 0.0 
Acetaminophen Periorbital oedema 0.0 0.0 0.0 0.0 0.0 0.0 1.0 
Acetaminophen Peritonitis 1.0 0.0 0.0 0.0 0.0 0.0 0.0 
Acetaminophen Pleural effusion 1.0 1.0 1.0 0.0 0.0 0.0 0.0 
Acetaminophen Pneumonia 1.0 1.0 1.0 0.0 0.0 0.0 0.0 
Acetaminophen Pneumothorax 1.0 0.0 0.0 0.0 0.0 0.0 0.0 
Acetaminophen Premature baby 0.0 1.0 0.0 0.0 1.0 0.0 0.0 
Acetaminophen Prothrombin time prolonged 0.0 1.0 1.0 0.0 0.0 0.0 0.0 
Acetaminophen Pruritus 0.0 1.0 0.0 0.0 0.0 0.0 0.0 
Acetaminophen Pulmonary oedema 1.0 1.0 0.0 0.0 0.0 0.0 0.0 
Acetaminophen Pyrexia 0.0 1.0 0.0 0.0 0.0 0.0 0.0 
Acetaminophen Rash 0.0 1.0 0.0 0.0 0.0 0.0 0.0 
Acetaminophen Rash generalised 0.0 1.0 0.0 0.0 0.0 0.0 0.0 
Acetaminophen Rash maculo-papular 0.0 1.0 1.0 0.0 0.0 0.0 0.0 
Acetaminophen Rash pustular 0.0 0.0 1.0 0.0 0.0 0.0 0.0 
Acetaminophen Renal failure 1.0 1.0 1.0 0.0 0.0 0.0 0.0 
Acetaminophen Renal tubular necrosis 0.0 1.0 1.0 0.0 0.0 0.0 0.0 
Acetaminophen Respiratory depression 1.0 1.0 0.0 0.0 0.0 0.0 0.0 
Acetaminophen Respiratory failure 1.0 1.0 1.0 0.0 1.0 0.0 0.0 
Acetaminophen Seizure 1.0 1.0 0.0 0.0 0.0 0.0 0.0 
Acetaminophen Sepsis 1.0 1.0 1.0 0.0 0.0 0.0 0.0 
Acetaminophen Septic shock 1.0 1.0 0.0 0.0 0.0 0.0 0.0 
Acetaminophen Serotonin syndrome 0.0 1.0 1.0 0.0 0.0 0.0 0.0 
Acetaminophen Shock 1.0 1.0 1.0 0.0 0.0 0.0 0.0 
Acetaminophen Skin disorder 0.0 0.0 0.0 0.0 0.0 0.0 1.0 
Acetaminophen Somnolence 0.0 1.0 1.0 0.0 0.0 0.0 0.0 
Acetaminophen Stevens-Johnson syndrome 0.0 1.0 1.0 0.0 0.0 0.0 0.0 
Acetaminophen Suicide attempt 0.0 1.0 1.0 0.0 0.0 0.0 0.0 
Acetaminophen Tachycardia 1.0 1.0 0.0 0.0 0.0 0.0 0.0 
Acetaminophen Thrombocytopenia 1.0 1.0 0.0 0.0 0.0 0.0 0.0 
Acetaminophen Toxic epidermal necrolysis 0.0 1.0 1.0 0.0 0.0 0.0 0.0 
Acetaminophen Transaminases increased 0.0 1.0 1.0 0.0 0.0 0.0 0.0 
Acetaminophen Tremor 0.0 1.0 0.0 1.0 1.0 0.0 0.0 
Acetaminophen Unresponsive to stimuli 1.0 1.0 0.0 0.0 0.0 0.0 0.0 
Acetaminophen Upper gastrointestinal haemorrhage 1.0 1.0 0.0 0.0 0.0 0.0 0.0 
Acetaminophen Urinary retention 0.0 0.0 0.0 1.0 0.0 0.0 0.0 
Acetaminophen Urticaria 0.0 1.0 0.0 0.0 0.0 0.0 1.0 
Acetaminophen Vision blurred 1.0 0.0 0.0 1.0 0.0 0.0 0.0 
Acetaminophen Vomiting 0.0 1.0 1.0 0.0 0.0 0.0 0.0 
Acetaminophen Wheezing 0.0 1.0 0.0 1.0 0.0 0.0 0.0 
Acetazolamide Ataxia 0.0 0.0 1.0 0.0 0.0 0.0 0.0 
Acetazolamide Confusional state 0.0 0.0 1.0 0.0 0.0 0.0 0.0 
Acetazolamide Dizziness 0.0 0.0 1.0 0.0 0.0 0.0 0.0 
Acetazolamide Fatigue 0.0 0.0 0.0 1.0 0.0 0.0 0.0 
Acetazolamide Metabolic acidosis 0.0 1.0 1.0 0.0 1.0 0.0 0.0 
Acetazolamide Nausea 0.0 0.0 0.0 1.0 0.0 0.0 0.0 
Acetazolamide Somnolence 0.0 0.0 1.0 0.0 0.0 0.0 0.0 
Acetylcysteine Anaphylactic reaction 0.0 0.0 0.0 0.0 0.0 0.0 1.0 
Acetylcysteine Anaphylactic shock 1.0 0.0 0.0 0.0 0.0 0.0 0.0 
Acetylcysteine Anaphylactoid reaction 0.0 1.0 0.0 0.0 0.0 0.0 0.0 
Acetylcysteine Bronchospasm 0.0 0.0 1.0 0.0 0.0 0.0 0.0 
Acetylcysteine Dyspnoea 0.0 1.0 0.0 0.0 0.0 0.0 0.0 
Acetylcysteine Hepatitis fulminant 1.0 0.0 0.0 0.0 0.0 0.0 0.0 
Acetylcysteine Hepatotoxicity 0.0 0.0 1.0 0.0 0.0 0.0 0.0 
Acetylcysteine Hypotension 0.0 0.0 1.0 0.0 0.0 0.0 0.0 
Acetylcysteine Multiple organ dysfunction syndrome 1.0 0.0 0.0 0.0 0.0 0.0 0.0 
Acetylcysteine Nausea 0.0 0.0 1.0 0.0 0.0 0.0 0.0 
Acetylcysteine Respiratory distress 0.0 0.0 1.0 0.0 0.0 0.0 0.0 
Acetylcysteine Tachycardia 0.0 0.0 1.0 0.0 0.0 0.0 0.0 
Acetylcysteine Vomiting 0.0 0.0 1.0 0.0 0.0 0.0 0.0 
Acitretin Abdominal pain 0.0 1.0 0.0 0.0 0.0 0.0 0.0 
Acitretin Acute myocardial infarction 0.0 1.0 1.0 0.0 0.0 0.0 0.0 
Acitretin Alopecia 0.0 0.0 0.0 1.0 0.0 0.0 0.0 
Acitretin Asthenia 0.0 1.0 0.0 0.0 0.0 0.0 0.0 
Acitretin Candida infection 1.0 0.0 0.0 0.0 0.0 0.0 0.0 
Acitretin Death 1.0 0.0 0.0 0.0 0.0 0.0 0.0 
Acitretin Diabetes mellitus 1.0 0.0 0.0 0.0 0.0 0.0 0.0 
Acitretin Dry skin 0.0 0.0 0.0 0.0 0.0 0.0 1.0 
Acitretin Erectile dysfunction 0.0 0.0 0.0 0.0 0.0 0.0 1.0 
Acitretin Fatigue 0.0 0.0 0.0 0.0 0.0 0.0 1.0 
Acitretin Febrile neutropenia 1.0 0.0 0.0 0.0 0.0 0.0 0.0 
Acitretin Gait disturbance 0.0 0.0 0.0 1.0 0.0 0.0 0.0 
Acitretin Headache 0.0 0.0 0.0 0.0 0.0 0.0 1.0 
Acitretin Hepatic enzyme increased 0.0 0.0 0.0 0.0 0.0 0.0 1.0 
Acitretin Hyperlipidaemia 0.0 0.0 1.0 0.0 0.0 0.0 0.0 
Acitretin Insomnia 0.0 0.0 0.0 0.0 0.0 0.0 1.0 
Acitretin Malaise 0.0 0.0 1.0 0.0 0.0 0.0 0.0 
Acitretin Myalgia 0.0 0.0 0.0 0.0 0.0 0.0 1.0 
Acitretin Nail disorder 0.0 0.0 1.0 0.0 0.0 0.0 0.0 
Acitretin Nausea 0.0 1.0 0.0 0.0 0.0 0.0 0.0 
Acitretin Pancreatitis acute 0.0 1.0 0.0 0.0 0.0 0.0 0.0 
Acitretin Pruritus 0.0 0.0 0.0 0.0 0.0 0.0 1.0 
Acitretin Psoriasis 0.0 0.0 0.0 0.0 0.0 0.0 1.0 
Acitretin Pyrexia 0.0 0.0 1.0 0.0 0.0 0.0 0.0 
Acitretin Sepsis 1.0 0.0 0.0 0.0 0.0 0.0 0.0 
Acitretin Squamous cell carcinoma 0.0 0.0 0.0 0.0 0.0 0.0 1.0 
Acitretin Suicidal ideation 0.0 1.0 0.0 0.0 0.0 0.0 0.0 
Acitretin Treatment failure 0.0 0.0 0.0 0.0 0.0 0.0 1.0 
Aclidinium bromide Cardiac failure 0.0 0.0 1.0 0.0 0.0 0.0 0.0 
Aclidinium bromide Diabetes mellitus 0.0 0.0 1.0 0.0 0.0 0.0 0.0 
Aclidinium bromide Gastrointestinal disorder 0.0 0.0 1.0 0.0 0.0 0.0 0.0 
Aclidinium bromide Headache 0.0 0.0 0.0 1.0 0.0 0.0 0.0 
Aclidinium bromide Nausea 0.0 0.0 0.0 1.0 0.0 0.0 0.0 
Aclidinium bromide Pruritus 0.0 0.0 0.0 0.0 0.0 0.0 1.0 
Aclidinium bromide Urticaria 0.0 0.0 1.0 0.0 0.0 0.0 0.0 
Aclidinium bromide Vomiting 0.0 0.0 1.0 0.0 0.0 0.0 0.0 
Acyclovir Acute kidney injury 0.0 1.0 1.0 0.0 0.0 1.0 0.0 
Acyclovir Agitation 0.0 1.0 0.0 0.0 0.0 0.0 0.0 
Acyclovir Agranulocytosis 1.0 1.0 0.0 0.0 0.0 0.0 0.0 
Acyclovir Alopecia 0.0 0.0 0.0 0.0 0.0 0.0 1.0 
Acyclovir Altered state of consciousness 0.0 1.0 0.0 0.0 0.0 0.0 0.0 
Acyclovir Anaemia 0.0 1.0 0.0 0.0 0.0 0.0 0.0 
Acyclovir Anaphylactic reaction 0.0 0.0 1.0 0.0 0.0 0.0 0.0 
Acyclovir Angioedema 0.0 0.0 0.0 0.0 0.0 0.0 1.0 
Acyclovir Aplastic anaemia 0.0 0.0 1.0 0.0 0.0 0.0 0.0 
Acyclovir Arthralgia 0.0 0.0 0.0 0.0 0.0 0.0 1.0 
Acyclovir Asthenia 0.0 1.0 1.0 1.0 0.0 0.0 0.0 
Acyclovir Blister 0.0 0.0 0.0 0.0 0.0 0.0 1.0 
Acyclovir Blood creatinine increased 0.0 1.0 0.0 0.0 0.0 0.0 0.0 
Acyclovir Body temperature increased 0.0 0.0 0.0 0.0 0.0 0.0 1.0 
Acyclovir Bradyphrenia 0.0 0.0 1.0 0.0 0.0 0.0 0.0 
Acyclovir Chest pain 0.0 1.0 0.0 0.0 0.0 0.0 0.0 
Acyclovir Chills 0.0 0.0 0.0 0.0 0.0 0.0 1.0 
Acyclovir Coma 1.0 1.0 0.0 0.0 0.0 0.0 0.0 
Acyclovir Confusional state 0.0 0.0 1.0 0.0 0.0 0.0 0.0 
Acyclovir Decreased appetite 0.0 1.0 0.0 0.0 0.0 0.0 0.0 
Acyclovir Delirium 0.0 0.0 0.0 1.0 0.0 0.0 0.0 
Acyclovir Depressed level of consciousness 0.0 1.0 0.0 0.0 0.0 0.0 0.0 
Acyclovir Dermatitis contact 0.0 0.0 1.0 0.0 0.0 0.0 0.0 
Acyclovir Discomfort 0.0 0.0 0.0 0.0 0.0 0.0 1.0 
Acyclovir Disseminated intravascular coagulation 1.0 1.0 0.0 0.0 0.0 0.0 0.0 
Acyclovir Drug eruption 0.0 0.0 1.0 0.0 0.0 0.0 0.0 
Acyclovir Drug hypersensitivity 0.0 1.0 0.0 0.0 0.0 0.0 0.0 
Acyclovir Drug resistance 1.0 0.0 0.0 0.0 0.0 0.0 0.0 
Acyclovir Dysarthria 0.0 0.0 1.0 0.0 0.0 0.0 0.0 
Acyclovir Eczema 0.0 0.0 1.0 0.0 0.0 0.0 0.0 
Acyclovir Encephalopathy 0.0 1.0 0.0 0.0 0.0 0.0 0.0 
Acyclovir Fatigue 0.0 0.0 0.0 0.0 0.0 0.0 1.0 
Acyclovir Feeling abnormal 0.0 0.0 0.0 0.0 0.0 0.0 1.0 
Acyclovir Gait disturbance 0.0 1.0 0.0 0.0 0.0 0.0 0.0 
Acyclovir Gastrointestinal disorder 1.0 0.0 0.0 0.0 0.0 0.0 0.0 
Acyclovir Generalised oedema 1.0 1.0 0.0 0.0 0.0 0.0 0.0 
Acyclovir Haematuria 1.0 0.0 1.0 0.0 0.0 0.0 0.0 
Acyclovir Headache 0.0 0.0 0.0 0.0 0.0 0.0 1.0 
Acyclovir Hepatitis 0.0 1.0 1.0 0.0 0.0 0.0 0.0 
Acyclovir Herpes simplex 1.0 1.0 0.0 0.0 1.0 0.0 0.0 
Acyclovir Herpes zoster 0.0 0.0 0.0 0.0 0.0 0.0 1.0 
Acyclovir Hyperbilirubinaemia 1.0 0.0 0.0 0.0 0.0 0.0 0.0 
Acyclovir Hyperhidrosis 0.0 0.0 0.0 0.0 0.0 0.0 1.0 
Acyclovir Hypertension 0.0 1.0 0.0 0.0 0.0 0.0 0.0 
Acyclovir Hypokalaemia 0.0 1.0 0.0 0.0 0.0 0.0 0.0 
Acyclovir Hypotension 1.0 1.0 0.0 0.0 0.0 0.0 0.0 
Acyclovir Insomnia 0.0 0.0 0.0 0.0 0.0 0.0 1.0 
Acyclovir Jaundice 0.0 1.0 0.0 0.0 0.0 0.0 0.0 
Acyclovir Laboratory test abnormal 0.0 0.0 0.0 0.0 0.0 0.0 1.0 
Acyclovir Leukopenia 0.0 1.0 0.0 0.0 0.0 0.0 0.0 
Acyclovir Liver function test abnormal 0.0 0.0 1.0 0.0 0.0 0.0 0.0 
Acyclovir Lymphadenopathy 1.0 1.0 0.0 0.0 0.0 0.0 0.0 
Acyclovir Multiple organ dysfunction syndrome 1.0 1.0 0.0 0.0 0.0 0.0 0.0 
Acyclovir Nasopharyngitis 0.0 0.0 0.0 0.0 0.0 0.0 1.0 
Acyclovir Nausea 0.0 0.0 0.0 0.0 0.0 0.0 1.0 
Acyclovir Nervous system disorder 0.0 1.0 0.0 0.0 0.0 0.0 0.0 
Acyclovir Neutropenia 0.0 1.0 0.0 0.0 0.0 0.0 0.0 
Acyclovir Oedema 0.0 0.0 0.0 0.0 0.0 0.0 1.0 
Acyclovir Oliguria 0.0 0.0 1.0 0.0 0.0 0.0 0.0 
Acyclovir Oropharyngeal pain 0.0 0.0 0.0 0.0 0.0 0.0 1.0 
Acyclovir Pain 0.0 0.0 0.0 1.0 0.0 0.0 0.0 
Acyclovir Palpitations 0.0 0.0 0.0 0.0 0.0 0.0 1.0 
Acyclovir Pancreatitis 0.0 0.0 1.0 0.0 0.0 0.0 0.0 
Acyclovir Pancytopenia 1.0 1.0 0.0 0.0 0.0 0.0 0.0 
Acyclovir Posterior reversible encephalopathy syndrome 0.0 0.0 1.0 0.0 0.0 0.0 0.0 
Acyclovir Pulmonary oedema 1.0 1.0 0.0 0.0 0.0 0.0 0.0 
Acyclovir Pyrexia 0.0 1.0 0.0 0.0 0.0 0.0 0.0 
Acyclovir Rash 0.0 0.0 0.0 0.0 0.0 0.0 1.0 
Acyclovir Renal failure 0.0 1.0 0.0 0.0 0.0 0.0 0.0 
Acyclovir Renal impairment 0.0 1.0 0.0 0.0 0.0 0.0 0.0 
Acyclovir Renal pain 0.0 0.0 1.0 0.0 0.0 0.0 0.0 
Acyclovir Renal tubular necrosis 0.0 0.0 1.0 0.0 0.0 0.0 0.0 
Acyclovir Rhabdomyolysis 0.0 0.0 1.0 0.0 0.0 0.0 0.0 
Acyclovir Seizure 0.0 1.0 0.0 0.0 0.0 0.0 0.0 
Acyclovir Somnolence 0.0 1.0 0.0 0.0 0.0 0.0 0.0 
Acyclovir Stevens-Johnson syndrome 1.0 1.0 0.0 0.0 0.0 0.0 0.0 
Acyclovir Stupor 0.0 0.0 1.0 0.0 0.0 0.0 0.0 
Acyclovir Tachycardia 0.0 1.0 0.0 0.0 0.0 0.0 0.0 
Acyclovir Throat irritation 0.0 0.0 0.0 0.0 0.0 0.0 1.0 
Acyclovir Thrombocytopenia 1.0 1.0 0.0 0.0 0.0 0.0 0.0 
Acyclovir Toxic epidermal necrolysis 1.0 0.0 0.0 0.0 0.0 0.0 0.0 
Acyclovir Tremor 0.0 0.0 0.0 0.0 0.0 0.0 1.0 
Acyclovir Urinary retention 0.0 0.0 0.0 0.0 0.0 0.0 1.0 
Acyclovir Urine analysis abnormal 0.0 0.0 0.0 0.0 0.0 0.0 1.0 
Acyclovir Urticaria 0.0 0.0 0.0 0.0 0.0 0.0 1.0 
Acyclovir Vomiting 0.0 0.0 1.0 0.0 0.0 0.0 0.0 
Adapalene Erythema 0.0 0.0 0.0 0.0 0.0 0.0 1.0 
Adapalene Pruritus 0.0 0.0 0.0 0.0 0.0 0.0 1.0 
Adapalene Urticaria 0.0 0.0 0.0 0.0 0.0 0.0 1.0 
Adefovir dipivoxil Arthralgia 0.0 0.0 0.0 1.0 0.0 0.0 0.0 
Adefovir dipivoxil Blood alkaline phosphatase increased 0.0 0.0 0.0 1.0 0.0 0.0 0.0 
Adefovir dipivoxil Bone pain 0.0 0.0 1.0 0.0 0.0 0.0 0.0 
Adefovir dipivoxil Death 1.0 0.0 0.0 0.0 0.0 0.0 0.0 
Adefovir dipivoxil Drug resistance 0.0 0.0 0.0 0.0 0.0 0.0 1.0 
Adefovir dipivoxil Hepatic failure 1.0 0.0 0.0 0.0 0.0 0.0 0.0 
Adefovir dipivoxil Movement disorder 0.0 0.0 1.0 0.0 0.0 0.0 0.0 
Adefovir dipivoxil Renal impairment 0.0 0.0 0.0 1.0 0.0 0.0 1.0 
Adenosine Bronchospasm 0.0 1.0 0.0 0.0 0.0 0.0 0.0 
Adenosine Cardiac arrest 0.0 0.0 1.0 0.0 0.0 0.0 0.0 
Adenosine Hypotension 0.0 0.0 1.0 0.0 0.0 0.0 0.0 
Adenosine Respiratory failure 0.0 1.0 0.0 0.0 0.0 0.0 0.0 
Adenosine Supraventricular tachycardia 0.0 0.0 1.0 0.0 0.0 0.0 0.0 
Adenosine Ventricular fibrillation 0.0 1.0 0.0 0.0 0.0 0.0 0.0 
Adenosine Ventricular tachycardia 0.0 1.0 0.0 0.0 0.0 0.0 0.0 
Afatinib Abdominal distension 0.0 0.0 1.0 0.0 0.0 0.0 0.0 
Afatinib Abdominal pain 0.0 0.0 1.0 1.0 0.0 0.0 0.0 
Afatinib Abdominal pain upper 0.0 0.0 1.0 1.0 0.0 0.0 0.0 
Afatinib Abscess 0.0 0.0 1.0 0.0 0.0 0.0 0.0 
Afatinib Acne 0.0 0.0 1.0 0.0 0.0 0.0 0.0 
Afatinib Acute hepatic failure 0.0 0.0 1.0 0.0 0.0 0.0 0.0 
Afatinib Acute kidney injury 0.0 1.0 1.0 0.0 0.0 0.0 0.0 
Afatinib Acute myocardial infarction 0.0 0.0 1.0 0.0 0.0 0.0 0.0 
Afatinib Acute respiratory distress syndrome 1.0 0.0 0.0 0.0 0.0 0.0 0.0 
Afatinib Alanine aminotransferase increased 1.0 1.0 0.0 0.0 0.0 0.0 0.0 
Afatinib Alopecia 0.0 0.0 1.0 0.0 0.0 0.0 0.0 
Afatinib Altered state of consciousness 0.0 1.0 1.0 0.0 0.0 0.0 0.0 
Afatinib Amnesia 0.0 0.0 1.0 0.0 0.0 0.0 0.0 
Afatinib Amylase increased 1.0 1.0 0.0 0.0 0.0 0.0 0.0 
Afatinib Anaemia 1.0 1.0 1.0 0.0 0.0 0.0 0.0 
Afatinib Aphthous ulcer 0.0 0.0 0.0 0.0 0.0 0.0 1.0 
Afatinib Ascites 1.0 0.0 0.0 0.0 0.0 0.0 0.0 
Afatinib Aspartate aminotransferase increased 1.0 1.0 0.0 0.0 0.0 0.0 0.0 
Afatinib Asthenia 1.0 0.0 1.0 0.0 0.0 0.0 0.0 
Afatinib Atrial fibrillation 1.0 0.0 1.0 0.0 0.0 0.0 0.0 
Afatinib Back pain 1.0 0.0 1.0 0.0 0.0 0.0 0.0 
Afatinib Bacterial infection 0.0 0.0 1.0 0.0 0.0 0.0 0.0 
Afatinib Blood alkaline phosphatase increased 1.0 0.0 0.0 0.0 0.0 0.0 0.0 
Afatinib Blood bilirubin increased 1.0 0.0 0.0 0.0 0.0 0.0 0.0 
Afatinib Blood count abnormal 0.0 0.0 1.0 0.0 0.0 0.0 0.0 
Afatinib Blood creatinine increased 1.0 1.0 1.0 0.0 0.0 0.0 0.0 
Afatinib Blood potassium decreased 1.0 0.0 1.0 0.0 0.0 0.0 0.0 
Afatinib Blood pressure decreased 0.0 0.0 1.0 0.0 0.0 0.0 0.0 
Afatinib Blood urine present 0.0 0.0 1.0 0.0 0.0 0.0 0.0 
Afatinib Burning sensation 0.0 0.0 1.0 0.0 0.0 0.0 0.0 
Afatinib Candida infection 0.0 0.0 1.0 0.0 0.0 0.0 0.0 
Afatinib Cardiac arrest 1.0 0.0 0.0 0.0 0.0 0.0 0.0 
Afatinib Cardiac failure 0.0 1.0 0.0 0.0 0.0 0.0 0.0 
Afatinib Cardio-respiratory arrest 1.0 0.0 0.0 0.0 0.0 0.0 0.0 
Afatinib Cellulitis 0.0 0.0 1.0 0.0 0.0 0.0 0.0 
Afatinib Cerebral haemorrhage 1.0 0.0 0.0 0.0 0.0 0.0 0.0 
Afatinib Cerebral infarction 1.0 1.0 0.0 1.0 0.0 0.0 0.0 
Afatinib Cerebrovascular accident 1.0 0.0 0.0 0.0 0.0 0.0 0.0 
Afatinib Chest pain 0.0 0.0 1.0 0.0 0.0 0.0 0.0 
Afatinib Chills 0.0 0.0 1.0 0.0 0.0 0.0 0.0 
Afatinib Cholangitis 0.0 0.0 1.0 0.0 0.0 0.0 0.0 
Afatinib Chromaturia 1.0 0.0 0.0 0.0 0.0 0.0 0.0 
Afatinib Clostridium difficile colitis 0.0 0.0 1.0 0.0 0.0 0.0 0.0 
Afatinib Cognitive disorder 1.0 0.0 1.0 0.0 0.0 0.0 0.0 
Afatinib Confusional state 1.0 0.0 1.0 1.0 0.0 0.0 0.0 
Afatinib Constipation 1.0 0.0 1.0 0.0 0.0 0.0 0.0 
Afatinib Cough 0.0 0.0 0.0 1.0 0.0 0.0 0.0 
Afatinib Death 1.0 0.0 0.0 0.0 0.0 0.0 0.0 
Afatinib Decreased appetite 1.0 0.0 1.0 0.0 0.0 0.0 0.0 
Afatinib Deep vein thrombosis 0.0 0.0 1.0 0.0 0.0 0.0 0.0 
Afatinib Dehydration 1.0 1.0 1.0 0.0 0.0 0.0 0.0 
Afatinib Delirium 0.0 0.0 1.0 0.0 0.0 0.0 0.0 
Afatinib Depressed level of consciousness 0.0 0.0 1.0 0.0 0.0 0.0 0.0 
Afatinib Dermatitis 0.0 0.0 1.0 0.0 0.0 0.0 0.0 
Afatinib Diarrhoea 1.0 0.0 1.0 0.0 0.0 0.0 0.0 
Afatinib Diarrhoea haemorrhagic 0.0 0.0 1.0 0.0 0.0 0.0 0.0 
Afatinib Disease progression 1.0 0.0 0.0 0.0 0.0 0.0 0.0 
Afatinib Disorientation 1.0 0.0 0.0 0.0 0.0 0.0 0.0 
Afatinib Disseminated intravascular coagulation 1.0 0.0 0.0 0.0 0.0 0.0 0.0 
Afatinib Dizziness 1.0 0.0 1.0 0.0 0.0 0.0 0.0 
Afatinib Drug eruption 1.0 1.0 0.0 0.0 0.0 0.0 0.0 
Afatinib Drug resistance 0.0 0.0 0.0 0.0 0.0 0.0 1.0 
Afatinib Dry eye 0.0 0.0 0.0 1.0 0.0 0.0 0.0 
Afatinib Dry skin 0.0 0.0 1.0 0.0 0.0 0.0 0.0 
Afatinib Dysgeusia 0.0 0.0 1.0 0.0 0.0 0.0 0.0 
Afatinib Dyspepsia 0.0 0.0 1.0 0.0 0.0 0.0 0.0 
Afatinib Dysphagia 1.0 0.0 1.0 0.0 0.0 0.0 0.0 
Afatinib Dysphonia 0.0 0.0 1.0 0.0 0.0 0.0 0.0 
Afatinib Dyspnoea 1.0 0.0 1.0 0.0 0.0 0.0 0.0 
Afatinib Dyspnoea exertional 0.0 0.0 1.0 0.0 0.0 0.0 0.0 
Afatinib Eating disorder 0.0 1.0 1.0 0.0 0.0 0.0 0.0 
Afatinib Eczema 0.0 0.0 0.0 1.0 0.0 0.0 0.0 
Afatinib Electrolyte imbalance 0.0 0.0 1.0 0.0 0.0 0.0 0.0 
Afatinib Embolism 1.0 1.0 0.0 0.0 0.0 0.0 0.0 
Afatinib Enterocolitis 0.0 0.0 1.0 0.0 0.0 0.0 0.0 
Afatinib Epilepsy 1.0 0.0 0.0 0.0 0.0 0.0 0.0 
Afatinib Epistaxis 0.0 0.0 1.0 0.0 0.0 0.0 0.0 
Afatinib Erythema 0.0 0.0 1.0 0.0 0.0 0.0 0.0 
Afatinib Erythema multiforme 0.0 0.0 1.0 0.0 0.0 0.0 0.0 
Afatinib Eye disorder 0.0 0.0 1.0 0.0 0.0 0.0 0.0 
Afatinib Fatigue 1.0 0.0 1.0 0.0 0.0 0.0 0.0 
Afatinib Feeding disorder 0.0 0.0 0.0 1.0 0.0 0.0 0.0 
Afatinib Flatulence 0.0 0.0 1.0 0.0 0.0 0.0 0.0 
Afatinib Folliculitis 0.0 0.0 1.0 0.0 0.0 0.0 0.0 
Afatinib Fungal infection 0.0 0.0 1.0 0.0 0.0 0.0 0.0 
Afatinib Gastric haemorrhage 0.0 0.0 1.0 0.0 0.0 0.0 0.0 
Afatinib Gastric ulcer 0.0 0.0 1.0 0.0 0.0 0.0 0.0 
Afatinib Gastritis 0.0 0.0 1.0 0.0 0.0 0.0 0.0 
Afatinib Gastroenteritis 0.0 0.0 1.0 0.0 0.0 0.0 0.0 
Afatinib Gastrointestinal haemorrhage 1.0 0.0 1.0 0.0 0.0 0.0 0.0 
Afatinib Glossodynia 0.0 0.0 1.0 0.0 0.0 0.0 0.0 
Afatinib Haematochezia 0.0 0.0 1.0 0.0 0.0 0.0 0.0 
Afatinib Haematuria 1.0 0.0 0.0 0.0 0.0 0.0 0.0 
Afatinib Haemoglobin decreased 0.0 0.0 1.0 0.0 0.0 0.0 0.0 
Afatinib Haemoptysis 1.0 0.0 0.0 0.0 0.0 0.0 0.0 
Afatinib Hallucination 1.0 0.0 0.0 0.0 0.0 0.0 0.0 
Afatinib Headache 1.0 0.0 1.0 1.0 0.0 0.0 0.0 
Afatinib Hepatic enzyme increased 1.0 0.0 0.0 0.0 0.0 0.0 0.0 
Afatinib Hepatic failure 1.0 0.0 0.0 0.0 0.0 0.0 0.0 
Afatinib Herpes zoster 0.0 0.0 1.0 0.0 0.0 0.0 0.0 
Afatinib Hip fracture 0.0 0.0 1.0 0.0 0.0 0.0 0.0 
Afatinib Hyperglycaemia 0.0 0.0 1.0 0.0 0.0 0.0 0.0 
Afatinib Hyperkalaemia 1.0 1.0 0.0 0.0 0.0 0.0 0.0 
Afatinib Hypertension 0.0 0.0 1.0 0.0 0.0 0.0 0.0 
Afatinib Hypokalaemia 0.0 1.0 1.0 0.0 0.0 0.0 0.0 
Afatinib Hyponatraemia 1.0 1.0 1.0 0.0 0.0 0.0 0.0 
Afatinib Hypophagia 0.0 0.0 1.0 0.0 0.0 0.0 0.0 
Afatinib Hypotension 1.0 1.0 1.0 0.0 0.0 0.0 0.0 
Afatinib Hypoxia 1.0 0.0 0.0 0.0 0.0 0.0 0.0 
Afatinib Infection 1.0 0.0 1.0 0.0 0.0 0.0 0.0 
Afatinib Inflammation 0.0 0.0 0.0 1.0 0.0 0.0 0.0 
Afatinib Influenza 0.0 0.0 1.0 0.0 0.0 0.0 0.0 
Afatinib Insomnia 0.0 0.0 1.0 0.0 0.0 0.0 0.0 
Afatinib Interstitial lung disease 1.0 1.0 0.0 0.0 0.0 0.0 0.0 
Afatinib Intestinal obstruction 0.0 0.0 1.0 0.0 0.0 0.0 0.0 
Afatinib Intestinal perforation 0.0 0.0 1.0 0.0 0.0 0.0 0.0 
Afatinib Jaundice 1.0 0.0 0.0 0.0 0.0 0.0 0.0 
Afatinib Lethargy 0.0 0.0 1.0 0.0 0.0 0.0 0.0 
Afatinib Lip swelling 0.0 0.0 1.0 0.0 0.0 0.0 0.0 
Afatinib Liver disorder 0.0 0.0 0.0 1.0 0.0 0.0 0.0 
Afatinib Liver function test increased 0.0 0.0 1.0 0.0 0.0 0.0 0.0 
Afatinib Localised infection 0.0 0.0 0.0 1.0 0.0 0.0 0.0 
Afatinib Loss of consciousness 1.0 0.0 0.0 0.0 0.0 0.0 0.0 
Afatinib Lower respiratory tract infection 1.0 0.0 1.0 0.0 0.0 0.0 0.0 
Afatinib Lung disorder 1.0 1.0 0.0 0.0 0.0 0.0 0.0 
Afatinib Lung infection 1.0 0.0 1.0 0.0 0.0 0.0 0.0 
Afatinib Lung neoplasm malignant 1.0 0.0 0.0 0.0 0.0 0.0 0.0 
Afatinib Lymphadenopathy 0.0 0.0 0.0 0.0 0.0 0.0 1.0 
Afatinib Malaise 1.0 0.0 1.0 0.0 0.0 0.0 0.0 
Afatinib Malignant neoplasm progression 1.0 0.0 0.0 0.0 0.0 0.0 1.0 
Afatinib Malnutrition 1.0 0.0 0.0 0.0 0.0 0.0 0.0 
Afatinib Melaena 1.0 0.0 1.0 0.0 0.0 0.0 0.0 
Afatinib Memory impairment 0.0 0.0 0.0 1.0 0.0 0.0 0.0 
Afatinib Mental status changes 0.0 0.0 1.0 0.0 0.0 0.0 0.0 
Afatinib Metabolic acidosis 0.0 0.0 1.0 0.0 0.0 0.0 0.0 
Afatinib Metastases to central nervous system 1.0 0.0 0.0 0.0 0.0 0.0 0.0 
Afatinib Metastases to liver 1.0 0.0 0.0 0.0 0.0 0.0 0.0 
Afatinib Metastases to lung 1.0 0.0 0.0 0.0 0.0 0.0 0.0 
Afatinib Mouth ulceration 0.0 0.0 1.0 0.0 0.0 0.0 0.0 
Afatinib Mucosal inflammation 1.0 0.0 0.0 0.0 0.0 0.0 0.0 
Afatinib Multiple organ dysfunction syndrome 1.0 0.0 0.0 0.0 0.0 0.0 0.0 
Afatinib Muscle spasms 0.0 0.0 1.0 1.0 0.0 0.0 0.0 
Afatinib Muscular weakness 1.0 0.0 1.0 0.0 0.0 0.0 0.0 
Afatinib Musculoskeletal pain 0.0 0.0 1.0 0.0 0.0 0.0 0.0 
Afatinib Myocardial infarction 1.0 0.0 1.0 0.0 0.0 0.0 0.0 
Afatinib Nail disorder 0.0 0.0 1.0 0.0 0.0 0.0 0.0 
Afatinib Nausea 1.0 0.0 1.0 0.0 0.0 0.0 0.0 
Afatinib Neoplasm malignant 0.0 0.0 0.0 0.0 0.0 0.0 1.0 
Afatinib Neoplasm progression 1.0 0.0 0.0 0.0 0.0 0.0 0.0 
Afatinib Oedema 1.0 0.0 0.0 0.0 0.0 0.0 0.0 
Afatinib Oedema peripheral 0.0 0.0 1.0 0.0 0.0 0.0 0.0 
Afatinib Oesophagitis 0.0 0.0 1.0 0.0 0.0 0.0 0.0 
Afatinib Oral pain 0.0 0.0 1.0 0.0 0.0 0.0 0.0 
Afatinib Oropharyngeal pain 0.0 0.0 1.0 0.0 0.0 0.0 0.0 
Afatinib Oxygen saturation decreased 0.0 0.0 1.0 0.0 0.0 0.0 0.0 
Afatinib Pain 1.0 0.0 0.0 0.0 0.0 0.0 0.0 
Afatinib Pain in extremity 0.0 0.0 0.0 1.0 0.0 0.0 0.0 
Afatinib Pancreatitis acute 0.0 1.0 1.0 0.0 0.0 0.0 0.0 
Afatinib Pancytopenia 1.0 0.0 0.0 0.0 0.0 0.0 0.0 
Afatinib Peripheral swelling 1.0 0.0 1.0 0.0 0.0 0.0 0.0 
Afatinib Platelet count decreased 1.0 0.0 0.0 0.0 0.0 0.0 0.0 
Afatinib Pleural effusion 1.0 1.0 1.0 0.0 0.0 0.0 0.0 
Afatinib Pneumonia 1.0 0.0 1.0 0.0 0.0 0.0 0.0 
Afatinib Pneumonia aspiration 1.0 0.0 0.0 0.0 0.0 0.0 0.0 
Afatinib Pneumonia bacterial 1.0 0.0 0.0 0.0 0.0 0.0 0.0 
Afatinib Pneumonitis 1.0 1.0 1.0 0.0 0.0 0.0 0.0 
Afatinib Pneumothorax 0.0 0.0 1.0 0.0 0.0 0.0 0.0 
Afatinib Pruritus 0.0 0.0 0.0 1.0 0.0 0.0 0.0 
Afatinib Pruritus generalised 0.0 0.0 1.0 0.0 0.0 0.0 0.0 
Afatinib Pulmonary embolism 1.0 1.0 0.0 0.0 0.0 0.0 0.0 
Afatinib Pyrexia 1.0 1.0 1.0 0.0 0.0 0.0 0.0 
Afatinib Rash 1.0 0.0 1.0 0.0 0.0 0.0 0.0 
Afatinib Rash erythematous 0.0 0.0 1.0 0.0 0.0 0.0 0.0 
Afatinib Rash macular 0.0 0.0 1.0 0.0 0.0 0.0 0.0 
Afatinib Rash maculo-papular 0.0 0.0 1.0 0.0 0.0 0.0 0.0 
Afatinib Rash pruritic 0.0 0.0 0.0 1.0 0.0 0.0 0.0 
Afatinib Renal disorder 0.0 0.0 1.0 0.0 0.0 0.0 0.0 
Afatinib Renal failure 1.0 0.0 1.0 0.0 0.0 0.0 0.0 
Afatinib Renal impairment 1.0 1.0 0.0 0.0 0.0 0.0 0.0 
Afatinib Respiratory distress 0.0 0.0 1.0 0.0 0.0 0.0 0.0 
Afatinib Respiratory failure 1.0 1.0 0.0 0.0 0.0 0.0 0.0 
Afatinib Rhinorrhoea 0.0 0.0 1.0 1.0 0.0 0.0 0.0 
Afatinib Sepsis 1.0 1.0 0.0 0.0 0.0 0.0 0.0 
Afatinib Septic shock 1.0 1.0 0.0 0.0 0.0 0.0 0.0 
Afatinib Shock haemorrhagic 1.0 0.0 0.0 0.0 0.0 0.0 0.0 
Afatinib Skin exfoliation 0.0 0.0 0.0 1.0 0.0 0.0 0.0 
Afatinib Skin infection 0.0 0.0 1.0 0.0 0.0 0.0 0.0 
Afatinib Skin reaction 0.0 0.0 1.0 0.0 0.0 0.0 0.0 
Afatinib Skin ulcer 0.0 0.0 1.0 0.0 0.0 0.0 0.0 
Afatinib Somnolence 1.0 0.0 0.0 0.0 0.0 0.0 0.0 
Afatinib Staphylococcal infection 0.0 0.0 1.0 0.0 0.0 0.0 0.0 
Afatinib Stevens-Johnson syndrome 0.0 1.0 1.0 0.0 0.0 0.0 0.0 
Afatinib Stomatitis 1.0 0.0 1.0 0.0 0.0 0.0 0.0 
Afatinib Syncope 0.0 0.0 1.0 0.0 0.0 0.0 0.0 
Afatinib Tachycardia 0.0 0.0 1.0 0.0 0.0 0.0 0.0 
Afatinib Thrombocytopenia 1.0 0.0 1.0 0.0 0.0 0.0 0.0 
Afatinib Toxic epidermal necrolysis 0.0 0.0 1.0 0.0 0.0 0.0 0.0 
Afatinib Transaminases increased 0.0 0.0 1.0 0.0 0.0 0.0 0.0 
Afatinib Transient ischaemic attack 0.0 0.0 1.0 0.0 0.0 0.0 0.0 
Afatinib Treatment failure 0.0 0.0 0.0 0.0 0.0 0.0 1.0 
Afatinib Unevaluable event 0.0 0.0 1.0 0.0 0.0 0.0 0.0 
Afatinib Urinary tract infection 0.0 0.0 1.0 0.0 0.0 0.0 0.0 
Afatinib Urosepsis 0.0 0.0 1.0 0.0 0.0 0.0 0.0 
Afatinib Vertigo 0.0 0.0 1.0 0.0 0.0 0.0 0.0 
Afatinib Vision blurred 1.0 0.0 0.0 0.0 0.0 0.0 0.0 
Afatinib Vomiting 1.0 0.0 1.0 0.0 0.0 0.0 0.0 
Afatinib Weight decreased 1.0 0.0 1.0 0.0 0.0 0.0 0.0 
Afatinib Weight increased 0.0 0.0 1.0 0.0 0.0 0.0 0.0 
Afatinib Wheezing 0.0 0.0 1.0 0.0 0.0 0.0 0.0 
Afatinib White blood cell count decreased 0.0 0.0 1.0 0.0 0.0 0.0 0.0 
Albendazole Death 1.0 0.0 0.0 0.0 0.0 0.0 0.0 
Albendazole Fatigue 0.0 0.0 1.0 0.0 0.0 0.0 0.0 
Albendazole Vomiting 0.0 0.0 1.0 0.0 0.0 0.0 0.0 
Albiglutide Back pain 0.0 0.0 0.0 0.0 0.0 0.0 1.0 
Albiglutide Diarrhoea 0.0 0.0 0.0 1.0 0.0 0.0 0.0 
Albiglutide Nausea 0.0 0.0 0.0 1.0 0.0 0.0 0.0 
Albiglutide Pneumonia 0.0 0.0 0.0 0.0 0.0 0.0 1.0 
Albuterol Abdominal distension 1.0 0.0 0.0 0.0 0.0 0.0 0.0 
Albuterol Anaphylactic shock 0.0 1.0 0.0 0.0 0.0 0.0 0.0 
Albuterol Angioedema 0.0 0.0 0.0 0.0 0.0 0.0 1.0 
Albuterol Anxiety 0.0 1.0 0.0 0.0 0.0 0.0 0.0 
Albuterol Arthralgia 0.0 0.0 0.0 0.0 0.0 0.0 1.0 
Albuterol Asthma 0.0 0.0 1.0 0.0 0.0 0.0 1.0 
Albuterol Atrial fibrillation 0.0 0.0 1.0 0.0 0.0 0.0 0.0 
Albuterol Body temperature increased 0.0 0.0 0.0 0.0 0.0 0.0 1.0 
Albuterol Bronchitis 0.0 0.0 1.0 0.0 0.0 0.0 0.0 
Albuterol Bronchospasm 0.0 1.0 0.0 0.0 0.0 0.0 0.0 
Albuterol Cardiac disorder 0.0 0.0 1.0 0.0 0.0 0.0 0.0 
Albuterol Chest discomfort 0.0 0.0 0.0 0.0 0.0 0.0 1.0 
Albuterol Chills 0.0 0.0 1.0 0.0 0.0 0.0 0.0 
Albuterol Cough 0.0 0.0 0.0 0.0 0.0 0.0 1.0 
Albuterol Decreased appetite 0.0 1.0 0.0 0.0 0.0 0.0 0.0 
Albuterol Diabetes mellitus 0.0 0.0 0.0 0.0 0.0 0.0 1.0 
Albuterol Dysgeusia 0.0 0.0 0.0 0.0 0.0 0.0 1.0 
Albuterol Dyspnoea 0.0 0.0 1.0 0.0 0.0 0.0 0.0 
Albuterol Ear pain 0.0 0.0 0.0 0.0 0.0 0.0 1.0 
Albuterol Feeling abnormal 0.0 0.0 0.0 1.0 0.0 0.0 0.0 
Albuterol Fluid overload 0.0 0.0 1.0 0.0 0.0 0.0 0.0 
Albuterol Flushing 0.0 0.0 0.0 1.0 0.0 0.0 0.0 
Albuterol Headache 0.0 0.0 0.0 0.0 0.0 0.0 1.0 
Albuterol Hypersensitivity 0.0 0.0 0.0 0.0 0.0 0.0 1.0 
Albuterol Hypertension 0.0 0.0 0.0 0.0 0.0 0.0 1.0 
Albuterol Hypokalaemia 0.0 1.0 1.0 0.0 0.0 0.0 0.0 
Albuterol Hypotension 0.0 0.0 1.0 0.0 0.0 0.0 0.0 
Albuterol Lactic acidosis 0.0 0.0 1.0 0.0 0.0 0.0 0.0 
Albuterol Malaise 0.0 0.0 1.0 0.0 0.0 0.0 0.0 
Albuterol Mental disorder 0.0 0.0 1.0 0.0 0.0 0.0 0.0 
Albuterol Metabolic acidosis 0.0 1.0 0.0 0.0 0.0 0.0 0.0 
Albuterol Migraine 0.0 0.0 0.0 0.0 0.0 0.0 1.0 
Albuterol Musculoskeletal pain 0.0 0.0 0.0 0.0 0.0 0.0 1.0 
Albuterol Myalgia 0.0 1.0 0.0 0.0 0.0 0.0 0.0 
Albuterol Mydriasis 0.0 0.0 1.0 0.0 0.0 0.0 0.0 
Albuterol Nasopharyngitis 0.0 0.0 0.0 0.0 0.0 0.0 1.0 
Albuterol Nervous system disorder 0.0 1.0 0.0 0.0 0.0 0.0 0.0 
Albuterol Nervousness 0.0 0.0 0.0 0.0 0.0 0.0 1.0 
Albuterol Neuropathy peripheral 0.0 0.0 0.0 0.0 0.0 0.0 1.0 
Albuterol Otitis media 0.0 1.0 0.0 0.0 0.0 0.0 0.0 
Albuterol Paraesthesia 0.0 0.0 0.0 1.0 0.0 0.0 0.0 
Albuterol Pruritus 0.0 0.0 0.0 1.0 0.0 0.0 1.0 
Albuterol Pulmonary oedema 0.0 1.0 0.0 0.0 0.0 0.0 0.0 
Albuterol Restlessness 0.0 0.0 0.0 1.0 0.0 0.0 0.0 
Albuterol Retching 0.0 0.0 1.0 0.0 0.0 0.0 0.0 
Albuterol Supraventricular tachycardia 0.0 0.0 1.0 0.0 0.0 0.0 0.0 
Albuterol Tachycardia 0.0 1.0 0.0 0.0 0.0 0.0 0.0 
Albuterol Throat irritation 0.0 1.0 0.0 0.0 0.0 0.0 0.0 
Albuterol Tinnitus 0.0 0.0 0.0 0.0 0.0 0.0 1.0 
Albuterol Tremor 0.0 1.0 0.0 1.0 0.0 0.0 0.0 
Albuterol Urinary tract disorder 1.0 0.0 0.0 0.0 0.0 0.0 0.0 
Albuterol Urinary tract infection 0.0 0.0 0.0 1.0 0.0 0.0 0.0 
Albuterol Urticaria 0.0 0.0 0.0 1.0 0.0 0.0 0.0 
Albuterol Wheezing 0.0 0.0 1.0 0.0 0.0 0.0 1.0 
Albuterol sulfate Angioedema 0.0 0.0 0.0 0.0 0.0 0.0 1.0 
Albuterol sulfate Arrhythmia 0.0 1.0 0.0 0.0 0.0 0.0 0.0 
Albuterol sulfate Asthenia 0.0 0.0 1.0 0.0 0.0 0.0 0.0 
Albuterol sulfate Bronchitis 0.0 0.0 1.0 0.0 0.0 0.0 0.0 
Albuterol sulfate Bronchospasm 0.0 0.0 1.0 0.0 0.0 0.0 0.0 
Albuterol sulfate Chest discomfort 0.0 0.0 0.0 0.0 0.0 0.0 1.0 
Albuterol sulfate Cough 0.0 0.0 0.0 0.0 0.0 0.0 1.0 
Albuterol sulfate Dyspnoea 0.0 0.0 1.0 0.0 0.0 0.0 0.0 
Albuterol sulfate Flushing 0.0 0.0 0.0 0.0 0.0 0.0 1.0 
Albuterol sulfate Hypertension 0.0 0.0 0.0 0.0 0.0 0.0 1.0 
Albuterol sulfate Irritability 0.0 0.0 0.0 0.0 0.0 0.0 1.0 
Albuterol sulfate Malaise 0.0 0.0 1.0 0.0 0.0 0.0 0.0 
Albuterol sulfate Nasal congestion 0.0 0.0 0.0 0.0 0.0 0.0 1.0 
Albuterol sulfate Tachycardia 0.0 1.0 0.0 0.0 0.0 0.0 0.0 
Albuterol sulfate Wheezing 0.0 0.0 1.0 0.0 0.0 0.0 1.0 
Alcohol Pain 0.0 0.0 0.0 1.0 0.0 0.0 0.0 
Alcohol Paraesthesia 0.0 0.0 0.0 0.0 0.0 0.0 1.0 
Alectinib Acute kidney injury 0.0 0.0 1.0 0.0 0.0 0.0 0.0 
Alectinib Blood creatine phosphokinase increased 0.0 0.0 0.0 0.0 0.0 0.0 1.0 
Alectinib Cardiac failure 0.0 0.0 1.0 0.0 0.0 0.0 0.0 
Alectinib Death 1.0 0.0 0.0 0.0 0.0 0.0 0.0 
Alectinib Disease progression 1.0 0.0 0.0 0.0 0.0 0.0 0.0 
Alectinib Haemolysis 0.0 0.0 0.0 0.0 0.0 0.0 1.0 
Alectinib Liver disorder 0.0 0.0 0.0 0.0 0.0 0.0 1.0 
Alectinib Metastases to central nervous system 0.0 0.0 0.0 0.0 0.0 0.0 1.0 
Alectinib Myalgia 0.0 0.0 0.0 0.0 0.0 0.0 1.0 
Alectinib Oedema 0.0 0.0 0.0 0.0 0.0 0.0 1.0 
Alectinib Pneumonitis 0.0 0.0 1.0 0.0 0.0 0.0 0.0 
Alectinib hydrochloride Back pain 0.0 0.0 0.0 0.0 0.0 0.0 1.0 
Alectinib hydrochloride Blood creatinine increased 0.0 0.0 0.0 0.0 0.0 0.0 1.0 
Alectinib hydrochloride Dyspnoea 0.0 0.0 1.0 0.0 0.0 0.0 0.0 
Alectinib hydrochloride Hyperbilirubinaemia 0.0 0.0 0.0 0.0 0.0 0.0 1.0 
Alectinib hydrochloride Rash 0.0 0.0 1.0 0.0 0.0 0.0 0.0 
Alectinib hydrochloride Visual impairment 0.0 0.0 0.0 0.0 0.0 0.0 1.0 
Alectinib hydrochloride Vomiting 1.0 0.0 0.0 0.0 0.0 0.0 0.0 
Alendronate sodium Abdominal distension 0.0 0.0 0.0 1.0 0.0 0.0 0.0 
Alendronate sodium Abdominal pain 0.0 0.0 0.0 1.0 0.0 0.0 0.0 
Alendronate sodium Alopecia 0.0 1.0 0.0 1.0 0.0 0.0 1.0 
Alendronate sodium Arthralgia 0.0 0.0 0.0 1.0 0.0 0.0 0.0 
Alendronate sodium Asthenia 0.0 0.0 0.0 1.0 0.0 0.0 0.0 
Alendronate sodium Asthma 0.0 0.0 0.0 1.0 0.0 0.0 0.0 
Alendronate sodium Bone pain 0.0 0.0 0.0 1.0 0.0 0.0 0.0 
Alendronate sodium Constipation 0.0 0.0 1.0 1.0 0.0 0.0 0.0 
Alendronate sodium Diarrhoea 0.0 0.0 0.0 1.0 0.0 0.0 0.0 
Alendronate sodium Dizziness 0.0 0.0 0.0 1.0 0.0 0.0 0.0 
Alendronate sodium Dysgeusia 0.0 0.0 0.0 0.0 0.0 0.0 1.0 
Alendronate sodium Dyspepsia 0.0 0.0 0.0 1.0 0.0 0.0 0.0 
Alendronate sodium Dysphagia 0.0 0.0 0.0 1.0 0.0 0.0 0.0 
Alendronate sodium Erythema 0.0 0.0 0.0 1.0 0.0 0.0 0.0 
Alendronate sodium Femur fracture 0.0 0.0 1.0 1.0 0.0 0.0 0.0 
Alendronate sodium Flatulence 0.0 0.0 0.0 1.0 0.0 0.0 0.0 
Alendronate sodium Gastric ulcer 0.0 0.0 0.0 1.0 0.0 0.0 0.0 
Alendronate sodium Gastritis 0.0 0.0 1.0 1.0 0.0 0.0 0.0 
Alendronate sodium Gastrointestinal disorder 0.0 0.0 0.0 1.0 0.0 0.0 0.0 
Alendronate sodium Gastrooesophageal reflux disease 0.0 0.0 1.0 1.0 0.0 0.0 0.0 
Alendronate sodium Headache 0.0 0.0 0.0 1.0 0.0 0.0 0.0 
Alendronate sodium Hypocalcaemia 0.0 0.0 0.0 1.0 0.0 0.0 0.0 
Alendronate sodium Joint swelling 0.0 0.0 0.0 1.0 0.0 0.0 0.0 
Alendronate sodium Malaise 0.0 1.0 0.0 1.0 0.0 0.0 0.0 
Alendronate sodium Melaena 0.0 1.0 1.0 0.0 0.0 0.0 0.0 
Alendronate sodium Mouth ulceration 1.0 0.0 0.0 0.0 0.0 0.0 0.0 
Alendronate sodium Muscle spasms 0.0 0.0 0.0 1.0 0.0 0.0 0.0 
Alendronate sodium Musculoskeletal pain 0.0 0.0 0.0 1.0 0.0 0.0 0.0 
Alendronate sodium Myalgia 0.0 0.0 0.0 1.0 0.0 0.0 0.0 
Alendronate sodium Nausea 0.0 0.0 0.0 1.0 0.0 0.0 0.0 
Alendronate sodium Oesophageal ulcer 0.0 1.0 0.0 1.0 0.0 0.0 0.0 
Alendronate sodium Oesophagitis 0.0 0.0 1.0 1.0 0.0 0.0 0.0 
Alendronate sodium Osteonecrosis 0.0 0.0 0.0 1.0 0.0 0.0 0.0 
Alendronate sodium Osteonecrosis of jaw 0.0 0.0 0.0 1.0 0.0 0.0 0.0 
Alendronate sodium Pruritus 0.0 0.0 0.0 1.0 0.0 0.0 0.0 
Alendronate sodium Pyrexia 0.0 0.0 0.0 1.0 0.0 0.0 0.0 
Alendronate sodium Rash 0.0 0.0 0.0 1.0 0.0 0.0 0.0 
Alendronate sodium Urticaria 0.0 0.0 0.0 1.0 0.0 0.0 0.0 
Alendronate sodium Vertigo 0.0 0.0 0.0 1.0 0.0 0.0 0.0 
Alendronate sodium Vomiting 0.0 0.0 0.0 1.0 0.0 0.0 0.0 
Alendronic acid Abasia 0.0 0.0 0.0 1.0 0.0 0.0 0.0 
Alendronic acid Abdominal discomfort 0.0 0.0 0.0 1.0 0.0 0.0 0.0 
Alendronic acid Abdominal pain 0.0 0.0 0.0 1.0 0.0 0.0 0.0 
Alendronic acid Abdominal pain upper 0.0 1.0 0.0 1.0 0.0 0.0 0.0 
Alendronic acid Abscess 0.0 0.0 1.0 0.0 0.0 0.0 0.0 
Alendronic acid Alanine aminotransferase increased 0.0 0.0 1.0 1.0 0.0 0.0 0.0 
Alendronic acid Alopecia 0.0 1.0 0.0 1.0 0.0 0.0 1.0 
Alendronic acid Anaemia 0.0 0.0 1.0 0.0 0.0 0.0 0.0 
Alendronic acid Anaphylactic reaction 0.0 1.0 0.0 0.0 0.0 0.0 0.0 
Alendronic acid Arthralgia 0.0 0.0 0.0 1.0 0.0 0.0 0.0 
Alendronic acid Arthritis 0.0 0.0 0.0 1.0 0.0 0.0 0.0 
Alendronic acid Arthropathy 0.0 1.0 0.0 1.0 0.0 0.0 0.0 
Alendronic acid Aspartate aminotransferase increased 0.0 0.0 1.0 1.0 0.0 0.0 0.0 
Alendronic acid Asthenia 0.0 0.0 0.0 1.0 0.0 0.0 0.0 
Alendronic acid Asthma 0.0 1.0 0.0 1.0 0.0 0.0 0.0 
Alendronic acid Atelectasis 0.0 0.0 0.0 0.0 0.0 0.0 1.0 
Alendronic acid Atrial fibrillation 0.0 0.0 0.0 1.0 0.0 0.0 0.0 
Alendronic acid Back pain 0.0 0.0 0.0 1.0 0.0 0.0 0.0 
Alendronic acid Bacterial infection 0.0 1.0 0.0 0.0 0.0 0.0 0.0 
Alendronic acid Balance disorder 0.0 0.0 0.0 1.0 0.0 0.0 0.0 
Alendronic acid Basal cell carcinoma 0.0 0.0 1.0 1.0 0.0 0.0 0.0 
Alendronic acid Blister 0.0 1.0 0.0 1.0 0.0 0.0 0.0 
Alendronic acid Blood cholesterol increased 0.0 1.0 0.0 1.0 0.0 0.0 0.0 
Alendronic acid Bone disorder 0.0 0.0 0.0 1.0 0.0 0.0 0.0 
Alendronic acid Bone pain 0.0 0.0 0.0 1.0 0.0 0.0 0.0 
Alendronic acid Burning sensation 0.0 0.0 0.0 0.0 0.0 0.0 1.0 
Alendronic acid Bursitis 0.0 0.0 0.0 0.0 0.0 0.0 1.0 
Alendronic acid C-reactive protein increased 0.0 0.0 1.0 1.0 0.0 0.0 0.0 
Alendronic acid Cardiac failure 0.0 0.0 1.0 0.0 0.0 0.0 0.0 
Alendronic acid Cataract 0.0 0.0 0.0 0.0 0.0 0.0 1.0 
Alendronic acid Chest discomfort 1.0 0.0 0.0 0.0 0.0 0.0 0.0 
Alendronic acid Chest pain 0.0 0.0 0.0 1.0 0.0 0.0 0.0 
Alendronic acid Cholelithiasis 0.0 0.0 0.0 0.0 0.0 0.0 1.0 
Alendronic acid Coma 0.0 0.0 1.0 0.0 0.0 0.0 0.0 
Alendronic acid Confusional state 0.0 0.0 0.0 1.0 0.0 0.0 0.0 
Alendronic acid Conjunctivitis 0.0 0.0 0.0 0.0 0.0 0.0 1.0 
Alendronic acid Constipation 0.0 0.0 0.0 1.0 0.0 0.0 0.0 
Alendronic acid Contusion 0.0 1.0 0.0 1.0 0.0 0.0 0.0 
Alendronic acid Deafness 0.0 0.0 0.0 1.0 0.0 0.0 0.0 
Alendronic acid Death 1.0 0.0 0.0 0.0 0.0 0.0 0.0 
Alendronic acid Decreased appetite 0.0 1.0 0.0 1.0 0.0 0.0 0.0 
Alendronic acid Dehydration 0.0 1.0 0.0 0.0 0.0 0.0 0.0 
Alendronic acid Delirium 0.0 1.0 0.0 0.0 0.0 0.0 0.0 
Alendronic acid Depressed mood 0.0 0.0 0.0 0.0 0.0 0.0 1.0 
Alendronic acid Depression 0.0 0.0 0.0 0.0 0.0 0.0 1.0 
Alendronic acid Diarrhoea 0.0 0.0 0.0 1.0 0.0 0.0 0.0 
Alendronic acid Discomfort 0.0 1.0 0.0 1.0 0.0 0.0 0.0 
Alendronic acid Dizziness 0.0 0.0 0.0 1.0 0.0 0.0 0.0 
Alendronic acid Drug eruption 0.0 0.0 1.0 1.0 0.0 0.0 0.0 
Alendronic acid Drug hypersensitivity 0.0 0.0 0.0 1.0 0.0 0.0 0.0 
Alendronic acid Drug interaction 0.0 0.0 0.0 0.0 0.0 0.0 1.0 
Alendronic acid Drug intolerance 0.0 0.0 0.0 1.0 0.0 0.0 0.0 
Alendronic acid Dry eye 0.0 0.0 0.0 0.0 0.0 0.0 1.0 
Alendronic acid Dry mouth 0.0 0.0 0.0 0.0 0.0 0.0 1.0 
Alendronic acid Dyspepsia 0.0 0.0 0.0 0.0 0.0 0.0 1.0 
Alendronic acid Dysphagia 0.0 1.0 0.0 1.0 0.0 0.0 0.0 
Alendronic acid Dysphonia 0.0 0.0 0.0 0.0 0.0 0.0 1.0 
Alendronic acid Dyspnoea 0.0 1.0 0.0 1.0 0.0 0.0 0.0 
Alendronic acid Dysuria 0.0 0.0 0.0 0.0 0.0 0.0 1.0 
Alendronic acid Ear infection 0.0 0.0 0.0 1.0 0.0 0.0 0.0 
Alendronic acid Emotional distress 0.0 0.0 0.0 1.0 0.0 0.0 0.0 
Alendronic acid Erythema 0.0 0.0 0.0 1.0 0.0 0.0 0.0 
Alendronic acid Eye pain 0.0 0.0 0.0 0.0 0.0 0.0 1.0 
Alendronic acid Fatigue 0.0 0.0 0.0 1.0 0.0 0.0 0.0 
Alendronic acid Feeding disorder 0.0 0.0 0.0 0.0 0.0 0.0 1.0 
Alendronic acid Feeling abnormal 0.0 0.0 0.0 0.0 0.0 0.0 1.0 
Alendronic acid Feeling jittery 0.0 0.0 0.0 0.0 0.0 0.0 1.0 
Alendronic acid Femur fracture 0.0 0.0 1.0 1.0 0.0 0.0 0.0 
Alendronic acid Flank pain 0.0 0.0 0.0 0.0 0.0 0.0 1.0 
Alendronic acid Flatulence 0.0 0.0 0.0 1.0 0.0 0.0 0.0 
Alendronic acid Fracture 0.0 0.0 0.0 1.0 0.0 0.0 0.0 
Alendronic acid Gait disturbance 0.0 0.0 0.0 1.0 0.0 0.0 0.0 
Alendronic acid Gastritis 0.0 1.0 0.0 0.0 0.0 0.0 0.0 
Alendronic acid Gastrointestinal disorder 0.0 0.0 0.0 1.0 0.0 0.0 0.0 
Alendronic acid Gastrointestinal haemorrhage 0.0 1.0 1.0 0.0 0.0 0.0 0.0 
Alendronic acid Gastrooesophageal reflux disease 0.0 0.0 1.0 0.0 0.0 0.0 0.0 
Alendronic acid Glossodynia 0.0 1.0 0.0 1.0 0.0 0.0 0.0 
Alendronic acid Haematemesis 0.0 0.0 1.0 0.0 0.0 0.0 0.0 
Alendronic acid Haematochezia 0.0 0.0 1.0 0.0 0.0 0.0 0.0 
Alendronic acid Haemoglobin decreased 0.0 1.0 0.0 0.0 0.0 0.0 0.0 
Alendronic acid Haemoptysis 0.0 1.0 0.0 0.0 0.0 0.0 0.0 
Alendronic acid Headache 0.0 0.0 0.0 1.0 0.0 0.0 0.0 
Alendronic acid Hepatic enzyme increased 0.0 1.0 0.0 1.0 0.0 0.0 0.0 
Alendronic acid Hepatic steatosis 0.0 0.0 0.0 0.0 0.0 0.0 1.0 
Alendronic acid Hypercalcaemia 0.0 0.0 1.0 1.0 0.0 0.0 0.0 
Alendronic acid Hypersensitivity 0.0 1.0 0.0 1.0 0.0 0.0 0.0 
Alendronic acid Hypertension 0.0 1.0 0.0 1.0 0.0 0.0 0.0 
Alendronic acid Hypoacusis 0.0 0.0 0.0 0.0 0.0 0.0 1.0 
Alendronic acid Hypoaesthesia 0.0 1.0 0.0 1.0 0.0 0.0 0.0 
Alendronic acid Hypocalcaemia 0.0 0.0 1.0 0.0 0.0 0.0 0.0 
Alendronic acid Hypokalaemia 0.0 0.0 1.0 0.0 0.0 0.0 0.0 
Alendronic acid Hypophosphataemia 0.0 0.0 0.0 0.0 1.0 0.0 0.0 
Alendronic acid Ill-defined disorder 0.0 0.0 0.0 1.0 0.0 0.0 0.0 
Alendronic acid Infection 0.0 0.0 0.0 1.0 0.0 0.0 1.0 
Alendronic acid Inflammation 0.0 0.0 1.0 1.0 0.0 0.0 0.0 
Alendronic acid Influenza 0.0 0.0 0.0 0.0 0.0 0.0 1.0 
Alendronic acid Influenza like illness 0.0 0.0 0.0 0.0 0.0 0.0 1.0 
Alendronic acid Insomnia 0.0 0.0 0.0 1.0 0.0 0.0 0.0 
Alendronic acid Interstitial lung disease 0.0 0.0 0.0 0.0 0.0 0.0 1.0 
Alendronic acid Irritable bowel syndrome 0.0 0.0 0.0 1.0 0.0 0.0 0.0 
Alendronic acid Joint stiffness 0.0 0.0 0.0 1.0 0.0 0.0 0.0 
Alendronic acid Joint swelling 0.0 0.0 0.0 1.0 0.0 0.0 0.0 
Alendronic acid Limb discomfort 0.0 0.0 0.0 0.0 0.0 0.0 1.0 
Alendronic acid Lower respiratory tract infection 0.0 0.0 0.0 1.0 0.0 0.0 0.0 
Alendronic acid Lung disorder 0.0 1.0 0.0 0.0 0.0 0.0 0.0 
Alendronic acid Malaise 0.0 0.0 0.0 1.0 0.0 0.0 0.0 
Alendronic acid Melaena 0.0 0.0 1.0 0.0 0.0 0.0 0.0 
Alendronic acid Mobility decreased 0.0 1.0 0.0 1.0 0.0 0.0 0.0 
Alendronic acid Mouth ulceration 1.0 0.0 0.0 0.0 0.0 0.0 0.0 
Alendronic acid Muscle spasms 0.0 0.0 0.0 0.0 0.0 0.0 1.0 
Alendronic acid Muscular weakness 0.0 0.0 0.0 1.0 0.0 0.0 0.0 
Alendronic acid Musculoskeletal pain 0.0 0.0 0.0 0.0 0.0 0.0 1.0 
Alendronic acid Musculoskeletal stiffness 0.0 0.0 0.0 1.0 0.0 0.0 0.0 
Alendronic acid Myalgia 0.0 0.0 0.0 1.0 0.0 0.0 0.0 
Alendronic acid Myelodysplastic syndrome 0.0 1.0 0.0 0.0 0.0 0.0 0.0 
Alendronic acid Myocardial infarction 0.0 0.0 1.0 0.0 0.0 0.0 0.0 
Alendronic acid Nail disorder 0.0 0.0 0.0 1.0 0.0 0.0 0.0 
Alendronic acid Nasopharyngitis 0.0 0.0 0.0 1.0 0.0 0.0 0.0 
Alendronic acid Nausea 0.0 0.0 0.0 1.0 0.0 0.0 0.0 
Alendronic acid Neoplasm malignant 0.0 0.0 0.0 0.0 0.0 0.0 1.0 
Alendronic acid Nodule 0.0 0.0 0.0 0.0 0.0 0.0 1.0 
Alendronic acid Obstructive airways disorder 0.0 1.0 0.0 0.0 0.0 0.0 0.0 
Alendronic acid Ocular hyperaemia 0.0 0.0 0.0 0.0 0.0 0.0 1.0 
Alendronic acid Oesophageal ulcer 0.0 0.0 1.0 0.0 0.0 0.0 0.0 
Alendronic acid Oesophagitis 0.0 0.0 1.0 0.0 0.0 0.0 0.0 
Alendronic acid Oral pain 0.0 0.0 0.0 0.0 0.0 0.0 1.0 
Alendronic acid Oropharyngeal pain 0.0 0.0 1.0 0.0 0.0 0.0 0.0 
Alendronic acid Osteonecrosis 0.0 0.0 0.0 1.0 0.0 0.0 1.0 
Alendronic acid Osteonecrosis of jaw 0.0 0.0 0.0 1.0 0.0 0.0 1.0 
Alendronic acid Oxygen saturation decreased 0.0 0.0 0.0 0.0 0.0 0.0 1.0 
Alendronic acid Pain 0.0 0.0 0.0 1.0 0.0 0.0 0.0 
Alendronic acid Pain in extremity 0.0 0.0 0.0 1.0 0.0 0.0 0.0 
Alendronic acid Pain in jaw 0.0 0.0 0.0 1.0 0.0 0.0 0.0 
Alendronic acid Palpitations 0.0 0.0 1.0 0.0 0.0 0.0 0.0 
Alendronic acid Pancreatitis acute 0.0 0.0 1.0 0.0 0.0 0.0 0.0 
Alendronic acid Pericarditis 0.0 1.0 0.0 1.0 0.0 0.0 0.0 
Alendronic acid Peripheral swelling 0.0 0.0 0.0 1.0 0.0 0.0 0.0 
Alendronic acid Plasma cell myeloma 0.0 1.0 0.0 0.0 0.0 0.0 0.0 
Alendronic acid Pneumonia 0.0 0.0 0.0 1.0 0.0 0.0 0.0 
Alendronic acid Pneumonia aspiration 0.0 0.0 1.0 0.0 0.0 0.0 0.0 
Alendronic acid Productive cough 0.0 1.0 0.0 0.0 0.0 0.0 0.0 
Alendronic acid Pruritus 0.0 0.0 0.0 1.0 0.0 0.0 0.0 
Alendronic acid Pulmonary embolism 0.0 0.0 1.0 0.0 0.0 0.0 0.0 
Alendronic acid Pyrexia 0.0 0.0 0.0 1.0 0.0 0.0 0.0 
Alendronic acid Rash 0.0 0.0 0.0 1.0 0.0 0.0 0.0 
Alendronic acid Rash erythematous 0.0 0.0 0.0 1.0 0.0 0.0 0.0 
Alendronic acid Red blood cell count decreased 0.0 0.0 0.0 0.0 0.0 0.0 1.0 
Alendronic acid Red blood cell sedimentation rate increased 0.0 0.0 0.0 1.0 0.0 0.0 0.0 
Alendronic acid Respiratory tract congestion 0.0 0.0 0.0 0.0 0.0 0.0 1.0 
Alendronic acid Rheumatoid arthritis 0.0 0.0 0.0 1.0 0.0 0.0 0.0 
Alendronic acid Rhinorrhoea 0.0 0.0 0.0 0.0 0.0 0.0 1.0 
Alendronic acid Sciatica 0.0 0.0 0.0 1.0 0.0 0.0 0.0 
Alendronic acid Sinusitis 0.0 1.0 0.0 1.0 0.0 0.0 0.0 
Alendronic acid Skin ulcer 0.0 0.0 1.0 1.0 0.0 0.0 0.0 
Alendronic acid Somnolence 0.0 0.0 1.0 0.0 0.0 0.0 0.0 
Alendronic acid Spinal fracture 0.0 0.0 0.0 0.0 0.0 0.0 1.0 
Alendronic acid Stomatitis 0.0 1.0 0.0 1.0 0.0 0.0 0.0 
Alendronic acid Swelling 0.0 1.0 0.0 1.0 0.0 0.0 0.0 
Alendronic acid Swelling face 0.0 0.0 0.0 0.0 0.0 0.0 1.0 
Alendronic acid Syncope 0.0 0.0 0.0 1.0 0.0 0.0 0.0 
Alendronic acid Systemic lupus erythematosus 0.0 1.0 0.0 1.0 0.0 0.0 0.0 
Alendronic acid Tenderness 0.0 0.0 0.0 1.0 0.0 0.0 0.0 
Alendronic acid Tendonitis 0.0 0.0 0.0 1.0 0.0 0.0 0.0 
Alendronic acid Treatment failure 0.0 1.0 0.0 1.0 0.0 0.0 0.0 
Alendronic acid Ulcer 0.0 0.0 0.0 1.0 0.0 0.0 0.0 
Alendronic acid Upper gastrointestinal haemorrhage 0.0 1.0 1.0 0.0 0.0 0.0 0.0 
Alendronic acid Urinary tract infection 0.0 0.0 0.0 0.0 0.0 0.0 1.0 
Alendronic acid Urticaria 0.0 0.0 0.0 1.0 0.0 0.0 0.0 
Alendronic acid Vertigo 0.0 0.0 0.0 0.0 0.0 0.0 1.0 
Alendronic acid Vision blurred 0.0 0.0 0.0 0.0 0.0 0.0 1.0 
Alendronic acid Visual acuity reduced 0.0 0.0 0.0 1.0 0.0 0.0 0.0 
Alendronic acid Visual impairment 0.0 0.0 0.0 1.0 0.0 0.0 1.0 
Alendronic acid Vomiting 0.0 0.0 0.0 1.0 0.0 0.0 0.0 
Alendronic acid Weight increased 0.0 0.0 0.0 1.0 0.0 0.0 0.0 
Alendronic acid Wheezing 0.0 1.0 0.0 1.0 0.0 0.0 0.0 
Alfuzosin Chest pain 0.0 0.0 1.0 0.0 0.0 0.0 0.0 
Alfuzosin Hypotension 0.0 0.0 1.0 0.0 0.0 0.0 0.0 
Alfuzosin Malaise 0.0 0.0 1.0 0.0 0.0 0.0 0.0 
Alfuzosin Orthostatic hypotension 0.0 0.0 1.0 0.0 0.0 0.0 0.0 
Alfuzosin Palpitations 0.0 0.0 1.0 0.0 0.0 0.0 0.0 
Alfuzosin Syncope 0.0 0.0 1.0 0.0 0.0 0.0 0.0 
Alfuzosin Tachycardia 0.0 0.0 1.0 0.0 0.0 0.0 0.0 
Alfuzosin hydrochloride Syncope 0.0 0.0 1.0 0.0 0.0 0.0 0.0 
Aliskiren Abdominal distension 1.0 0.0 1.0 0.0 0.0 0.0 0.0 
Aliskiren Acute kidney injury 0.0 0.0 1.0 0.0 0.0 0.0 0.0 
Aliskiren Acute myocardial infarction 0.0 0.0 1.0 0.0 0.0 0.0 0.0 
Aliskiren Anxiety 0.0 1.0 0.0 1.0 0.0 0.0 0.0 
Aliskiren Arrhythmia 1.0 0.0 0.0 0.0 0.0 0.0 0.0 
Aliskiren Asthenia 0.0 1.0 0.0 1.0 0.0 0.0 0.0 
Aliskiren Atrial fibrillation 0.0 0.0 1.0 0.0 0.0 0.0 0.0 
Aliskiren Blood pressure increased 0.0 0.0 0.0 0.0 0.0 0.0 1.0 
Aliskiren Cardiac failure 1.0 1.0 1.0 0.0 0.0 0.0 0.0 
Aliskiren Cardiac failure congestive 1.0 0.0 1.0 0.0 0.0 0.0 0.0 
Aliskiren Cardiomegaly 0.0 0.0 1.0 0.0 0.0 0.0 0.0 
Aliskiren Cerebrovascular accident 0.0 1.0 0.0 1.0 0.0 0.0 0.0 
Aliskiren Chest pain 0.0 0.0 1.0 0.0 0.0 0.0 0.0 
Aliskiren Chronic kidney disease 0.0 0.0 1.0 0.0 0.0 0.0 0.0 
Aliskiren Coronary artery disease 0.0 0.0 1.0 0.0 0.0 0.0 0.0 
Aliskiren Cough 0.0 0.0 1.0 0.0 0.0 0.0 0.0 
Aliskiren Death 1.0 0.0 0.0 0.0 1.0 0.0 0.0 
Aliskiren Dehydration 0.0 0.0 1.0 0.0 0.0 0.0 0.0 
Aliskiren Diabetes mellitus 0.0 0.0 0.0 0.0 0.0 0.0 1.0 
Aliskiren Disease progression 0.0 0.0 1.0 0.0 0.0 0.0 0.0 
Aliskiren Dyspnoea 0.0 0.0 1.0 0.0 0.0 0.0 0.0 
Aliskiren Fatigue 0.0 1.0 0.0 0.0 0.0 0.0 0.0 
Aliskiren Hepatic function abnormal 0.0 0.0 1.0 0.0 0.0 0.0 0.0 
Aliskiren Hyperkalaemia 1.0 0.0 1.0 0.0 0.0 0.0 0.0 
Aliskiren Hypotension 1.0 0.0 1.0 0.0 0.0 0.0 0.0 
Aliskiren Loss of consciousness 0.0 0.0 1.0 0.0 0.0 0.0 0.0 
Aliskiren Malaise 0.0 1.0 0.0 0.0 0.0 0.0 0.0 
Aliskiren Metabolic acidosis 0.0 0.0 1.0 0.0 0.0 0.0 0.0 
Aliskiren Muscular weakness 0.0 1.0 0.0 1.0 0.0 0.0 0.0 
Aliskiren Myocardial ischaemia 0.0 0.0 1.0 0.0 0.0 0.0 0.0 
Aliskiren Nausea 0.0 1.0 0.0 1.0 0.0 0.0 0.0 
Aliskiren Oedema peripheral 0.0 0.0 1.0 0.0 0.0 0.0 0.0 
Aliskiren Pain in extremity 0.0 0.0 0.0 0.0 0.0 0.0 1.0 
Aliskiren Pneumonia 1.0 1.0 1.0 0.0 0.0 0.0 0.0 
Aliskiren Pulmonary oedema 0.0 0.0 1.0 0.0 0.0 0.0 0.0 
Aliskiren Pyrexia 1.0 1.0 0.0 0.0 0.0 0.0 0.0 
Aliskiren Renal failure 1.0 1.0 0.0 0.0 0.0 0.0 0.0 
Aliskiren Seizure 0.0 0.0 1.0 0.0 0.0 0.0 0.0 
Aliskiren Septic shock 0.0 1.0 0.0 0.0 0.0 0.0 0.0 
Aliskiren Syncope 0.0 0.0 1.0 0.0 0.0 0.0 0.0 
Aliskiren Urinary tract infection 0.0 0.0 1.0 0.0 0.0 0.0 0.0 
Aliskiren Ventricular tachycardia 1.0 0.0 1.0 0.0 0.0 0.0 0.0 
Aliskiren Vomiting 0.0 1.0 1.0 0.0 0.0 0.0 0.0 
Aliskiren hemifumarate Gastrooesophageal reflux disease 0.0 0.0 0.0 0.0 0.0 0.0 1.0 
Aliskiren hemifumarate Oedema peripheral 0.0 0.0 0.0 0.0 0.0 0.0 1.0 
Allopurinol Abdominal distension 1.0 0.0 0.0 0.0 0.0 0.0 0.0 
Allopurinol Abdominal pain 1.0 0.0 0.0 0.0 0.0 0.0 0.0 
Allopurinol Acidosis 0.0 1.0 0.0 0.0 0.0 0.0 0.0 
Allopurinol Acute hepatic failure 0.0 1.0 1.0 0.0 0.0 0.0 0.0 
Allopurinol Acute kidney injury 1.0 1.0 1.0 0.0 0.0 1.0 0.0 
Allopurinol Acute respiratory failure 1.0 1.0 0.0 0.0 0.0 0.0 0.0 
Allopurinol Agitation 1.0 0.0 0.0 0.0 0.0 0.0 0.0 
Allopurinol Agranulocytosis 1.0 0.0 1.0 0.0 0.0 0.0 0.0 
Allopurinol Alanine aminotransferase increased 0.0 1.0 0.0 0.0 0.0 0.0 0.0 
Allopurinol Alopecia 0.0 1.0 0.0 1.0 0.0 0.0 0.0 
Allopurinol Anaemia 0.0 1.0 1.0 0.0 0.0 0.0 0.0 
Allopurinol Anaphylactic shock 0.0 0.0 1.0 0.0 0.0 0.0 0.0 
Allopurinol Angina pectoris 1.0 1.0 0.0 1.0 0.0 0.0 0.0 
Allopurinol Angioedema 0.0 1.0 0.0 0.0 0.0 0.0 0.0 
Allopurinol Angiopathy 0.0 0.0 1.0 0.0 0.0 0.0 0.0 
Allopurinol Anuria 0.0 1.0 0.0 0.0 0.0 0.0 0.0 
Allopurinol Aplastic anaemia 1.0 0.0 0.0 0.0 0.0 0.0 0.0 
Allopurinol Arthralgia 0.0 1.0 0.0 1.0 0.0 0.0 0.0 
Allopurinol Ascites 1.0 0.0 0.0 0.0 0.0 0.0 0.0 
Allopurinol Asthenia 0.0 1.0 1.0 0.0 0.0 0.0 0.0 
Allopurinol Atrial fibrillation 0.0 1.0 0.0 0.0 0.0 0.0 0.0 
Allopurinol Atrioventricular block complete 0.0 0.0 1.0 0.0 0.0 0.0 0.0 
Allopurinol Balance disorder 1.0 0.0 0.0 0.0 0.0 0.0 0.0 
Allopurinol Blister 1.0 1.0 0.0 1.0 0.0 0.0 0.0 
Allopurinol Blood creatine phosphokinase increased 0.0 0.0 1.0 0.0 0.0 0.0 0.0 
Allopurinol Blood creatinine increased 0.0 0.0 1.0 0.0 0.0 0.0 0.0 
Allopurinol Blood glucose increased 0.0 0.0 1.0 0.0 0.0 0.0 0.0 
Allopurinol Blood pressure increased 0.0 0.0 1.0 0.0 0.0 0.0 0.0 
Allopurinol Blood urea increased 0.0 0.0 1.0 0.0 0.0 0.0 0.0 
Allopurinol Bone marrow failure 1.0 0.0 0.0 0.0 0.0 0.0 0.0 
Allopurinol Bradycardia 0.0 1.0 0.0 0.0 0.0 0.0 0.0 
Allopurinol Bronchospasm 0.0 0.0 1.0 0.0 0.0 0.0 0.0 
Allopurinol C-reactive protein increased 0.0 0.0 1.0 0.0 0.0 0.0 0.0 
Allopurinol Candida infection 1.0 1.0 0.0 0.0 0.0 0.0 0.0 
Allopurinol Cardiac arrest 1.0 1.0 0.0 0.0 0.0 0.0 0.0 
Allopurinol Cardiac disorder 1.0 0.0 0.0 0.0 0.0 0.0 0.0 
Allopurinol Cardiac failure 1.0 1.0 0.0 0.0 1.0 0.0 0.0 
Allopurinol Cardiac failure acute 1.0 0.0 0.0 0.0 0.0 0.0 0.0 
Allopurinol Cardiac failure congestive 0.0 1.0 0.0 0.0 0.0 0.0 0.0 
Allopurinol Cardio-respiratory arrest 1.0 1.0 0.0 0.0 0.0 0.0 0.0 
Allopurinol Cardiogenic shock 1.0 1.0 0.0 0.0 0.0 0.0 0.0 
Allopurinol Cardiomegaly 1.0 1.0 0.0 0.0 0.0 0.0 0.0 
Allopurinol Cerebral haemorrhage 1.0 0.0 0.0 0.0 0.0 0.0 0.0 
Allopurinol Cerebral infarction 1.0 0.0 0.0 0.0 0.0 0.0 0.0 
Allopurinol Cheilitis 0.0 0.0 1.0 0.0 0.0 0.0 0.0 
Allopurinol Chest discomfort 0.0 0.0 1.0 0.0 0.0 0.0 0.0 
Allopurinol Chest pain 1.0 1.0 0.0 1.0 0.0 0.0 0.0 
Allopurinol Chills 0.0 0.0 1.0 0.0 0.0 0.0 0.0 
Allopurinol Cholecystitis acute 1.0 0.0 0.0 0.0 0.0 0.0 0.0 
Allopurinol Cholelithiasis 1.0 0.0 0.0 0.0 0.0 0.0 0.0 
Allopurinol Cholestasis 0.0 0.0 1.0 0.0 0.0 0.0 0.0 
Allopurinol Chromaturia 0.0 0.0 1.0 0.0 0.0 0.0 0.0 
Allopurinol Chronic kidney disease 0.0 1.0 0.0 0.0 0.0 0.0 0.0 
Allopurinol Circulatory collapse 0.0 1.0 0.0 0.0 0.0 0.0 0.0 
Allopurinol Coagulopathy 1.0 0.0 0.0 0.0 0.0 0.0 0.0 
Allopurinol Cognitive disorder 1.0 0.0 0.0 0.0 0.0 0.0 0.0 
Allopurinol Colitis 0.0 0.0 1.0 0.0 0.0 0.0 0.0 
Allopurinol Coma 0.0 0.0 1.0 0.0 0.0 0.0 0.0 
Allopurinol Confusional state 1.0 1.0 0.0 0.0 0.0 0.0 0.0 
Allopurinol Conjunctival hyperaemia 0.0 0.0 1.0 0.0 0.0 0.0 0.0 
Allopurinol Conjunctivitis 0.0 1.0 0.0 0.0 0.0 0.0 0.0 
Allopurinol Constipation 1.0 0.0 0.0 0.0 0.0 0.0 0.0 
Allopurinol Contusion 1.0 0.0 0.0 0.0 0.0 0.0 0.0 
Allopurinol Cough 0.0 1.0 1.0 0.0 0.0 0.0 0.0 
Allopurinol Death 1.0 0.0 0.0 0.0 0.0 0.0 0.0 
Allopurinol Decreased appetite 1.0 1.0 1.0 0.0 0.0 0.0 0.0 
Allopurinol Dehydration 0.0 1.0 1.0 0.0 0.0 0.0 0.0 
Allopurinol Depressed level of consciousness 0.0 1.0 0.0 0.0 0.0 0.0 0.0 
Allopurinol Depression 0.0 0.0 0.0 0.0 0.0 0.0 1.0 
Allopurinol Dermatitis 0.0 0.0 1.0 0.0 0.0 0.0 0.0 
Allopurinol Dermatitis bullous 0.0 0.0 1.0 0.0 0.0 0.0 0.0 
Allopurinol Dermatitis exfoliative 0.0 1.0 0.0 0.0 0.0 0.0 0.0 
Allopurinol Diarrhoea 1.0 1.0 1.0 0.0 0.0 0.0 0.0 
Allopurinol Diarrhoea haemorrhagic 1.0 1.0 0.0 0.0 0.0 0.0 0.0 
Allopurinol Disseminated intravascular coagulation 0.0 0.0 1.0 0.0 0.0 0.0 0.0 
Allopurinol Dizziness 0.0 1.0 0.0 0.0 0.0 0.0 0.0 
Allopurinol Drug eruption 0.0 0.0 1.0 0.0 0.0 0.0 0.0 
Allopurinol Drug hypersensitivity 0.0 1.0 0.0 0.0 0.0 0.0 0.0 
Allopurinol Drug intolerance 0.0 0.0 0.0 0.0 0.0 0.0 1.0 
Allopurinol Drug reaction with eosinophilia and systemic symptoms 0.0 1.0 1.0 0.0 0.0 0.0 0.0 
Allopurinol Drug-induced liver injury 0.0 1.0 1.0 0.0 0.0 0.0 0.0 
Allopurinol Dysarthria 1.0 0.0 0.0 0.0 0.0 0.0 0.0 
Allopurinol Dysgeusia 0.0 0.0 1.0 0.0 0.0 0.0 0.0 
Allopurinol Dysphagia 0.0 1.0 1.0 0.0 0.0 0.0 0.0 
Allopurinol Dyspnoea 0.0 1.0 1.0 0.0 0.0 0.0 0.0 
Allopurinol Dysuria 0.0 0.0 1.0 0.0 0.0 0.0 0.0 
Allopurinol Eczema 0.0 0.0 1.0 0.0 0.0 0.0 0.0 
Allopurinol Electrolyte imbalance 0.0 0.0 1.0 0.0 0.0 0.0 0.0 
Allopurinol Encephalitis 0.0 0.0 1.0 0.0 0.0 0.0 0.0 
Allopurinol Encephalopathy 0.0 1.0 0.0 0.0 0.0 0.0 0.0 
Allopurinol Eosinophilia 1.0 0.0 1.0 0.0 0.0 0.0 0.0 
Allopurinol Epistaxis 0.0 0.0 1.0 0.0 0.0 0.0 0.0 
Allopurinol Erectile dysfunction 0.0 0.0 0.0 0.0 0.0 0.0 1.0 
Allopurinol Erythema 0.0 1.0 1.0 0.0 0.0 0.0 0.0 
Allopurinol Erythema multiforme 0.0 0.0 1.0 0.0 0.0 0.0 0.0 
Allopurinol Face oedema 0.0 1.0 1.0 0.0 0.0 0.0 0.0 
Allopurinol Fatigue 0.0 1.0 0.0 0.0 0.0 0.0 0.0 
Allopurinol Febrile neutropenia 0.0 1.0 1.0 0.0 0.0 0.0 0.0 
Allopurinol Gastric ulcer 0.0 0.0 1.0 0.0 0.0 0.0 0.0 
Allopurinol Gastritis 1.0 0.0 0.0 0.0 0.0 0.0 0.0 
Allopurinol Gastrointestinal haemorrhage 1.0 1.0 0.0 0.0 0.0 0.0 0.0 
Allopurinol Haematoma 1.0 1.0 0.0 0.0 0.0 0.0 0.0 
Allopurinol Haematuria 0.0 0.0 1.0 0.0 0.0 0.0 0.0 
Allopurinol Haemolytic anaemia 0.0 0.0 1.0 0.0 0.0 0.0 0.0 
Allopurinol Haemorrhage 0.0 1.0 0.0 0.0 0.0 0.0 0.0 
Allopurinol Haemorrhage intracranial 0.0 0.0 1.0 0.0 0.0 0.0 0.0 
Allopurinol Haemorrhagic stroke 0.0 0.0 1.0 0.0 0.0 0.0 0.0 
Allopurinol Hallucination 1.0 0.0 0.0 0.0 0.0 0.0 0.0 
Allopurinol Hallucination, visual 0.0 1.0 0.0 0.0 0.0 0.0 0.0 
Allopurinol Headache 0.0 0.0 1.0 0.0 0.0 0.0 0.0 
Allopurinol Hepatic enzyme abnormal 1.0 0.0 0.0 0.0 0.0 0.0 0.0 
Allopurinol Hepatic enzyme increased 1.0 1.0 0.0 0.0 0.0 0.0 0.0 
Allopurinol Hepatic failure 1.0 1.0 0.0 0.0 0.0 0.0 0.0 
Allopurinol Hepatic function abnormal 0.0 1.0 0.0 0.0 0.0 0.0 0.0 
Allopurinol Hepatitis 0.0 1.0 1.0 0.0 0.0 0.0 0.0 
Allopurinol Hepatitis acute 1.0 0.0 1.0 0.0 0.0 0.0 0.0 
Allopurinol Hepatitis cholestatic 0.0 0.0 1.0 0.0 0.0 0.0 0.0 
Allopurinol Hepatocellular injury 0.0 1.0 1.0 0.0 0.0 0.0 0.0 
Allopurinol Hepatomegaly 0.0 0.0 1.0 0.0 0.0 0.0 0.0 
Allopurinol Herpes simplex 0.0 0.0 1.0 0.0 0.0 0.0 0.0 
Allopurinol Hyperbilirubinaemia 0.0 1.0 0.0 0.0 0.0 0.0 0.0 
Allopurinol Hyperglycaemia 0.0 1.0 1.0 0.0 0.0 0.0 0.0 
Allopurinol Hyperhidrosis 1.0 0.0 0.0 0.0 0.0 0.0 0.0 
Allopurinol Hyperkalaemia 0.0 1.0 1.0 0.0 0.0 0.0 0.0 
Allopurinol Hyperpyrexia 0.0 0.0 1.0 0.0 0.0 0.0 0.0 
Allopurinol Hypersensitivity 0.0 1.0 0.0 0.0 0.0 0.0 0.0 
Allopurinol Hypersensitivity vasculitis 0.0 0.0 1.0 0.0 0.0 0.0 0.0 
Allopurinol Hyperthermia 0.0 0.0 1.0 0.0 0.0 0.0 0.0 
Allopurinol Hyperuricaemia 0.0 1.0 0.0 0.0 0.0 0.0 0.0 
Allopurinol Hypoaesthesia 0.0 0.0 0.0 0.0 0.0 0.0 1.0 
Allopurinol Hypokalaemia 0.0 0.0 1.0 0.0 0.0 0.0 0.0 
Allopurinol Hyponatraemia 1.0 1.0 0.0 0.0 0.0 0.0 0.0 
Allopurinol Hypotension 1.0 1.0 1.0 0.0 0.0 0.0 0.0 
Allopurinol Hypothyroidism 0.0 0.0 1.0 0.0 0.0 0.0 0.0 
Allopurinol Hypovolaemia 0.0 1.0 1.0 0.0 0.0 0.0 0.0 
Allopurinol Hypoxia 0.0 1.0 0.0 0.0 0.0 0.0 0.0 
Allopurinol Ileus 0.0 1.0 0.0 0.0 0.0 0.0 0.0 
Allopurinol Infection 1.0 0.0 0.0 0.0 0.0 0.0 0.0 
Allopurinol Inflammation 0.0 0.0 1.0 0.0 0.0 0.0 0.0 
Allopurinol Influenza 0.0 0.0 1.0 0.0 0.0 0.0 0.0 
Allopurinol Interstitial lung disease 0.0 1.0 1.0 0.0 0.0 0.0 0.0 
Allopurinol Ischaemic stroke 0.0 0.0 1.0 0.0 0.0 0.0 0.0 
Allopurinol Jaundice 0.0 0.0 1.0 0.0 0.0 0.0 0.0 
Allopurinol Lactic acidosis 1.0 1.0 0.0 0.0 0.0 0.0 0.0 
Allopurinol Leukocytosis 0.0 1.0 1.0 0.0 0.0 0.0 0.0 
Allopurinol Leukopenia 0.0 1.0 0.0 0.0 0.0 0.0 0.0 
Allopurinol Lipase increased 0.0 0.0 1.0 0.0 0.0 0.0 0.0 
Allopurinol Liver disorder 0.0 0.0 1.0 0.0 0.0 0.0 0.0 
Allopurinol Liver function test abnormal 0.0 0.0 1.0 0.0 0.0 0.0 0.0 
Allopurinol Liver injury 0.0 1.0 1.0 0.0 0.0 0.0 0.0 
Allopurinol Lung disorder 0.0 0.0 1.0 0.0 0.0 0.0 0.0 
Allopurinol Lymphadenopathy 0.0 1.0 1.0 0.0 0.0 0.0 0.0 
Allopurinol Lymphopenia 0.0 0.0 1.0 0.0 0.0 0.0 0.0 
Allopurinol Malaise 0.0 1.0 1.0 1.0 0.0 0.0 0.0 
Allopurinol Melaena 1.0 0.0 1.0 0.0 0.0 0.0 0.0 
Allopurinol Mental status changes 0.0 0.0 1.0 0.0 0.0 0.0 0.0 
Allopurinol Metabolic acidosis 1.0 1.0 1.0 0.0 0.0 0.0 0.0 
Allopurinol Metabolic disorder 0.0 0.0 1.0 0.0 0.0 0.0 0.0 
Allopurinol Mouth ulceration 0.0 1.0 0.0 0.0 0.0 0.0 0.0 
Allopurinol Mucosal inflammation 1.0 1.0 0.0 0.0 0.0 0.0 0.0 
Allopurinol Multiple organ dysfunction syndrome 1.0 1.0 0.0 0.0 0.0 0.0 0.0 
Allopurinol Muscular weakness 0.0 1.0 0.0 1.0 0.0 0.0 0.0 
Allopurinol Myalgia 0.0 1.0 0.0 1.0 0.0 0.0 0.0 
Allopurinol Myocarditis 0.0 1.0 0.0 0.0 0.0 0.0 0.0 
Allopurinol Myopathy 0.0 0.0 1.0 0.0 0.0 0.0 0.0 
Allopurinol Nausea 1.0 1.0 0.0 0.0 0.0 0.0 0.0 
Allopurinol Neck pain 0.0 0.0 1.0 0.0 0.0 0.0 0.0 
Allopurinol Necrosis 0.0 0.0 1.0 0.0 0.0 0.0 0.0 
Allopurinol Nervous system disorder 0.0 0.0 1.0 0.0 0.0 0.0 0.0 
Allopurinol Neutropenia 0.0 1.0 0.0 0.0 0.0 0.0 0.0 
Allopurinol Ocular hyperaemia 0.0 0.0 0.0 1.0 0.0 0.0 0.0 
Allopurinol Oedema 0.0 0.0 1.0 0.0 0.0 0.0 0.0 
Allopurinol Oedema peripheral 0.0 1.0 1.0 1.0 0.0 0.0 0.0 
Allopurinol Oliguria 0.0 0.0 1.0 0.0 0.0 0.0 0.0 
Allopurinol Oral disorder 0.0 0.0 1.0 0.0 0.0 0.0 0.0 
Allopurinol Oropharyngeal discomfort 0.0 0.0 1.0 0.0 0.0 0.0 0.0 
Allopurinol Oropharyngeal pain 0.0 1.0 0.0 0.0 0.0 0.0 0.0 
Allopurinol Orthostatic hypotension 1.0 0.0 0.0 0.0 0.0 0.0 0.0 
Allopurinol Pain 0.0 0.0 0.0 1.0 0.0 0.0 0.0 
Allopurinol Pain in extremity 0.0 1.0 0.0 0.0 0.0 0.0 0.0 
Allopurinol Pancreatitis 1.0 0.0 1.0 0.0 0.0 0.0 0.0 
Allopurinol Pancreatitis acute 0.0 0.0 1.0 0.0 0.0 0.0 0.0 
Allopurinol Pancytopenia 1.0 1.0 1.0 0.0 0.0 0.0 0.0 
Allopurinol Pericarditis 0.0 0.0 1.0 0.0 0.0 0.0 0.0 
Allopurinol Petechiae 0.0 0.0 1.0 0.0 0.0 0.0 0.0 
Allopurinol Photosensitivity reaction 0.0 0.0 1.0 0.0 0.0 0.0 0.0 
Allopurinol Pleural effusion 0.0 1.0 1.0 0.0 0.0 0.0 0.0 
Allopurinol Pleurisy 0.0 0.0 1.0 0.0 0.0 0.0 0.0 
Allopurinol Pneumonia 1.0 1.0 0.0 0.0 0.0 0.0 0.0 
Allopurinol Pneumonia aspiration 0.0 0.0 1.0 0.0 0.0 0.0 0.0 
Allopurinol Pneumonitis 0.0 1.0 0.0 0.0 0.0 0.0 0.0 
Allopurinol Polyneuropathy 0.0 0.0 0.0 0.0 0.0 0.0 1.0 
Allopurinol Premature baby 0.0 0.0 0.0 0.0 1.0 0.0 0.0 
Allopurinol Pruritus 0.0 1.0 1.0 0.0 0.0 0.0 0.0 
Allopurinol Pruritus generalised 0.0 0.0 1.0 0.0 0.0 0.0 0.0 
Allopurinol Pulmonary fibrosis 0.0 0.0 1.0 0.0 0.0 0.0 0.0 
Allopurinol Pulmonary oedema 1.0 0.0 0.0 0.0 0.0 0.0 0.0 
Allopurinol Purpura 0.0 0.0 1.0 0.0 0.0 0.0 0.0 
Allopurinol Pyelonephritis 0.0 0.0 1.0 0.0 0.0 0.0 0.0 
Allopurinol Pyrexia 0.0 1.0 1.0 0.0 0.0 0.0 0.0 
Allopurinol Rash 0.0 1.0 1.0 0.0 0.0 1.0 0.0 
Allopurinol Rash erythematous 0.0 1.0 1.0 0.0 0.0 0.0 0.0 
Allopurinol Rash generalised 0.0 0.0 1.0 1.0 0.0 0.0 0.0 
Allopurinol Rash macular 0.0 0.0 1.0 0.0 0.0 0.0 0.0 
Allopurinol Rash maculo-papular 0.0 0.0 1.0 0.0 0.0 0.0 0.0 
Allopurinol Rash papular 0.0 0.0 1.0 0.0 0.0 0.0 0.0 
Allopurinol Rash pruritic 0.0 1.0 1.0 1.0 0.0 0.0 0.0 
Allopurinol Rash pustular 1.0 0.0 1.0 0.0 0.0 0.0 0.0 
Allopurinol Rash vesicular 1.0 0.0 0.0 0.0 0.0 0.0 0.0 
Allopurinol Rectal haemorrhage 0.0 0.0 1.0 0.0 0.0 0.0 0.0 
Allopurinol Renal failure 1.0 1.0 0.0 0.0 0.0 0.0 0.0 
Allopurinol Renal impairment 0.0 1.0 1.0 0.0 0.0 0.0 0.0 
Allopurinol Renal tubular necrosis 0.0 1.0 0.0 0.0 0.0 0.0 0.0 
Allopurinol Respiratory distress 0.0 0.0 1.0 0.0 0.0 0.0 0.0 
Allopurinol Respiratory failure 1.0 1.0 0.0 0.0 0.0 0.0 0.0 
Allopurinol Rhabdomyolysis 1.0 1.0 0.0 0.0 0.0 0.0 0.0 
Allopurinol Rhinorrhoea 0.0 0.0 1.0 0.0 0.0 0.0 0.0 
Allopurinol Scab 0.0 1.0 0.0 0.0 0.0 0.0 0.0 
Allopurinol Seizure 1.0 1.0 0.0 0.0 0.0 0.0 0.0 
Allopurinol Sepsis 1.0 1.0 0.0 0.0 0.0 0.0 0.0 
Allopurinol Septic shock 1.0 1.0 0.0 0.0 0.0 0.0 0.0 
Allopurinol Shock 1.0 0.0 0.0 0.0 0.0 0.0 0.0 
Allopurinol Skin disorder 1.0 1.0 0.0 1.0 0.0 0.0 0.0 
Allopurinol Skin exfoliation 0.0 1.0 1.0 1.0 0.0 0.0 0.0 
Allopurinol Skin lesion 0.0 0.0 1.0 0.0 0.0 0.0 0.0 
Allopurinol Skin ulcer 0.0 0.0 1.0 0.0 0.0 0.0 0.0 
Allopurinol Somnolence 1.0 0.0 0.0 1.0 0.0 0.0 0.0 
Allopurinol Staphylococcal infection 1.0 1.0 0.0 0.0 0.0 0.0 0.0 
Allopurinol Stevens-Johnson syndrome 1.0 1.0 1.0 0.0 0.0 0.0 0.0 
Allopurinol Stomatitis 0.0 0.0 1.0 0.0 0.0 0.0 0.0 
Allopurinol Stress cardiomyopathy 0.0 1.0 0.0 0.0 0.0 0.0 0.0 
Allopurinol Subarachnoid haemorrhage 0.0 0.0 1.0 0.0 0.0 0.0 0.0 
Allopurinol Swelling face 0.0 0.0 1.0 0.0 0.0 0.0 0.0 
Allopurinol Syncope 0.0 0.0 1.0 0.0 0.0 0.0 0.0 
Allopurinol Tachycardia 0.0 1.0 1.0 0.0 0.0 0.0 0.0 
Allopurinol Tachypnoea 0.0 0.0 1.0 0.0 0.0 0.0 0.0 
Allopurinol Thrombocytopenia 1.0 1.0 1.0 0.0 0.0 0.0 0.0 
Allopurinol Toxic epidermal necrolysis 1.0 1.0 0.0 0.0 1.0 0.0 0.0 
Allopurinol Toxic skin eruption 0.0 0.0 1.0 0.0 0.0 0.0 0.0 
Allopurinol Transaminases increased 0.0 1.0 0.0 0.0 0.0 0.0 0.0 
Allopurinol Tubulointerstitial nephritis 0.0 1.0 1.0 0.0 0.0 0.0 0.0 
Allopurinol Tumour lysis syndrome 0.0 0.0 1.0 0.0 0.0 0.0 0.0 
Allopurinol Urinary retention 1.0 0.0 0.0 0.0 0.0 0.0 0.0 
Allopurinol Urinary tract infection 0.0 0.0 1.0 0.0 0.0 0.0 0.0 
Allopurinol Vascular purpura 0.0 0.0 1.0 0.0 0.0 0.0 0.0 
Allopurinol Ventricular tachycardia 0.0 1.0 0.0 0.0 0.0 0.0 0.0 
Allopurinol Visual impairment 0.0 1.0 0.0 0.0 0.0 0.0 0.0 
Allopurinol Vomiting 0.0 1.0 1.0 0.0 0.0 0.0 0.0 
Allopurinol Weight increased 0.0 0.0 1.0 0.0 0.0 0.0 0.0 
Allopurinol Wheezing 0.0 1.0 0.0 0.0 0.0 0.0 0.0 
Allopurinol White blood cell count decreased 0.0 1.0 0.0 0.0 0.0 0.0 0.0 
Almotriptan Headache 0.0 0.0 1.0 0.0 0.0 0.0 0.0 
Alogliptin Death 1.0 0.0 0.0 0.0 0.0 0.0 0.0 
Alogliptin Diabetes mellitus 0.0 0.0 1.0 0.0 0.0 0.0 0.0 
Alogliptin Hypoglycaemia 0.0 0.0 1.0 0.0 0.0 0.0 0.0 
Alogliptin Pancreatitis 0.0 0.0 1.0 0.0 0.0 0.0 0.0 
Alogliptin Pancreatitis acute 0.0 0.0 1.0 0.0 0.0 0.0 0.0 
Alogliptin Sudden death 1.0 0.0 0.0 0.0 0.0 0.0 0.0 
Alogliptin Tubulointerstitial nephritis 0.0 0.0 1.0 0.0 0.0 0.0 0.0 
Alogliptin benzoate Hypoglycaemia 0.0 0.0 1.0 0.0 0.0 0.0 0.0 
Alpelisib Abdominal distension 1.0 0.0 0.0 0.0 0.0 0.0 0.0 
Alpelisib Abdominal pain 0.0 1.0 0.0 0.0 0.0 0.0 0.0 
Alpelisib Acute kidney injury 0.0 0.0 1.0 0.0 0.0 0.0 0.0 
Alpelisib Anaemia 1.0 0.0 1.0 0.0 0.0 0.0 0.0 
Alpelisib Anaphylactic reaction 0.0 0.0 0.0 0.0 0.0 0.0 1.0 
Alpelisib Blood creatinine increased 1.0 0.0 0.0 0.0 0.0 0.0 0.0 
Alpelisib Blood glucose increased 0.0 0.0 1.0 0.0 0.0 1.0 0.0 
Alpelisib Colitis 0.0 0.0 1.0 0.0 0.0 0.0 0.0 
Alpelisib Confusional state 0.0 0.0 1.0 0.0 0.0 0.0 0.0 
Alpelisib Death 1.0 0.0 0.0 0.0 0.0 0.0 0.0 
Alpelisib Dehydration 0.0 0.0 1.0 0.0 0.0 0.0 0.0 
Alpelisib Diabetes mellitus 0.0 0.0 0.0 0.0 0.0 0.0 1.0 
Alpelisib Diabetic ketoacidosis 0.0 1.0 1.0 0.0 0.0 0.0 0.0 
Alpelisib Disease progression 1.0 0.0 0.0 0.0 0.0 0.0 0.0 
Alpelisib Dyspnoea 1.0 0.0 1.0 0.0 0.0 0.0 0.0 
Alpelisib Feeling abnormal 0.0 1.0 0.0 0.0 0.0 0.0 0.0 
Alpelisib Hyperglycaemia 0.0 1.0 0.0 0.0 0.0 0.0 0.0 
Alpelisib Hypersensitivity 0.0 0.0 1.0 0.0 0.0 0.0 0.0 
Alpelisib Hypokalaemia 0.0 0.0 1.0 0.0 0.0 0.0 0.0 
Alpelisib Lip swelling 0.0 0.0 0.0 0.0 0.0 0.0 1.0 
Alpelisib Malignant neoplasm progression 1.0 0.0 0.0 0.0 0.0 0.0 0.0 
Alpelisib Metastases to central nervous system 1.0 0.0 0.0 0.0 0.0 0.0 0.0 
Alpelisib Metastases to liver 1.0 0.0 0.0 0.0 0.0 0.0 0.0 
Alpelisib Nausea 0.0 0.0 1.0 0.0 0.0 0.0 0.0 
Alpelisib Pleural effusion 1.0 1.0 0.0 0.0 0.0 0.0 0.0 
Alpelisib Pneumonia 1.0 0.0 1.0 0.0 0.0 0.0 0.0 
Alpelisib Pyrexia 0.0 1.0 1.0 0.0 0.0 0.0 0.0 
Alpelisib Rash macular 0.0 0.0 1.0 0.0 0.0 0.0 0.0 
Alpelisib Renal failure 1.0 0.0 0.0 0.0 0.0 0.0 0.0 
Alpelisib Respiratory failure 1.0 0.0 0.0 0.0 0.0 0.0 0.0 
Alpelisib Seizure 0.0 0.0 1.0 0.0 0.0 0.0 0.0 
Alpelisib Sepsis 1.0 0.0 1.0 0.0 0.0 0.0 0.0 
Alpelisib Skin exfoliation 0.0 0.0 0.0 0.0 0.0 0.0 1.0 
Alpelisib Skin ulcer 0.0 0.0 1.0 0.0 0.0 0.0 0.0 
Alpelisib Urinary tract infection 0.0 0.0 1.0 0.0 0.0 0.0 0.0 
Alpelisib Vomiting 0.0 0.0 1.0 0.0 0.0 0.0 0.0 
Alprazolam Abasia 0.0 0.0 0.0 1.0 0.0 0.0 0.0 
Alprazolam Abdominal pain upper 0.0 0.0 0.0 1.0 0.0 0.0 0.0 
Alprazolam Acute coronary syndrome 0.0 0.0 1.0 0.0 0.0 0.0 0.0 
Alprazolam Acute hepatic failure 1.0 1.0 0.0 0.0 0.0 0.0 0.0 
Alprazolam Acute kidney injury 1.0 1.0 0.0 0.0 0.0 0.0 0.0 
Alprazolam Acute respiratory distress syndrome 1.0 1.0 0.0 0.0 0.0 0.0 0.0 
Alprazolam Acute respiratory failure 0.0 1.0 1.0 0.0 0.0 0.0 0.0 
Alprazolam Agitation 0.0 1.0 1.0 0.0 0.0 0.0 0.0 
Alprazolam Akathisia 0.0 0.0 0.0 1.0 0.0 0.0 0.0 
Alprazolam Altered state of consciousness 0.0 1.0 1.0 0.0 0.0 0.0 0.0 
Alprazolam Amnesia 0.0 1.0 0.0 1.0 0.0 0.0 0.0 
Alprazolam Anaemia 0.0 1.0 1.0 0.0 0.0 0.0 0.0 
Alprazolam Anal incontinence 0.0 1.0 0.0 0.0 0.0 0.0 0.0 
Alprazolam Anaphylactic shock 0.0 1.0 0.0 0.0 0.0 0.0 0.0 
Alprazolam Anger 0.0 1.0 0.0 1.0 0.0 0.0 0.0 
Alprazolam Angina pectoris 0.0 0.0 0.0 0.0 0.0 0.0 1.0 
Alprazolam Anxiety 0.0 1.0 0.0 1.0 0.0 0.0 0.0 
Alprazolam Aphasia 0.0 0.0 1.0 0.0 0.0 0.0 0.0 
Alprazolam Apnoea 1.0 0.0 0.0 0.0 0.0 0.0 0.0 
Alprazolam Asphyxia 1.0 0.0 0.0 0.0 0.0 0.0 0.0 
Alprazolam Aspiration 1.0 0.0 0.0 0.0 0.0 0.0 0.0 
Alprazolam Ataxia 0.0 0.0 1.0 0.0 0.0 0.0 0.0 
Alprazolam Atrial septal defect 0.0 0.0 0.0 0.0 1.0 0.0 0.0 
Alprazolam Atrioventricular block 0.0 0.0 1.0 0.0 0.0 0.0 0.0 
Alprazolam Balance disorder 0.0 0.0 0.0 1.0 0.0 0.0 0.0 
Alprazolam Blood cholesterol increased 0.0 0.0 1.0 0.0 0.0 0.0 0.0 
Alprazolam Blood creatine phosphokinase increased 0.0 1.0 1.0 0.0 0.0 0.0 0.0 
Alprazolam Blood creatinine increased 0.0 0.0 0.0 1.0 0.0 0.0 0.0 
Alprazolam Blood pressure increased 0.0 1.0 0.0 0.0 0.0 0.0 0.0 
Alprazolam Bone marrow failure 0.0 0.0 1.0 0.0 0.0 0.0 0.0 
Alprazolam Bradycardia 0.0 1.0 1.0 0.0 0.0 0.0 0.0 
Alprazolam Bradyphrenia 0.0 0.0 1.0 0.0 0.0 0.0 0.0 
Alprazolam Brain injury 0.0 0.0 0.0 1.0 0.0 0.0 0.0 
Alprazolam Brain oedema 1.0 1.0 0.0 0.0 0.0 0.0 0.0 
Alprazolam Breast cancer 0.0 0.0 0.0 0.0 0.0 0.0 1.0 
Alprazolam Burning sensation 0.0 1.0 0.0 1.0 0.0 0.0 0.0 
Alprazolam C-reactive protein increased 0.0 0.0 1.0 0.0 0.0 0.0 0.0 
Alprazolam Cardiac arrest 1.0 1.0 0.0 0.0 0.0 0.0 0.0 
Alprazolam Cardiac disorder 1.0 0.0 0.0 0.0 0.0 0.0 0.0 
Alprazolam Cardiac failure 1.0 0.0 0.0 0.0 0.0 0.0 0.0 
Alprazolam Cardiac tamponade 0.0 1.0 0.0 0.0 0.0 0.0 0.0 
Alprazolam Cardio-respiratory arrest 1.0 0.0 0.0 0.0 0.0 0.0 0.0 
Alprazolam Cardiogenic shock 1.0 1.0 0.0 0.0 0.0 0.0 0.0 
Alprazolam Catatonia 0.0 0.0 1.0 0.0 0.0 0.0 0.0 
Alprazolam Cellulitis 0.0 0.0 1.0 0.0 0.0 0.0 0.0 
Alprazolam Cerebrovascular accident 1.0 0.0 0.0 0.0 0.0 0.0 0.0 
Alprazolam Chest pain 0.0 1.0 0.0 0.0 0.0 0.0 0.0 
Alprazolam Cholestasis 0.0 1.0 0.0 0.0 0.0 0.0 0.0 
Alprazolam Cognitive disorder 0.0 1.0 0.0 1.0 0.0 0.0 0.0 
Alprazolam Colitis 0.0 0.0 1.0 0.0 0.0 0.0 0.0 
Alprazolam Coma 0.0 1.0 1.0 0.0 0.0 0.0 0.0 
Alprazolam Completed suicide 1.0 0.0 0.0 0.0 0.0 0.0 0.0 
Alprazolam Confusional state 0.0 1.0 1.0 0.0 0.0 0.0 0.0 
Alprazolam Constipation 0.0 0.0 0.0 1.0 0.0 0.0 0.0 
Alprazolam Cough 0.0 1.0 0.0 0.0 0.0 0.0 0.0 
Alprazolam Crying 0.0 0.0 0.0 1.0 0.0 0.0 0.0 
Alprazolam Cyanosis 0.0 1.0 0.0 0.0 0.0 0.0 0.0 
Alprazolam Deafness 0.0 0.0 0.0 0.0 0.0 0.0 1.0 
Alprazolam Death 1.0 0.0 0.0 0.0 0.0 0.0 0.0 
Alprazolam Decreased appetite 0.0 0.0 1.0 1.0 0.0 0.0 0.0 
Alprazolam Decubitus ulcer 0.0 1.0 0.0 0.0 0.0 0.0 0.0 
Alprazolam Dehydration 0.0 1.0 1.0 0.0 0.0 0.0 0.0 
Alprazolam Delirium 0.0 1.0 1.0 0.0 0.0 0.0 0.0 
Alprazolam Delusion 0.0 1.0 1.0 0.0 0.0 0.0 0.0 
Alprazolam Depersonalisation/derealisation disorder 0.0 1.0 0.0 1.0 0.0 0.0 0.0 
Alprazolam Depressed level of consciousness 1.0 1.0 1.0 0.0 0.0 0.0 0.0 
Alprazolam Depression 0.0 1.0 0.0 1.0 0.0 0.0 0.0 
Alprazolam Diarrhoea 0.0 0.0 0.0 1.0 0.0 0.0 0.0 
Alprazolam Discomfort 0.0 0.0 0.0 0.0 0.0 0.0 1.0 
Alprazolam Disorientation 0.0 1.0 1.0 0.0 0.0 0.0 0.0 
Alprazolam Disturbance in attention 0.0 1.0 1.0 1.0 0.0 0.0 0.0 
Alprazolam Dizziness 0.0 0.0 0.0 1.0 0.0 0.0 0.0 
Alprazolam Drug abuse 1.0 0.0 0.0 0.0 0.0 0.0 0.0 
Alprazolam Drug reaction with eosinophilia and systemic symptoms 0.0 1.0 1.0 0.0 0.0 0.0 0.0 
Alprazolam Drug withdrawal syndrome 0.0 1.0 1.0 1.0 0.0 0.0 0.0 
Alprazolam Dysarthria 0.0 1.0 1.0 0.0 0.0 0.0 0.0 
Alprazolam Dyskinesia 0.0 0.0 0.0 1.0 0.0 0.0 0.0 
Alprazolam Dysphagia 0.0 0.0 0.0 1.0 0.0 0.0 0.0 
Alprazolam Dyspnoea 0.0 1.0 1.0 0.0 0.0 0.0 0.0 
Alprazolam Ejection fraction decreased 0.0 0.0 1.0 0.0 0.0 0.0 0.0 
Alprazolam Electrocardiogram QT prolonged 0.0 1.0 1.0 0.0 0.0 0.0 0.0 
Alprazolam Emotional distress 0.0 0.0 0.0 1.0 0.0 0.0 0.0 
Alprazolam Encephalopathy 0.0 1.0 0.0 0.0 0.0 0.0 0.0 
Alprazolam Eosinophilia 0.0 1.0 1.0 0.0 0.0 0.0 0.0 
Alprazolam Epilepsy 0.0 1.0 0.0 0.0 0.0 0.0 0.0 
Alprazolam Erythema 0.0 0.0 1.0 0.0 0.0 0.0 0.0 
Alprazolam Extrapyramidal disorder 0.0 0.0 1.0 0.0 0.0 0.0 0.0 
Alprazolam Eye disorder 0.0 0.0 0.0 0.0 0.0 0.0 1.0 
Alprazolam Face oedema 0.0 0.0 1.0 0.0 0.0 0.0 0.0 
Alprazolam Fatigue 0.0 0.0 0.0 1.0 0.0 0.0 0.0 
Alprazolam Fear 0.0 1.0 0.0 1.0 0.0 0.0 0.0 
Alprazolam Feeling abnormal 0.0 1.0 0.0 1.0 0.0 0.0 0.0 
Alprazolam Feeling jittery 0.0 0.0 0.0 0.0 0.0 0.0 1.0 
Alprazolam Foetal death 1.0 0.0 0.0 0.0 0.0 0.0 0.0 
Alprazolam Gait disturbance 0.0 0.0 1.0 1.0 0.0 0.0 0.0 
Alprazolam Gastroenteritis 0.0 0.0 1.0 0.0 0.0 0.0 0.0 
Alprazolam Gastrointestinal pain 0.0 0.0 1.0 0.0 0.0 0.0 0.0 
Alprazolam Generalised tonic-clonic seizure 0.0 1.0 1.0 0.0 0.0 0.0 0.0 
Alprazolam Glaucoma 0.0 0.0 0.0 0.0 0.0 0.0 1.0 
Alprazolam Haemodynamic instability 0.0 1.0 0.0 0.0 0.0 0.0 0.0 
Alprazolam Haemoglobin decreased 0.0 0.0 0.0 1.0 0.0 0.0 0.0 
Alprazolam Hallucination 0.0 1.0 0.0 1.0 0.0 0.0 0.0 
Alprazolam Hallucination, auditory 0.0 1.0 0.0 1.0 0.0 0.0 0.0 
Alprazolam Hallucination, visual 0.0 0.0 1.0 0.0 0.0 0.0 0.0 
Alprazolam Headache 0.0 0.0 0.0 1.0 0.0 0.0 0.0 
Alprazolam Heart rate increased 0.0 1.0 0.0 1.0 0.0 0.0 0.0 
Alprazolam Hepatic failure 0.0 1.0 0.0 0.0 0.0 0.0 0.0 
Alprazolam Hepatic function abnormal 0.0 1.0 0.0 0.0 0.0 0.0 0.0 
Alprazolam Hepatitis 0.0 0.0 1.0 0.0 0.0 0.0 0.0 
Alprazolam Hepatitis acute 0.0 0.0 1.0 0.0 0.0 0.0 0.0 
Alprazolam Hepatitis cholestatic 0.0 0.0 1.0 0.0 0.0 0.0 0.0 
Alprazolam Hepatocellular injury 0.0 1.0 1.0 0.0 0.0 0.0 0.0 
Alprazolam Hepatotoxicity 1.0 0.0 0.0 0.0 0.0 0.0 0.0 
Alprazolam Hyperhidrosis 0.0 1.0 0.0 1.0 0.0 0.0 0.0 
Alprazolam Hyperkalaemia 1.0 1.0 0.0 0.0 0.0 0.0 0.0 
Alprazolam Hypersensitivity 0.0 1.0 0.0 1.0 0.0 0.0 0.0 
Alprazolam Hypersomnia 0.0 1.0 0.0 0.0 0.0 0.0 0.0 
Alprazolam Hypertension 0.0 0.0 0.0 1.0 0.0 0.0 0.0 
Alprazolam Hypoaesthesia 0.0 1.0 0.0 1.0 0.0 0.0 0.0 
Alprazolam Hypoglycaemia 0.0 1.0 1.0 0.0 0.0 0.0 0.0 
Alprazolam Hypokalaemia 0.0 0.0 1.0 0.0 0.0 0.0 0.0 
Alprazolam Hypokinesia 0.0 0.0 1.0 0.0 0.0 0.0 0.0 
Alprazolam Hyponatraemia 1.0 0.0 1.0 0.0 0.0 0.0 0.0 
Alprazolam Hyporeflexia 0.0 1.0 0.0 0.0 0.0 0.0 0.0 
Alprazolam Hypotension 0.0 1.0 1.0 0.0 0.0 0.0 0.0 
Alprazolam Hypothermia 0.0 1.0 1.0 0.0 0.0 0.0 0.0 
Alprazolam Hypotonia 0.0 0.0 1.0 0.0 0.0 0.0 0.0 
Alprazolam Hypoxia 0.0 1.0 1.0 0.0 0.0 0.0 0.0 
Alprazolam Infection 0.0 1.0 0.0 1.0 0.0 0.0 0.0 
Alprazolam Insomnia 0.0 1.0 0.0 1.0 0.0 0.0 0.0 
Alprazolam Intentional self-injury 0.0 0.0 1.0 0.0 0.0 0.0 0.0 
Alprazolam Interstitial lung disease 1.0 1.0 0.0 0.0 0.0 0.0 0.0 
Alprazolam Irritability 0.0 1.0 0.0 0.0 0.0 0.0 0.0 
Alprazolam Jaundice 0.0 0.0 1.0 0.0 0.0 0.0 0.0 
Alprazolam Lacrimation increased 0.0 0.0 0.0 0.0 0.0 0.0 1.0 
Alprazolam Lactic acidosis 1.0 1.0 0.0 0.0 0.0 0.0 0.0 
Alprazolam Lethargy 0.0 0.0 1.0 0.0 0.0 0.0 0.0 
Alprazolam Leukocytosis 1.0 0.0 1.0 0.0 0.0 0.0 0.0 
Alprazolam Leukopenia 0.0 0.0 1.0 0.0 0.0 0.0 0.0 
Alprazolam Lipase increased 0.0 0.0 1.0 0.0 0.0 0.0 0.0 
Alprazolam Loss of consciousness 0.0 1.0 1.0 0.0 0.0 0.0 0.0 
Alprazolam Lung disorder 1.0 1.0 0.0 0.0 0.0 0.0 0.0 
Alprazolam Lung infection 0.0 1.0 0.0 0.0 0.0 0.0 0.0 
Alprazolam Mania 0.0 0.0 1.0 0.0 0.0 0.0 0.0 
Alprazolam Memory impairment 0.0 0.0 0.0 1.0 0.0 0.0 0.0 
Alprazolam Mental disorder 0.0 1.0 0.0 1.0 0.0 0.0 0.0 
Alprazolam Mental impairment 0.0 1.0 0.0 0.0 0.0 0.0 0.0 
Alprazolam Mental status changes 0.0 0.0 1.0 0.0 0.0 0.0 0.0 
Alprazolam Metabolic acidosis 1.0 1.0 0.0 0.0 0.0 0.0 0.0 
Alprazolam Migraine 0.0 0.0 0.0 1.0 0.0 0.0 0.0 
Alprazolam Miosis 0.0 1.0 1.0 0.0 0.0 0.0 0.0 
Alprazolam Mitral valve incompetence 0.0 1.0 0.0 1.0 0.0 0.0 0.0 
Alprazolam Mobility decreased 0.0 0.0 0.0 0.0 0.0 0.0 1.0 
Alprazolam Motor dysfunction 0.0 0.0 0.0 0.0 0.0 0.0 1.0 
Alprazolam Mucosal inflammation 0.0 0.0 1.0 0.0 0.0 0.0 0.0 
Alprazolam Multiple organ dysfunction syndrome 1.0 1.0 0.0 0.0 0.0 0.0 0.0 
Alprazolam Muscle rigidity 0.0 1.0 0.0 0.0 0.0 0.0 0.0 
Alprazolam Muscle spasms 0.0 1.0 0.0 1.0 0.0 0.0 0.0 
Alprazolam Muscle twitching 0.0 0.0 0.0 1.0 0.0 0.0 0.0 
Alprazolam Musculoskeletal pain 0.0 0.0 1.0 0.0 0.0 0.0 0.0 
Alprazolam Myalgia 0.0 0.0 0.0 1.0 0.0 0.0 0.0 
Alprazolam Mydriasis 0.0 1.0 1.0 0.0 0.0 0.0 0.0 
Alprazolam Myocardial infarction 1.0 0.0 0.0 0.0 0.0 0.0 0.0 
Alprazolam Myocardial ischaemia 1.0 0.0 0.0 0.0 0.0 0.0 0.0 
Alprazolam Myoclonus 0.0 1.0 0.0 0.0 0.0 0.0 0.0 
Alprazolam Nausea 0.0 0.0 0.0 1.0 0.0 0.0 0.0 
Alprazolam Nervous system disorder 0.0 1.0 0.0 1.0 0.0 0.0 0.0 
Alprazolam Nightmare 0.0 0.0 0.0 1.0 0.0 0.0 0.0 
Alprazolam Oedema 0.0 0.0 0.0 0.0 0.0 0.0 1.0 
Alprazolam Orthostatic hypotension 0.0 0.0 1.0 0.0 0.0 0.0 0.0 
Alprazolam Oxygen saturation decreased 0.0 0.0 1.0 0.0 0.0 0.0 0.0 
Alprazolam Pain 0.0 1.0 0.0 1.0 0.0 0.0 0.0 
Alprazolam Palpitations 0.0 0.0 0.0 1.0 0.0 0.0 0.0 
Alprazolam Pancreatitis 1.0 0.0 0.0 0.0 0.0 0.0 0.0 
Alprazolam Pancreatitis acute 0.0 0.0 1.0 0.0 0.0 0.0 0.0 
Alprazolam Pancytopenia 0.0 1.0 0.0 0.0 0.0 0.0 0.0 
Alprazolam Panic attack 0.0 1.0 0.0 1.0 0.0 0.0 0.0 
Alprazolam Paraesthesia 0.0 1.0 0.0 1.0 0.0 0.0 0.0 
Alprazolam Paranoia 0.0 0.0 0.0 1.0 0.0 0.0 0.0 
Alprazolam Peripheral swelling 1.0 0.0 0.0 0.0 0.0 0.0 0.0 
Alprazolam Photophobia 0.0 0.0 0.0 1.0 0.0 0.0 0.0 
Alprazolam Pleural effusion 0.0 1.0 0.0 0.0 0.0 0.0 0.0 
Alprazolam Pneumonia 1.0 1.0 0.0 0.0 0.0 0.0 0.0 
Alprazolam Pneumonia aspiration 0.0 1.0 1.0 0.0 0.0 0.0 0.0 
Alprazolam Pneumonitis 0.0 0.0 1.0 0.0 0.0 0.0 0.0 
Alprazolam Premature baby 0.0 0.0 1.0 0.0 1.0 0.0 0.0 
Alprazolam Psychomotor hyperactivity 0.0 0.0 1.0 0.0 0.0 0.0 0.0 
Alprazolam Psychotic disorder 0.0 1.0 1.0 1.0 0.0 0.0 0.0 
Alprazolam Pulmonary congestion 1.0 1.0 0.0 0.0 0.0 0.0 0.0 
Alprazolam Pulmonary embolism 0.0 1.0 1.0 0.0 0.0 0.0 0.0 
Alprazolam Pulmonary oedema 1.0 1.0 0.0 0.0 0.0 0.0 0.0 
Alprazolam Pyrexia 0.0 1.0 1.0 0.0 0.0 0.0 0.0 
Alprazolam Rales 0.0 0.0 1.0 0.0 0.0 0.0 0.0 
Alprazolam Rash 0.0 1.0 0.0 0.0 0.0 0.0 0.0 
Alprazolam Rash maculo-papular 0.0 0.0 1.0 0.0 0.0 0.0 0.0 
Alprazolam Renal failure 0.0 1.0 0.0 0.0 0.0 0.0 0.0 
Alprazolam Renal impairment 0.0 1.0 0.0 1.0 0.0 0.0 0.0 
Alprazolam Respiratory arrest 1.0 0.0 0.0 0.0 0.0 0.0 0.0 
Alprazolam Respiratory depression 1.0 1.0 0.0 0.0 0.0 0.0 0.0 
Alprazolam Respiratory disorder 1.0 1.0 0.0 0.0 0.0 0.0 0.0 
Alprazolam Respiratory distress 0.0 1.0 1.0 0.0 0.0 0.0 0.0 
Alprazolam Respiratory failure 1.0 1.0 0.0 0.0 0.0 0.0 0.0 
Alprazolam Respiratory tract infection 0.0 0.0 1.0 0.0 0.0 0.0 0.0 
Alprazolam Restlessness 0.0 1.0 0.0 0.0 0.0 0.0 0.0 
Alprazolam Rhabdomyolysis 0.0 1.0 1.0 0.0 0.0 0.0 0.0 
Alprazolam Salivary hypersecretion 0.0 0.0 0.0 0.0 0.0 0.0 1.0 
Alprazolam Sedation 0.0 0.0 1.0 0.0 0.0 0.0 0.0 
Alprazolam Seizure 0.0 1.0 0.0 0.0 0.0 0.0 0.0 
Alprazolam Sepsis 1.0 0.0 0.0 0.0 0.0 0.0 0.0 
Alprazolam Septic shock 0.0 1.0 0.0 1.0 0.0 0.0 0.0 
Alprazolam Serotonin syndrome 0.0 1.0 1.0 0.0 0.0 0.0 0.0 
Alprazolam Shock 1.0 1.0 0.0 0.0 0.0 0.0 0.0 
Alprazolam Sinus bradycardia 0.0 0.0 1.0 0.0 0.0 0.0 0.0 
Alprazolam Sinus tachycardia 0.0 1.0 1.0 0.0 0.0 0.0 0.0 
Alprazolam Skin disorder 0.0 1.0 0.0 0.0 0.0 0.0 0.0 
Alprazolam Sleep disorder 0.0 1.0 0.0 1.0 0.0 0.0 0.0 
Alprazolam Sluggishness 0.0 0.0 1.0 0.0 0.0 0.0 0.0 
Alprazolam Somnolence 0.0 1.0 1.0 0.0 0.0 0.0 0.0 
Alprazolam Sopor 0.0 0.0 1.0 0.0 0.0 0.0 0.0 
Alprazolam Status epilepticus 0.0 1.0 1.0 0.0 0.0 0.0 0.0 
Alprazolam Stress 0.0 1.0 0.0 1.0 0.0 0.0 0.0 
Alprazolam Sudden death 1.0 0.0 0.0 0.0 0.0 0.0 0.0 
Alprazolam Suicidal ideation 0.0 1.0 0.0 1.0 0.0 0.0 0.0 
Alprazolam Suicide attempt 0.0 1.0 1.0 0.0 0.0 0.0 0.0 
Alprazolam Syncope 0.0 0.0 1.0 0.0 0.0 0.0 0.0 
Alprazolam Tachycardia 0.0 1.0 1.0 0.0 0.0 0.0 0.0 
Alprazolam Thinking abnormal 0.0 1.0 0.0 0.0 0.0 0.0 0.0 
Alprazolam Throat tightness 0.0 0.0 0.0 0.0 0.0 0.0 1.0 
Alprazolam Tinnitus 0.0 1.0 0.0 1.0 0.0 0.0 0.0 
Alprazolam Torsade de pointes 0.0 0.0 1.0 0.0 0.0 0.0 0.0 
Alprazolam Toxic epidermal necrolysis 0.0 0.0 1.0 0.0 0.0 0.0 0.0 
Alprazolam Transaminases increased 0.0 1.0 0.0 0.0 0.0 0.0 0.0 
Alprazolam Tremor 0.0 1.0 0.0 1.0 0.0 0.0 0.0 
Alprazolam Unevaluable event 0.0 0.0 0.0 1.0 0.0 0.0 0.0 
Alprazolam Unresponsive to stimuli 1.0 1.0 0.0 0.0 0.0 0.0 0.0 
Alprazolam Ventricular tachycardia 0.0 1.0 0.0 0.0 0.0 0.0 0.0 
Alprazolam Vertigo 0.0 0.0 1.0 0.0 0.0 0.0 0.0 
Alprazolam Vision blurred 0.0 1.0 0.0 1.0 0.0 0.0 0.0 
Alprazolam Visual impairment 0.0 1.0 0.0 1.0 0.0 0.0 0.0 
Alprazolam Vomiting 0.0 1.0 1.0 0.0 0.0 0.0 0.0 
Alprazolam Weight decreased 0.0 0.0 0.0 1.0 0.0 0.0 0.0 
Alprazolam Weight increased 0.0 0.0 0.0 1.0 0.0 0.0 0.0 
Alprazolam Withdrawal syndrome 0.0 1.0 1.0 1.0 0.0 0.0 0.0 
Alprostadil Angiopathy 1.0 0.0 0.0 0.0 0.0 0.0 0.0 
Alprostadil Apnoea 1.0 0.0 0.0 0.0 0.0 0.0 0.0 
Alprostadil Blood alkaline phosphatase increased 1.0 0.0 0.0 0.0 0.0 0.0 0.0 
Alprostadil Cardiac failure 1.0 0.0 0.0 0.0 0.0 0.0 0.0 
Alprostadil Cerebrovascular accident 0.0 0.0 0.0 0.0 0.0 0.0 1.0 
Alprostadil Death 1.0 0.0 0.0 0.0 0.0 0.0 0.0 
Alprostadil Diabetes mellitus 0.0 0.0 0.0 0.0 0.0 0.0 1.0 
Alprostadil Haemorrhage 0.0 0.0 0.0 0.0 0.0 0.0 1.0 
Alprostadil Hypokalaemia 1.0 0.0 0.0 0.0 0.0 0.0 0.0 
Alprostadil Hypotension 0.0 1.0 0.0 0.0 0.0 0.0 0.0 
Alteplase Death 1.0 0.0 0.0 0.0 0.0 0.0 0.0 
Alteplase Haemorrhage 1.0 1.0 0.0 0.0 0.0 0.0 0.0 
Alteplase Haemorrhage intracranial 1.0 1.0 0.0 0.0 0.0 1.0 0.0 
Alteplase Pulmonary embolism 1.0 1.0 0.0 0.0 0.0 0.0 0.0 
Alteplase Sepsis 1.0 1.0 0.0 0.0 0.0 0.0 0.0 
Amantadine Acute kidney injury 1.0 0.0 1.0 0.0 0.0 0.0 0.0 
Amantadine Aggression 0.0 0.0 1.0 0.0 0.0 0.0 0.0 
Amantadine Agitation 0.0 0.0 1.0 0.0 0.0 0.0 0.0 
Amantadine Amnesia 0.0 0.0 1.0 0.0 0.0 0.0 0.0 
Amantadine Anxiety 0.0 0.0 1.0 0.0 0.0 0.0 0.0 
Amantadine Asthenia 0.0 0.0 1.0 0.0 0.0 0.0 0.0 
Amantadine Ataxia 0.0 0.0 1.0 0.0 0.0 0.0 0.0 
Amantadine Cardiac arrest 1.0 0.0 0.0 0.0 0.0 0.0 0.0 
Amantadine Confusional state 0.0 0.0 1.0 0.0 0.0 0.0 0.0 
Amantadine Constipation 0.0 0.0 1.0 0.0 0.0 0.0 0.0 
Amantadine Death 1.0 0.0 0.0 0.0 0.0 0.0 0.0 
Amantadine Decreased appetite 0.0 0.0 1.0 0.0 0.0 0.0 0.0 
Amantadine Dehydration 1.0 0.0 1.0 0.0 0.0 0.0 0.0 
Amantadine Delusion 0.0 0.0 1.0 0.0 0.0 0.0 0.0 
Amantadine Disorientation 1.0 0.0 0.0 0.0 0.0 0.0 0.0 
Amantadine Dizziness 0.0 0.0 1.0 0.0 0.0 0.0 0.0 
Amantadine Dry mouth 1.0 0.0 0.0 0.0 0.0 0.0 0.0 
Amantadine Dyskinesia 0.0 0.0 1.0 0.0 0.0 0.0 0.0 
Amantadine Dysphagia 1.0 0.0 1.0 0.0 0.0 0.0 0.0 
Amantadine Dyspnoea 0.0 0.0 1.0 0.0 0.0 0.0 0.0 
Amantadine Fatigue 0.0 0.0 1.0 0.0 0.0 0.0 0.0 
Amantadine Gait disturbance 0.0 0.0 1.0 0.0 0.0 0.0 0.0 
Amantadine Hallucination, visual 0.0 0.0 1.0 0.0 0.0 0.0 0.0 
Amantadine Headache 0.0 0.0 1.0 0.0 0.0 0.0 0.0 
Amantadine Hypertension 0.0 0.0 1.0 0.0 0.0 0.0 0.0 
Amantadine Hypotension 0.0 0.0 1.0 0.0 0.0 0.0 0.0 
Amantadine Insomnia 1.0 0.0 0.0 0.0 0.0 0.0 0.0 
Amantadine Leukocytosis 0.0 0.0 1.0 0.0 0.0 0.0 0.0 
Amantadine Mental status changes 0.0 0.0 1.0 0.0 0.0 0.0 0.0 
Amantadine Nausea 0.0 0.0 1.0 0.0 0.0 0.0 0.0 
Amantadine Neuroleptic malignant syndrome 0.0 0.0 1.0 0.0 0.0 0.0 0.0 
Amantadine Orthostatic hypotension 1.0 0.0 0.0 0.0 0.0 0.0 0.0 
Amantadine Seizure 1.0 0.0 1.0 0.0 0.0 0.0 0.0 
Amantadine Somnolence 0.0 0.0 1.0 0.0 0.0 0.0 0.0 
Amantadine Tachycardia 0.0 0.0 1.0 0.0 0.0 0.0 0.0 
Amantadine Tremor 0.0 0.0 1.0 0.0 0.0 0.0 0.0 
Amantadine Unevaluable event 0.0 0.0 1.0 0.0 0.0 0.0 0.0 
Amantadine Urinary retention 1.0 0.0 1.0 0.0 0.0 0.0 0.0 
Amantadine Visual impairment 0.0 0.0 1.0 0.0 0.0 0.0 0.0 
Amantadine Vomiting 1.0 0.0 0.0 0.0 0.0 0.0 0.0 
Amantadine hydrochloride Agitation 0.0 0.0 1.0 0.0 0.0 0.0 0.0 
Amantadine hydrochloride Confusional state 0.0 0.0 1.0 0.0 0.0 0.0 0.0 
Amantadine hydrochloride Delirium 0.0 0.0 1.0 0.0 0.0 0.0 0.0 
Amantadine hydrochloride Delusion 0.0 0.0 1.0 0.0 0.0 0.0 0.0 
Amantadine hydrochloride Fatigue 0.0 0.0 0.0 0.0 0.0 0.0 1.0 
Amantadine hydrochloride Gait disturbance 0.0 0.0 0.0 1.0 0.0 0.0 0.0 
Amantadine hydrochloride Hallucination 0.0 0.0 1.0 0.0 0.0 0.0 0.0 
Amantadine hydrochloride Hyperhidrosis 0.0 0.0 1.0 0.0 0.0 0.0 0.0 
Amantadine hydrochloride Neuroleptic malignant syndrome 0.0 1.0 0.0 0.0 0.0 0.0 0.0 
Amantadine hydrochloride Psychotic disorder 0.0 0.0 1.0 0.0 0.0 0.0 0.0 
Amantadine hydrochloride Somnolence 0.0 0.0 0.0 0.0 0.0 0.0 1.0 
Amantadine hydrochloride Tachycardia 0.0 0.0 1.0 0.0 0.0 0.0 0.0 
Amantadine hydrochloride Tremor 0.0 0.0 1.0 0.0 0.0 0.0 0.0 
Ambrisentan Abasia 0.0 0.0 1.0 0.0 0.0 0.0 0.0 
Ambrisentan Abdominal discomfort 0.0 0.0 1.0 0.0 0.0 0.0 0.0 
Ambrisentan Abdominal distension 0.0 0.0 1.0 0.0 0.0 0.0 0.0 
Ambrisentan Abdominal pain 0.0 0.0 1.0 0.0 0.0 0.0 0.0 
Ambrisentan Abdominal pain upper 0.0 0.0 1.0 0.0 0.0 0.0 0.0 
Ambrisentan Abscess 0.0 0.0 1.0 0.0 0.0 0.0 0.0 
Ambrisentan Acute kidney injury 1.0 0.0 1.0 0.0 0.0 0.0 0.0 
Ambrisentan Acute myocardial infarction 1.0 0.0 0.0 0.0 0.0 0.0 0.0 
Ambrisentan Acute respiratory distress syndrome 1.0 0.0 0.0 0.0 0.0 0.0 0.0 
Ambrisentan Acute respiratory failure 1.0 0.0 1.0 0.0 0.0 0.0 0.0 
Ambrisentan Anaemia 0.0 0.0 1.0 0.0 0.0 0.0 0.0 
Ambrisentan Anxiety 0.0 0.0 1.0 0.0 0.0 0.0 0.0 
Ambrisentan Appendicitis 0.0 0.0 1.0 0.0 0.0 0.0 0.0 
Ambrisentan Arrhythmia 1.0 0.0 1.0 0.0 0.0 0.0 0.0 
Ambrisentan Arthralgia 0.0 0.0 1.0 0.0 0.0 0.0 0.0 
Ambrisentan Asthenia 0.0 0.0 1.0 0.0 0.0 0.0 0.0 
Ambrisentan Asthma 0.0 0.0 1.0 0.0 0.0 0.0 0.0 
Ambrisentan Atrial fibrillation 0.0 0.0 1.0 0.0 0.0 0.0 0.0 
Ambrisentan Atrial flutter 0.0 0.0 1.0 0.0 0.0 0.0 0.0 
Ambrisentan Back pain 0.0 0.0 1.0 0.0 0.0 0.0 0.0 
Ambrisentan Bacteraemia 0.0 0.0 1.0 0.0 0.0 0.0 0.0 
Ambrisentan Bacterial infection 0.0 0.0 1.0 0.0 0.0 0.0 0.0 
Ambrisentan Balance disorder 0.0 0.0 1.0 0.0 0.0 0.0 0.0 
Ambrisentan Basal cell carcinoma 0.0 0.0 0.0 0.0 0.0 0.0 1.0 
Ambrisentan Blindness 0.0 0.0 0.0 0.0 0.0 0.0 1.0 
Ambrisentan Blood bilirubin increased 0.0 0.0 0.0 0.0 0.0 0.0 1.0 
Ambrisentan Blood count abnormal 0.0 0.0 1.0 0.0 0.0 0.0 0.0 
Ambrisentan Blood creatinine increased 1.0 0.0 1.0 0.0 0.0 0.0 0.0 
Ambrisentan Blood disorder 0.0 0.0 1.0 0.0 0.0 0.0 0.0 
Ambrisentan Blood glucose decreased 0.0 0.0 1.0 0.0 0.0 0.0 0.0 
Ambrisentan Blood glucose increased 0.0 0.0 1.0 0.0 0.0 0.0 0.0 
Ambrisentan Blood magnesium decreased 0.0 0.0 1.0 0.0 0.0 0.0 0.0 
Ambrisentan Blood potassium decreased 0.0 0.0 1.0 0.0 0.0 0.0 0.0 
Ambrisentan Blood potassium increased 0.0 0.0 1.0 0.0 0.0 0.0 0.0 
Ambrisentan Blood pressure abnormal 0.0 0.0 1.0 0.0 0.0 0.0 0.0 
Ambrisentan Blood pressure decreased 0.0 0.0 1.0 0.0 0.0 0.0 0.0 
Ambrisentan Blood pressure increased 0.0 0.0 1.0 0.0 0.0 0.0 0.0 
Ambrisentan Blood sodium decreased 0.0 0.0 1.0 0.0 0.0 0.0 0.0 
Ambrisentan Blood urine present 0.0 0.0 1.0 0.0 0.0 0.0 0.0 
Ambrisentan Body temperature increased 0.0 0.0 1.0 0.0 0.0 0.0 0.0 
Ambrisentan Bradycardia 1.0 0.0 1.0 0.0 0.0 0.0 0.0 
Ambrisentan Brain injury 1.0 0.0 0.0 0.0 0.0 0.0 0.0 
Ambrisentan Breast cancer 0.0 0.0 0.0 0.0 0.0 0.0 1.0 
Ambrisentan Bronchitis 0.0 0.0 1.0 0.0 0.0 0.0 0.0 
Ambrisentan Cardiac arrest 1.0 0.0 0.0 0.0 0.0 0.0 0.0 
Ambrisentan Cardiac disorder 0.0 0.0 1.0 0.0 0.0 0.0 0.0 
Ambrisentan Cardiac failure 1.0 0.0 1.0 0.0 0.0 0.0 0.0 
Ambrisentan Cardiac failure acute 1.0 0.0 1.0 0.0 0.0 0.0 0.0 
Ambrisentan Cardiac failure congestive 0.0 0.0 1.0 0.0 0.0 0.0 0.0 
Ambrisentan Cardio-respiratory arrest 1.0 0.0 0.0 0.0 0.0 0.0 0.0 
Ambrisentan Cardiogenic shock 1.0 0.0 0.0 0.0 0.0 0.0 0.0 
Ambrisentan Cardiopulmonary failure 1.0 0.0 0.0 0.0 0.0 0.0 0.0 
Ambrisentan Cataract 0.0 0.0 0.0 0.0 0.0 0.0 1.0 
Ambrisentan Cellulitis 0.0 0.0 1.0 0.0 0.0 0.0 0.0 
Ambrisentan Cerebral haemorrhage 0.0 0.0 1.0 0.0 0.0 0.0 0.0 
Ambrisentan Cerebrovascular accident 0.0 0.0 1.0 0.0 0.0 0.0 0.0 
Ambrisentan Chest discomfort 0.0 0.0 1.0 0.0 0.0 0.0 0.0 
Ambrisentan Chest pain 0.0 0.0 1.0 0.0 0.0 0.0 0.0 
Ambrisentan Chills 0.0 0.0 1.0 0.0 0.0 0.0 0.0 
Ambrisentan Cholecystitis 0.0 0.0 1.0 0.0 0.0 0.0 0.0 
Ambrisentan Cholecystitis acute 0.0 0.0 1.0 0.0 0.0 0.0 0.0 
Ambrisentan Cholelithiasis 0.0 0.0 1.0 0.0 0.0 0.0 0.0 
Ambrisentan Chronic kidney disease 1.0 0.0 0.0 0.0 0.0 0.0 0.0 
Ambrisentan Chronic obstructive pulmonary disease 1.0 0.0 1.0 0.0 0.0 0.0 0.0 
Ambrisentan Circulatory collapse 1.0 0.0 0.0 0.0 0.0 0.0 0.0 
Ambrisentan Clostridium difficile infection 0.0 0.0 1.0 0.0 0.0 0.0 0.0 
Ambrisentan Colitis 0.0 0.0 1.0 0.0 0.0 0.0 0.0 
Ambrisentan Coma 0.0 0.0 1.0 0.0 0.0 0.0 0.0 
Ambrisentan Confusional state 0.0 0.0 1.0 0.0 0.0 0.0 0.0 
Ambrisentan Constipation 0.0 0.0 1.0 0.0 0.0 0.0 0.0 
Ambrisentan Contusion 0.0 0.0 1.0 0.0 0.0 0.0 0.0 
Ambrisentan Coronary artery disease 1.0 0.0 0.0 0.0 0.0 0.0 0.0 
Ambrisentan Cough 0.0 0.0 1.0 0.0 0.0 0.0 0.0 
Ambrisentan Cyst 0.0 0.0 1.0 0.0 0.0 0.0 0.0 
Ambrisentan Cystitis 0.0 0.0 1.0 0.0 0.0 0.0 0.0 
Ambrisentan Deafness 0.0 0.0 0.0 0.0 0.0 0.0 1.0 
Ambrisentan Death 1.0 0.0 0.0 0.0 0.0 0.0 0.0 
Ambrisentan Decreased appetite 0.0 0.0 1.0 0.0 0.0 0.0 0.0 
Ambrisentan Deep vein thrombosis 0.0 0.0 1.0 0.0 0.0 0.0 0.0 
Ambrisentan Dehydration 0.0 0.0 1.0 0.0 0.0 0.0 0.0 
Ambrisentan Delirium 0.0 0.0 1.0 0.0 0.0 0.0 0.0 
Ambrisentan Dementia 0.0 0.0 0.0 0.0 0.0 0.0 1.0 
Ambrisentan Diabetes mellitus 0.0 0.0 0.0 0.0 0.0 0.0 1.0 
Ambrisentan Diarrhoea 0.0 0.0 1.0 0.0 0.0 0.0 0.0 
Ambrisentan Disease progression 1.0 0.0 0.0 0.0 0.0 0.0 0.0 
Ambrisentan Disorientation 0.0 0.0 1.0 0.0 0.0 0.0 0.0 
Ambrisentan Dizziness 0.0 0.0 1.0 0.0 0.0 0.0 0.0 
Ambrisentan Drug hypersensitivity 0.0 0.0 1.0 0.0 0.0 0.0 0.0 
Ambrisentan Drug intolerance 0.0 0.0 1.0 0.0 0.0 0.0 0.0 
Ambrisentan Dyspepsia 0.0 0.0 1.0 0.0 0.0 0.0 0.0 
Ambrisentan Dyspnoea 0.0 0.0 1.0 0.0 0.0 0.0 0.0 
Ambrisentan Dyspnoea exertional 0.0 0.0 1.0 0.0 0.0 0.0 0.0 
Ambrisentan Dysuria 0.0 0.0 1.0 0.0 0.0 0.0 0.0 
Ambrisentan Ear infection 0.0 0.0 1.0 0.0 0.0 0.0 0.0 
Ambrisentan Electrolyte imbalance 0.0 0.0 1.0 0.0 0.0 0.0 0.0 
Ambrisentan Epistaxis 0.0 0.0 1.0 0.0 0.0 0.0 0.0 
Ambrisentan Erythema 0.0 0.0 1.0 0.0 0.0 0.0 0.0 
Ambrisentan Eye disorder 0.0 0.0 0.0 0.0 0.0 0.0 1.0 
Ambrisentan Eye haemorrhage 0.0 0.0 0.0 0.0 0.0 0.0 1.0 
Ambrisentan Eye swelling 0.0 0.0 1.0 0.0 0.0 0.0 0.0 
Ambrisentan Facial paralysis 0.0 0.0 1.0 0.0 0.0 0.0 0.0 
Ambrisentan Faeces discoloured 0.0 0.0 1.0 0.0 0.0 0.0 0.0 
Ambrisentan Fatigue 0.0 0.0 1.0 0.0 0.0 0.0 0.0 
Ambrisentan Feeding disorder 0.0 0.0 1.0 0.0 0.0 0.0 0.0 
Ambrisentan Feeling abnormal 0.0 0.0 1.0 0.0 0.0 0.0 0.0 
Ambrisentan Flank pain 0.0 0.0 1.0 0.0 0.0 0.0 0.0 
Ambrisentan Fluid overload 0.0 0.0 1.0 0.0 0.0 0.0 0.0 
Ambrisentan Fluid retention 0.0 0.0 1.0 0.0 0.0 0.0 0.0 
Ambrisentan Flushing 0.0 0.0 1.0 0.0 0.0 0.0 0.0 
Ambrisentan Gait disturbance 0.0 0.0 1.0 0.0 0.0 0.0 0.0 
Ambrisentan Gallbladder disorder 0.0 0.0 1.0 0.0 0.0 0.0 0.0 
Ambrisentan Gastric disorder 0.0 0.0 1.0 0.0 0.0 0.0 0.0 
Ambrisentan Gastric haemorrhage 0.0 0.0 1.0 0.0 0.0 0.0 0.0 
Ambrisentan Gastritis 0.0 0.0 1.0 0.0 0.0 0.0 0.0 
Ambrisentan Gastroenteritis 0.0 1.0 1.0 0.0 0.0 0.0 0.0 
Ambrisentan Gastroenteritis viral 0.0 0.0 1.0 0.0 0.0 0.0 0.0 
Ambrisentan Gastrointestinal disorder 0.0 0.0 1.0 0.0 0.0 0.0 0.0 
Ambrisentan Gastrointestinal haemorrhage 0.0 0.0 1.0 0.0 0.0 0.0 0.0 
Ambrisentan Gastrooesophageal reflux disease 0.0 0.0 1.0 0.0 0.0 0.0 0.0 
Ambrisentan Generalised oedema 0.0 0.0 1.0 0.0 0.0 0.0 0.0 
Ambrisentan Glaucoma 0.0 0.0 0.0 0.0 0.0 0.0 1.0 
Ambrisentan Glossodynia 0.0 0.0 1.0 0.0 0.0 0.0 0.0 
Ambrisentan Gout 0.0 0.0 1.0 0.0 0.0 0.0 0.0 
Ambrisentan Haematemesis 0.0 0.0 1.0 0.0 0.0 0.0 0.0 
Ambrisentan Haematochezia 0.0 0.0 1.0 0.0 0.0 0.0 0.0 
Ambrisentan Haematoma 0.0 0.0 1.0 0.0 0.0 0.0 0.0 
Ambrisentan Haemodynamic instability 1.0 0.0 0.0 0.0 0.0 0.0 0.0 
Ambrisentan Haemoglobin decreased 0.0 0.0 1.0 0.0 0.0 0.0 0.0 
Ambrisentan Haemoptysis 0.0 0.0 1.0 0.0 0.0 0.0 0.0 
Ambrisentan Haemorrhage 0.0 0.0 1.0 0.0 0.0 0.0 0.0 
Ambrisentan Haemorrhage intracranial 1.0 0.0 0.0 0.0 0.0 0.0 0.0 
Ambrisentan Headache 0.0 0.0 1.0 0.0 0.0 0.0 0.0 
Ambrisentan Heart rate decreased 0.0 0.0 1.0 0.0 0.0 0.0 0.0 
Ambrisentan Heart rate increased 0.0 0.0 1.0 0.0 0.0 0.0 0.0 
Ambrisentan Heart rate irregular 0.0 0.0 1.0 0.0 0.0 0.0 0.0 
Ambrisentan Hepatic cirrhosis 1.0 0.0 0.0 0.0 0.0 0.0 0.0 
Ambrisentan Hepatic encephalopathy 1.0 0.0 1.0 0.0 0.0 0.0 0.0 
Ambrisentan Hepatic failure 1.0 0.0 0.0 0.0 0.0 0.0 0.0 
Ambrisentan Hepatic function abnormal 1.0 1.0 0.0 0.0 0.0 0.0 0.0 
Ambrisentan Hernia 0.0 0.0 1.0 0.0 0.0 0.0 0.0 
Ambrisentan Herpes zoster 0.0 0.0 1.0 0.0 0.0 0.0 0.0 
Ambrisentan Hip fracture 0.0 0.0 1.0 0.0 0.0 0.0 0.0 
Ambrisentan Hyperglycaemia 0.0 0.0 1.0 0.0 0.0 0.0 0.0 
Ambrisentan Hyperhidrosis 0.0 0.0 1.0 0.0 0.0 0.0 0.0 
Ambrisentan Hyperkalaemia 0.0 0.0 1.0 0.0 0.0 0.0 0.0 
Ambrisentan Hypersensitivity 0.0 0.0 1.0 0.0 0.0 0.0 0.0 
Ambrisentan Hypertension 0.0 0.0 1.0 0.0 0.0 0.0 0.0 
Ambrisentan Hypoaesthesia 0.0 0.0 1.0 0.0 0.0 0.0 0.0 
Ambrisentan Hypoglycaemia 0.0 0.0 1.0 0.0 0.0 0.0 0.0 
Ambrisentan Hypokalaemia 0.0 0.0 1.0 0.0 0.0 0.0 0.0 
Ambrisentan Hyponatraemia 0.0 0.0 1.0 0.0 0.0 0.0 0.0 
Ambrisentan Hypophagia 0.0 0.0 1.0 0.0 0.0 0.0 0.0 
Ambrisentan Hypotension 0.0 0.0 1.0 0.0 0.0 0.0 0.0 
Ambrisentan Hypovolaemia 0.0 0.0 1.0 0.0 0.0 0.0 0.0 
Ambrisentan Hypoxia 1.0 0.0 1.0 0.0 0.0 0.0 0.0 
Ambrisentan Ill-defined disorder 0.0 0.0 1.0 0.0 0.0 0.0 0.0 
Ambrisentan Infection 0.0 0.0 1.0 0.0 0.0 0.0 0.0 
Ambrisentan Influenza 0.0 0.0 1.0 0.0 0.0 0.0 0.0 
Ambrisentan Influenza like illness 0.0 0.0 1.0 0.0 0.0 0.0 0.0 
Ambrisentan Insomnia 0.0 0.0 1.0 0.0 0.0 0.0 0.0 
Ambrisentan Interstitial lung disease 1.0 0.0 0.0 0.0 0.0 0.0 0.0 
Ambrisentan Intervertebral disc protrusion 0.0 0.0 1.0 0.0 0.0 0.0 0.0 
Ambrisentan Intestinal obstruction 0.0 0.0 1.0 0.0 0.0 0.0 0.0 
Ambrisentan Iron deficiency anaemia 1.0 0.0 1.0 0.0 0.0 0.0 0.0 
Ambrisentan Joint swelling 0.0 0.0 1.0 0.0 0.0 0.0 0.0 
Ambrisentan Laboratory test abnormal 0.0 0.0 1.0 0.0 0.0 0.0 0.0 
Ambrisentan Laceration 0.0 0.0 1.0 0.0 0.0 0.0 0.0 
Ambrisentan Lethargy 0.0 0.0 1.0 0.0 0.0 0.0 0.0 
Ambrisentan Leukocytosis 1.0 0.0 0.0 0.0 0.0 0.0 0.0 
Ambrisentan Liver disorder 1.0 0.0 1.0 0.0 0.0 0.0 0.0 
Ambrisentan Localised infection 0.0 0.0 1.0 0.0 0.0 0.0 0.0 
Ambrisentan Loss of consciousness 0.0 0.0 1.0 0.0 0.0 0.0 1.0 
Ambrisentan Lower respiratory tract infection 0.0 0.0 0.0 0.0 0.0 0.0 1.0 
Ambrisentan Lung disorder 1.0 0.0 1.0 0.0 0.0 0.0 0.0 
Ambrisentan Lung infection 0.0 0.0 1.0 0.0 0.0 0.0 0.0 
Ambrisentan Lung neoplasm malignant 1.0 0.0 0.0 0.0 0.0 0.0 0.0 
Ambrisentan Lymphoma 1.0 0.0 0.0 0.0 0.0 0.0 0.0 
Ambrisentan Malaise 0.0 0.0 1.0 0.0 0.0 0.0 0.0 
Ambrisentan Memory impairment 0.0 0.0 1.0 0.0 0.0 0.0 0.0 
Ambrisentan Mental disorder 0.0 0.0 1.0 0.0 0.0 0.0 0.0 
Ambrisentan Mental status changes 0.0 0.0 1.0 0.0 0.0 0.0 0.0 
Ambrisentan Migraine 0.0 0.0 1.0 0.0 0.0 0.0 0.0 
Ambrisentan Mobility decreased 0.0 0.0 1.0 0.0 0.0 0.0 0.0 
Ambrisentan Multiple organ dysfunction syndrome 1.0 0.0 0.0 0.0 0.0 0.0 0.0 
Ambrisentan Muscle spasms 0.0 0.0 1.0 0.0 0.0 0.0 0.0 
Ambrisentan Muscular weakness 0.0 0.0 1.0 0.0 0.0 0.0 0.0 
Ambrisentan Musculoskeletal pain 0.0 0.0 1.0 0.0 0.0 0.0 0.0 
Ambrisentan Myocardial infarction 1.0 0.0 1.0 0.0 0.0 0.0 0.0 
Ambrisentan Nasopharyngitis 0.0 0.0 1.0 0.0 0.0 0.0 0.0 
Ambrisentan Nausea 0.0 0.0 1.0 0.0 0.0 0.0 0.0 
Ambrisentan Neck pain 0.0 0.0 1.0 0.0 0.0 0.0 0.0 
Ambrisentan Neoplasm malignant 1.0 0.0 0.0 0.0 0.0 0.0 0.0 
Ambrisentan Nervous system disorder 0.0 0.0 1.0 0.0 0.0 0.0 0.0 
Ambrisentan Oedema 0.0 0.0 1.0 0.0 0.0 0.0 0.0 
Ambrisentan Oedema peripheral 0.0 0.0 1.0 0.0 0.0 0.0 0.0 
Ambrisentan Oesophagitis 0.0 0.0 1.0 0.0 0.0 0.0 0.0 
Ambrisentan Oropharyngeal pain 0.0 0.0 1.0 0.0 0.0 0.0 0.0 
Ambrisentan Osteoporosis 0.0 0.0 0.0 0.0 0.0 0.0 1.0 
Ambrisentan Otitis media 1.0 0.0 0.0 0.0 0.0 0.0 0.0 
Ambrisentan Oxygen saturation decreased 0.0 0.0 1.0 0.0 0.0 0.0 0.0 
Ambrisentan Pain 0.0 0.0 1.0 0.0 0.0 0.0 0.0 
Ambrisentan Pain in extremity 0.0 0.0 1.0 0.0 0.0 0.0 0.0 
Ambrisentan Pain in jaw 0.0 0.0 1.0 0.0 0.0 0.0 0.0 
Ambrisentan Palpitations 0.0 0.0 1.0 0.0 0.0 0.0 0.0 
Ambrisentan Pancreatic carcinoma 1.0 0.0 0.0 0.0 0.0 0.0 0.0 
Ambrisentan Pancreatitis 0.0 0.0 1.0 0.0 0.0 0.0 0.0 
Ambrisentan Panic attack 0.0 0.0 1.0 0.0 0.0 0.0 0.0 
Ambrisentan Pericardial effusion 0.0 0.0 1.0 0.0 0.0 0.0 0.0 
Ambrisentan Peripheral swelling 0.0 0.0 1.0 0.0 0.0 0.0 0.0 
Ambrisentan Peritonitis 1.0 0.0 0.0 0.0 0.0 0.0 0.0 
Ambrisentan Pharyngitis 0.0 0.0 1.0 0.0 0.0 0.0 0.0 
Ambrisentan Platelet count decreased 0.0 0.0 1.0 0.0 0.0 0.0 0.0 
Ambrisentan Pleural effusion 0.0 0.0 1.0 0.0 0.0 0.0 0.0 
Ambrisentan Pleurisy 0.0 0.0 1.0 0.0 0.0 0.0 0.0 
Ambrisentan Pneumonia 0.0 0.0 1.0 0.0 0.0 0.0 0.0 
Ambrisentan Pneumonia aspiration 1.0 0.0 0.0 0.0 0.0 0.0 0.0 
Ambrisentan Pneumonia bacterial 0.0 0.0 1.0 0.0 0.0 0.0 0.0 
Ambrisentan Pneumothorax 0.0 0.0 1.0 0.0 0.0 0.0 0.0 
Ambrisentan Polyuria 0.0 0.0 1.0 0.0 0.0 0.0 0.0 
Ambrisentan Presyncope 0.0 0.0 1.0 0.0 0.0 0.0 0.0 
Ambrisentan Productive cough 0.0 0.0 1.0 0.0 0.0 0.0 0.0 
Ambrisentan Pruritus 0.0 0.0 1.0 0.0 0.0 0.0 0.0 
Ambrisentan Pulmonary embolism 1.0 0.0 1.0 0.0 0.0 0.0 0.0 
Ambrisentan Pulmonary fibrosis 1.0 0.0 0.0 0.0 0.0 0.0 0.0 
Ambrisentan Pulmonary hypertension 1.0 0.0 1.0 0.0 0.0 0.0 0.0 
Ambrisentan Pulmonary mass 0.0 0.0 1.0 0.0 0.0 0.0 0.0 
Ambrisentan Pulmonary oedema 0.0 0.0 1.0 0.0 0.0 0.0 0.0 
Ambrisentan Pyrexia 0.0 0.0 1.0 0.0 0.0 0.0 0.0 
Ambrisentan Rash 0.0 0.0 1.0 0.0 0.0 0.0 0.0 
Ambrisentan Rectal haemorrhage 0.0 0.0 1.0 0.0 0.0 0.0 0.0 
Ambrisentan Red blood cell count decreased 0.0 0.0 1.0 0.0 0.0 0.0 0.0 
Ambrisentan Renal disorder 0.0 0.0 1.0 0.0 0.0 0.0 0.0 
Ambrisentan Renal failure 1.0 0.0 1.0 0.0 0.0 0.0 0.0 
Ambrisentan Renal impairment 1.0 0.0 1.0 0.0 0.0 0.0 0.0 
Ambrisentan Respiratory arrest 1.0 0.0 0.0 0.0 0.0 0.0 0.0 
Ambrisentan Respiratory disorder 1.0 0.0 1.0 0.0 0.0 0.0 0.0 
Ambrisentan Respiratory distress 1.0 0.0 1.0 0.0 0.0 0.0 0.0 
Ambrisentan Respiratory failure 1.0 0.0 1.0 0.0 0.0 0.0 0.0 
Ambrisentan Respiratory tract congestion 0.0 0.0 1.0 0.0 0.0 0.0 0.0 
Ambrisentan Respiratory tract infection 0.0 0.0 1.0 0.0 0.0 0.0 0.0 
Ambrisentan Retinal detachment 0.0 0.0 0.0 0.0 0.0 0.0 1.0 
Ambrisentan Rheumatoid arthritis 0.0 0.0 0.0 0.0 0.0 0.0 1.0 
Ambrisentan Rhinitis 0.0 0.0 1.0 0.0 0.0 0.0 0.0 
Ambrisentan Rhinorrhoea 0.0 0.0 1.0 0.0 0.0 0.0 0.0 
Ambrisentan Seizure 0.0 0.0 1.0 0.0 0.0 0.0 0.0 
Ambrisentan Sepsis 1.0 0.0 1.0 0.0 0.0 0.0 0.0 
Ambrisentan Septic shock 1.0 0.0 0.0 0.0 0.0 0.0 0.0 
Ambrisentan Shock 1.0 0.0 0.0 0.0 0.0 0.0 0.0 
Ambrisentan Sinusitis 0.0 0.0 1.0 0.0 0.0 0.0 0.0 
Ambrisentan Skin infection 0.0 0.0 1.0 0.0 0.0 0.0 0.0 
Ambrisentan Skin ulcer 0.0 0.0 1.0 0.0 0.0 0.0 0.0 
Ambrisentan Small intestinal obstruction 0.0 0.0 1.0 0.0 0.0 0.0 0.0 
Ambrisentan Speech disorder 0.0 0.0 1.0 0.0 0.0 0.0 0.0 
Ambrisentan Staphylococcal infection 0.0 0.0 1.0 0.0 0.0 0.0 0.0 
Ambrisentan Subdural haematoma 0.0 0.0 1.0 0.0 0.0 0.0 0.0 
Ambrisentan Sudden death 1.0 0.0 0.0 0.0 0.0 0.0 0.0 
Ambrisentan Supraventricular tachycardia 0.0 0.0 1.0 0.0 0.0 0.0 0.0 
Ambrisentan Swelling 0.0 0.0 1.0 0.0 0.0 0.0 0.0 
Ambrisentan Swelling face 0.0 0.0 1.0 0.0 0.0 0.0 0.0 
Ambrisentan Syncope 0.0 0.0 1.0 0.0 0.0 0.0 1.0 
Ambrisentan Systemic lupus erythematosus 0.0 0.0 0.0 0.0 0.0 0.0 1.0 
Ambrisentan Tachycardia 0.0 0.0 1.0 0.0 0.0 0.0 0.0 
Ambrisentan Tachypnoea 0.0 0.0 1.0 0.0 0.0 0.0 0.0 
Ambrisentan Thrombocytopenia 1.0 0.0 0.0 0.0 0.0 0.0 0.0 
Ambrisentan Thrombosis 0.0 0.0 1.0 0.0 0.0 0.0 0.0 
Ambrisentan Transient ischaemic attack 0.0 0.0 1.0 0.0 0.0 0.0 0.0 
Ambrisentan Tremor 0.0 0.0 1.0 0.0 0.0 0.0 0.0 
Ambrisentan Ulcer 0.0 0.0 1.0 0.0 0.0 0.0 0.0 
Ambrisentan Unevaluable event 0.0 0.0 1.0 0.0 0.0 0.0 0.0 
Ambrisentan Unresponsive to stimuli 1.0 0.0 1.0 0.0 0.0 0.0 0.0 
Ambrisentan Upper gastrointestinal haemorrhage 1.0 0.0 1.0 0.0 0.0 0.0 0.0 
Ambrisentan Upper limb fracture 0.0 0.0 1.0 0.0 0.0 0.0 0.0 
Ambrisentan Upper respiratory tract infection 0.0 0.0 1.0 0.0 0.0 0.0 0.0 
Ambrisentan Urinary tract infection 0.0 0.0 1.0 0.0 0.0 0.0 0.0 
Ambrisentan Urticaria 0.0 0.0 1.0 0.0 0.0 0.0 0.0 
Ambrisentan Ventricular tachycardia 1.0 0.0 0.0 0.0 0.0 0.0 0.0 
Ambrisentan Vertigo 0.0 0.0 1.0 0.0 0.0 0.0 0.0 
Ambrisentan Viral infection 0.0 0.0 1.0 0.0 0.0 0.0 0.0 
Ambrisentan Vision blurred 0.0 0.0 1.0 0.0 0.0 0.0 0.0 
Ambrisentan Vomiting 0.0 0.0 1.0 0.0 0.0 0.0 0.0 
Ambrisentan Weight decreased 0.0 0.0 1.0 0.0 0.0 0.0 0.0 
Ambrisentan Weight increased 0.0 0.0 1.0 0.0 0.0 0.0 0.0 
Ambrisentan Wheezing 0.0 0.0 1.0 0.0 0.0 0.0 0.0 
Ambrisentan White blood cell count decreased 0.0 0.0 1.0 0.0 0.0 0.0 0.0 
Ambrisentan White blood cell count increased 0.0 0.0 1.0 0.0 0.0 0.0 0.0 
Amikacin Abdominal pain upper 0.0 0.0 1.0 0.0 0.0 0.0 0.0 
Amikacin Anxiety 1.0 0.0 0.0 0.0 0.0 0.0 0.0 
Amikacin Arthralgia 0.0 0.0 1.0 0.0 0.0 0.0 0.0 
Amikacin Asthenia 1.0 0.0 1.0 0.0 0.0 0.0 0.0 
Amikacin Bronchospasm 0.0 1.0 0.0 0.0 0.0 0.0 0.0 
Amikacin Chest discomfort 0.0 0.0 1.0 0.0 0.0 0.0 0.0 
Amikacin Chest pain 0.0 0.0 1.0 0.0 0.0 0.0 0.0 
Amikacin Cough 1.0 0.0 1.0 0.0 0.0 0.0 0.0 
Amikacin Death 1.0 0.0 0.0 0.0 0.0 0.0 0.0 
Amikacin Decreased appetite 1.0 0.0 1.0 0.0 0.0 0.0 0.0 
Amikacin Dehydration 0.0 0.0 1.0 0.0 0.0 0.0 0.0 
Amikacin Diarrhoea 0.0 0.0 1.0 0.0 0.0 0.0 0.0 
Amikacin Dizziness 0.0 0.0 1.0 0.0 0.0 0.0 0.0 
Amikacin Drug hypersensitivity 0.0 0.0 1.0 0.0 0.0 0.0 0.0 
Amikacin Drug intolerance 0.0 0.0 1.0 0.0 0.0 0.0 0.0 
Amikacin Dysgeusia 1.0 0.0 1.0 0.0 0.0 0.0 0.0 
Amikacin Dysphonia 1.0 0.0 1.0 0.0 0.0 0.0 0.0 
Amikacin Dyspnoea 1.0 0.0 1.0 0.0 0.0 0.0 0.0 
Amikacin Fatigue 1.0 0.0 1.0 0.0 0.0 0.0 0.0 
Amikacin Haemoptysis 0.0 0.0 1.0 0.0 0.0 0.0 0.0 
Amikacin Headache 0.0 0.0 1.0 0.0 0.0 0.0 0.0 
Amikacin Hypotension 0.0 0.0 1.0 0.0 0.0 0.0 0.0 
Amikacin Influenza 0.0 0.0 1.0 0.0 0.0 0.0 0.0 
Amikacin Lung disorder 1.0 0.0 1.0 0.0 0.0 0.0 0.0 
Amikacin Malaise 1.0 0.0 1.0 0.0 0.0 0.0 0.0 
Amikacin Muscular weakness 0.0 0.0 1.0 0.0 0.0 0.0 0.0 
Amikacin Nasopharyngitis 0.0 0.0 1.0 0.0 0.0 0.0 0.0 
Amikacin Nausea 1.0 0.0 1.0 0.0 0.0 0.0 0.0 
Amikacin Pneumonia 1.0 0.0 1.0 0.0 0.0 0.0 0.0 
Amikacin Productive cough 1.0 0.0 1.0 0.0 0.0 0.0 0.0 
Amikacin Pyrexia 0.0 0.0 1.0 0.0 0.0 0.0 0.0 
Amikacin Rash 0.0 0.0 1.0 0.0 0.0 0.0 0.0 
Amikacin Respiratory disorder 0.0 0.0 1.0 0.0 0.0 0.0 0.0 
Amikacin Respiratory failure 1.0 0.0 1.0 0.0 0.0 0.0 0.0 
Amikacin Sepsis 0.0 0.0 1.0 0.0 0.0 0.0 0.0 
Amikacin Throat irritation 0.0 0.0 1.0 0.0 0.0 0.0 0.0 
Amikacin Thrombosis 0.0 0.0 1.0 0.0 0.0 0.0 0.0 
Amikacin Tremor 0.0 0.0 1.0 0.0 0.0 0.0 0.0 
Amikacin Vomiting 0.0 0.0 1.0 0.0 0.0 0.0 0.0 
Amikacin Weight decreased 1.0 0.0 1.0 0.0 0.0 0.0 0.0 
Amiloride hydrochloride Hyperkalaemia 0.0 0.0 1.0 0.0 0.0 0.0 0.0 
Aminophylline Vomiting 0.0 0.0 1.0 0.0 0.0 0.0 0.0 
Amiodarone Abasia 0.0 0.0 0.0 1.0 0.0 0.0 0.0 
Amiodarone Abdominal distension 1.0 0.0 0.0 0.0 0.0 0.0 0.0 
Amiodarone Abdominal pain 0.0 1.0 0.0 0.0 0.0 0.0 0.0 
Amiodarone Abdominal pain upper 1.0 1.0 0.0 0.0 0.0 0.0 0.0 
Amiodarone Acute coronary syndrome 0.0 0.0 1.0 0.0 0.0 0.0 0.0 
Amiodarone Acute hepatic failure 1.0 1.0 0.0 0.0 0.0 0.0 0.0 
Amiodarone Acute kidney injury 0.0 1.0 1.0 0.0 0.0 0.0 0.0 
Amiodarone Acute respiratory distress syndrome 1.0 1.0 0.0 0.0 0.0 0.0 0.0 
Amiodarone Acute respiratory failure 1.0 1.0 0.0 0.0 0.0 0.0 0.0 
Amiodarone Agitation 1.0 1.0 0.0 0.0 0.0 0.0 0.0 
Amiodarone Alopecia 0.0 0.0 0.0 1.0 0.0 0.0 0.0 
Amiodarone Altered state of consciousness 0.0 1.0 1.0 0.0 0.0 0.0 0.0 
Amiodarone Amnesia 0.0 1.0 0.0 0.0 0.0 0.0 0.0 
Amiodarone Anaemia 0.0 1.0 1.0 1.0 0.0 0.0 0.0 
Amiodarone Anaphylactic shock 0.0 1.0 0.0 0.0 0.0 0.0 0.0 
Amiodarone Angina pectoris 0.0 0.0 1.0 0.0 0.0 0.0 0.0 
Amiodarone Anxiety 0.0 1.0 0.0 1.0 0.0 0.0 0.0 
Amiodarone Apnoea 0.0 0.0 1.0 0.0 0.0 0.0 0.0 
Amiodarone Arrhythmia 0.0 1.0 1.0 0.0 0.0 0.0 0.0 
Amiodarone Arthralgia 0.0 0.0 1.0 1.0 0.0 0.0 0.0 
Amiodarone Asthenia 1.0 1.0 0.0 1.0 0.0 1.0 0.0 
Amiodarone Ataxia 0.0 0.0 0.0 0.0 0.0 0.0 1.0 
Amiodarone Atrial fibrillation 0.0 1.0 1.0 1.0 0.0 0.0 0.0 
Amiodarone Atrial flutter 0.0 1.0 1.0 0.0 0.0 0.0 0.0 
Amiodarone Atrioventricular block 0.0 1.0 0.0 0.0 0.0 0.0 0.0 
Amiodarone Atrioventricular block complete 0.0 1.0 0.0 0.0 0.0 0.0 0.0 
Amiodarone Atrioventricular block first degree 0.0 1.0 0.0 0.0 0.0 0.0 0.0 
Amiodarone Atrioventricular block second degree 0.0 0.0 1.0 0.0 0.0 0.0 0.0 
Amiodarone Back pain 0.0 1.0 0.0 1.0 0.0 0.0 0.0 
Amiodarone Balance disorder 0.0 0.0 1.0 1.0 0.0 0.0 0.0 
Amiodarone Blindness 0.0 1.0 0.0 1.0 0.0 0.0 0.0 
Amiodarone Blood creatinine increased 0.0 0.0 1.0 0.0 0.0 0.0 0.0 
Amiodarone Bradycardia 0.0 1.0 1.0 0.0 0.0 0.0 0.0 
Amiodarone Cardiac arrest 1.0 1.0 0.0 0.0 0.0 0.0 0.0 
Amiodarone Cardiac failure 0.0 1.0 1.0 0.0 0.0 0.0 0.0 
Amiodarone Cardiac failure acute 0.0 1.0 1.0 0.0 0.0 0.0 0.0 
Amiodarone Cardiac failure congestive 1.0 1.0 0.0 1.0 0.0 0.0 0.0 
Amiodarone Cardio-respiratory arrest 1.0 1.0 0.0 0.0 0.0 0.0 0.0 
Amiodarone Cardiogenic shock 1.0 1.0 0.0 0.0 0.0 0.0 0.0 
Amiodarone Cataract 0.0 1.0 0.0 1.0 0.0 0.0 0.0 
Amiodarone Cellulitis 0.0 0.0 1.0 0.0 0.0 0.0 0.0 
Amiodarone Chest pain 0.0 1.0 0.0 1.0 0.0 0.0 0.0 
Amiodarone Chronic kidney disease 0.0 0.0 1.0 0.0 0.0 0.0 0.0 
Amiodarone Chronic obstructive pulmonary disease 0.0 1.0 0.0 1.0 0.0 0.0 0.0 
Amiodarone Coagulopathy 1.0 1.0 0.0 0.0 0.0 0.0 0.0 
Amiodarone Cognitive disorder 0.0 1.0 0.0 0.0 0.0 0.0 0.0 
Amiodarone Coma 1.0 1.0 0.0 0.0 0.0 0.0 0.0 
Amiodarone Confusional state 0.0 1.0 0.0 1.0 0.0 0.0 0.0 
Amiodarone Congestive cardiomyopathy 0.0 0.0 1.0 0.0 0.0 0.0 0.0 
Amiodarone Constipation 0.0 0.0 0.0 1.0 0.0 0.0 0.0 
Amiodarone Coordination abnormal 0.0 1.0 0.0 1.0 0.0 0.0 0.0 
Amiodarone Cough 1.0 1.0 0.0 1.0 0.0 1.0 0.0 
Amiodarone Cyanosis 1.0 1.0 0.0 0.0 0.0 0.0 0.0 
Amiodarone Death 1.0 1.0 0.0 0.0 0.0 0.0 0.0 
Amiodarone Decreased appetite 1.0 1.0 0.0 1.0 0.0 0.0 0.0 
Amiodarone Dehydration 1.0 1.0 0.0 0.0 0.0 0.0 0.0 
Amiodarone Delirium 0.0 0.0 1.0 0.0 0.0 0.0 0.0 
Amiodarone Depression 1.0 1.0 0.0 1.0 0.0 0.0 0.0 
Amiodarone Diplopia 0.0 0.0 0.0 1.0 0.0 0.0 0.0 
Amiodarone Disorientation 0.0 0.0 1.0 0.0 0.0 0.0 0.0 
Amiodarone Disturbance in attention 1.0 1.0 0.0 1.0 0.0 0.0 0.0 
Amiodarone Dizziness 0.0 1.0 0.0 1.0 0.0 0.0 0.0 
Amiodarone Drug abuse 1.0 0.0 0.0 0.0 0.0 0.0 0.0 
Amiodarone Drug interaction 0.0 1.0 1.0 0.0 0.0 0.0 0.0 
Amiodarone Drug-induced liver injury 1.0 1.0 0.0 0.0 0.0 0.0 0.0 
Amiodarone Dyspepsia 1.0 0.0 0.0 0.0 0.0 0.0 0.0 
Amiodarone Dyspnoea 1.0 1.0 1.0 1.0 0.0 1.0 0.0 
Amiodarone Dyspnoea exertional 0.0 1.0 0.0 1.0 0.0 0.0 0.0 
Amiodarone Ejection fraction decreased 0.0 1.0 0.0 0.0 0.0 0.0 0.0 
Amiodarone Electrocardiogram QT prolonged 0.0 1.0 0.0 0.0 0.0 1.0 0.0 
Amiodarone Eosinophilia 0.0 0.0 1.0 0.0 0.0 0.0 0.0 
Amiodarone Erythema 0.0 0.0 1.0 0.0 0.0 0.0 0.0 
Amiodarone Extrapyramidal disorder 0.0 0.0 0.0 1.0 0.0 0.0 0.0 
Amiodarone Eye irritation 0.0 0.0 0.0 1.0 0.0 0.0 0.0 
Amiodarone Eye pain 0.0 0.0 0.0 1.0 0.0 0.0 0.0 
Amiodarone Fatigue 1.0 1.0 0.0 1.0 0.0 0.0 0.0 
Amiodarone Fungal skin infection 0.0 0.0 1.0 0.0 0.0 0.0 0.0 
Amiodarone Gait disturbance 0.0 1.0 0.0 1.0 0.0 0.0 0.0 
Amiodarone Gastrointestinal disorder 0.0 0.0 0.0 1.0 0.0 0.0 0.0 
Amiodarone Gastrointestinal haemorrhage 0.0 0.0 1.0 0.0 0.0 0.0 0.0 
Amiodarone Haematoma 0.0 0.0 1.0 0.0 0.0 0.0 0.0 
Amiodarone Haemodynamic instability 0.0 1.0 0.0 0.0 0.0 0.0 0.0 
Amiodarone Haemoglobin decreased 0.0 0.0 1.0 0.0 0.0 0.0 0.0 
Amiodarone Haemoptysis 1.0 0.0 0.0 0.0 0.0 0.0 0.0 
Amiodarone Haemorrhage 0.0 1.0 0.0 1.0 0.0 0.0 0.0 
Amiodarone Hallucination, visual 0.0 0.0 1.0 0.0 0.0 0.0 0.0 
Amiodarone Headache 0.0 1.0 0.0 1.0 0.0 0.0 0.0 
Amiodarone Heart rate increased 0.0 1.0 0.0 1.0 0.0 0.0 0.0 
Amiodarone Heart rate irregular 0.0 1.0 0.0 1.0 0.0 0.0 0.0 
Amiodarone Hepatic cirrhosis 1.0 1.0 0.0 1.0 0.0 0.0 0.0 
Amiodarone Hepatic encephalopathy 0.0 1.0 0.0 0.0 0.0 0.0 0.0 
Amiodarone Hepatic enzyme increased 0.0 1.0 1.0 0.0 0.0 1.0 0.0 
Amiodarone Hepatic failure 1.0 1.0 0.0 0.0 0.0 0.0 0.0 
Amiodarone Hepatic function abnormal 0.0 1.0 0.0 0.0 0.0 0.0 0.0 
Amiodarone Hepatic steatosis 0.0 0.0 1.0 0.0 0.0 0.0 0.0 
Amiodarone Hepatitis acute 0.0 1.0 1.0 0.0 0.0 0.0 0.0 
Amiodarone Hepatocellular injury 0.0 0.0 1.0 0.0 0.0 0.0 0.0 
Amiodarone Hepatotoxicity 0.0 1.0 1.0 0.0 0.0 0.0 0.0 
Amiodarone Hyperhidrosis 0.0 1.0 0.0 0.0 0.0 0.0 0.0 
Amiodarone Hyperkalaemia 1.0 1.0 0.0 0.0 0.0 0.0 0.0 
Amiodarone Hypertension 0.0 0.0 1.0 0.0 0.0 0.0 0.0 
Amiodarone Hyperthyroidism 0.0 1.0 1.0 0.0 0.0 1.0 0.0 
Amiodarone Hypoaesthesia 0.0 1.0 0.0 1.0 0.0 0.0 0.0 
Amiodarone Hypoglycaemia 0.0 1.0 1.0 0.0 0.0 0.0 0.0 
Amiodarone Hypokalaemia 0.0 1.0 1.0 0.0 0.0 0.0 0.0 
Amiodarone Hypokinesia 0.0 0.0 1.0 0.0 0.0 0.0 0.0 
Amiodarone Hyponatraemia 0.0 1.0 1.0 0.0 0.0 0.0 0.0 
Amiodarone Hypotension 1.0 1.0 1.0 0.0 0.0 0.0 0.0 
Amiodarone Hypothermia 0.0 1.0 1.0 0.0 0.0 0.0 0.0 
Amiodarone Hypothyroidism 0.0 1.0 1.0 1.0 0.0 0.0 0.0 
Amiodarone Hypoxia 1.0 1.0 0.0 1.0 0.0 0.0 0.0 
Amiodarone Insomnia 0.0 1.0 0.0 1.0 0.0 0.0 0.0 
Amiodarone Interstitial lung disease 1.0 1.0 0.0 0.0 0.0 0.0 0.0 
Amiodarone Irritability 1.0 1.0 0.0 1.0 0.0 0.0 0.0 
Amiodarone Jaundice 1.0 1.0 0.0 0.0 0.0 0.0 0.0 
Amiodarone Lethargy 0.0 1.0 0.0 0.0 0.0 0.0 0.0 
Amiodarone Leukocytosis 0.0 0.0 1.0 0.0 0.0 0.0 0.0 
Amiodarone Liver disorder 0.0 0.0 1.0 1.0 0.0 0.0 0.0 
Amiodarone Liver function test abnormal 1.0 0.0 1.0 0.0 0.0 0.0 0.0 
Amiodarone Liver function test increased 0.0 0.0 1.0 0.0 0.0 0.0 0.0 
Amiodarone Liver injury 1.0 1.0 0.0 0.0 0.0 0.0 0.0 
Amiodarone Loss of consciousness 0.0 1.0 1.0 0.0 0.0 0.0 0.0 
Amiodarone Lung disorder 1.0 1.0 0.0 1.0 0.0 0.0 0.0 
Amiodarone Lung infiltration 0.0 0.0 1.0 0.0 0.0 0.0 0.0 
Amiodarone Malaise 1.0 1.0 0.0 0.0 0.0 0.0 0.0 
Amiodarone Melaena 0.0 1.0 0.0 0.0 0.0 0.0 0.0 
Amiodarone Metabolic acidosis 1.0 1.0 0.0 0.0 0.0 0.0 0.0 
Amiodarone Mitral valve incompetence 0.0 0.0 1.0 0.0 0.0 0.0 0.0 
Amiodarone Multiple organ dysfunction syndrome 1.0 1.0 0.0 0.0 0.0 0.0 0.0 
Amiodarone Muscular weakness 0.0 0.0 0.0 1.0 0.0 0.0 0.0 
Amiodarone Myalgia 0.0 0.0 0.0 1.0 0.0 0.0 0.0 
Amiodarone Myocardial infarction 1.0 1.0 0.0 0.0 0.0 0.0 0.0 
Amiodarone Nausea 1.0 1.0 0.0 1.0 0.0 0.0 0.0 
Amiodarone Nephropathy 0.0 1.0 0.0 0.0 0.0 0.0 0.0 
Amiodarone Nervous system disorder 1.0 1.0 0.0 0.0 0.0 0.0 0.0 
Amiodarone Nervousness 0.0 1.0 0.0 1.0 0.0 0.0 0.0 
Amiodarone Neuropathy peripheral 0.0 0.0 0.0 1.0 0.0 0.0 0.0 
Amiodarone Nightmare 0.0 0.0 0.0 0.0 0.0 0.0 1.0 
Amiodarone Oedema 1.0 1.0 0.0 1.0 0.0 0.0 0.0 
Amiodarone Oedema peripheral 0.0 0.0 1.0 0.0 0.0 0.0 0.0 
Amiodarone Optic neuritis 0.0 0.0 0.0 1.0 0.0 0.0 0.0 
Amiodarone Oxygen saturation decreased 0.0 1.0 1.0 0.0 0.0 0.0 0.0 
Amiodarone Pain 0.0 1.0 0.0 1.0 0.0 0.0 0.0 
Amiodarone Pain in extremity 0.0 0.0 0.0 1.0 0.0 0.0 0.0 
Amiodarone Palpitations 0.0 1.0 1.0 0.0 0.0 0.0 0.0 
Amiodarone Pancytopenia 0.0 0.0 1.0 0.0 0.0 0.0 0.0 
Amiodarone Parkinsonism 0.0 0.0 0.0 1.0 0.0 0.0 0.0 
Amiodarone Pericardial effusion 0.0 0.0 1.0 0.0 0.0 0.0 0.0 
Amiodarone Pigmentation disorder 0.0 0.0 1.0 0.0 0.0 0.0 0.0 
Amiodarone Pleural effusion 0.0 1.0 1.0 1.0 0.0 0.0 0.0 
Amiodarone Pneumonia 1.0 1.0 0.0 1.0 0.0 0.0 0.0 
Amiodarone Pneumonitis 1.0 1.0 1.0 0.0 0.0 0.0 0.0 
Amiodarone Presyncope 0.0 0.0 1.0 0.0 0.0 0.0 0.0 
Amiodarone Productive cough 0.0 0.0 1.0 0.0 0.0 0.0 0.0 
Amiodarone Pulmonary alveolar haemorrhage 0.0 1.0 0.0 0.0 0.0 0.0 0.0 
Amiodarone Pulmonary embolism 1.0 1.0 0.0 0.0 0.0 0.0 0.0 
Amiodarone Pulmonary fibrosis 1.0 1.0 0.0 1.0 0.0 1.0 0.0 
Amiodarone Pulmonary haemorrhage 0.0 1.0 0.0 0.0 0.0 0.0 0.0 
Amiodarone Pulmonary hypertension 0.0 1.0 0.0 1.0 0.0 0.0 0.0 
Amiodarone Pulmonary mass 0.0 0.0 1.0 0.0 0.0 0.0 0.0 
Amiodarone Pulmonary oedema 0.0 1.0 0.0 0.0 0.0 0.0 0.0 
Amiodarone Pyrexia 0.0 1.0 1.0 0.0 0.0 0.0 0.0 
Amiodarone Rales 0.0 1.0 1.0 0.0 0.0 0.0 0.0 
Amiodarone Rectal haemorrhage 0.0 1.0 0.0 0.0 0.0 0.0 0.0 
Amiodarone Renal disorder 0.0 1.0 0.0 1.0 0.0 0.0 0.0 
Amiodarone Renal failure 1.0 1.0 0.0 0.0 0.0 0.0 0.0 
Amiodarone Renal impairment 1.0 1.0 0.0 1.0 0.0 0.0 0.0 
Amiodarone Respiratory arrest 1.0 1.0 0.0 0.0 0.0 0.0 0.0 
Amiodarone Respiratory distress 1.0 1.0 1.0 0.0 0.0 0.0 0.0 
Amiodarone Respiratory failure 1.0 1.0 0.0 0.0 0.0 1.0 0.0 
Amiodarone Restlessness 1.0 1.0 0.0 1.0 0.0 0.0 0.0 
Amiodarone Rhabdomyolysis 0.0 1.0 0.0 0.0 0.0 0.0 0.0 
Amiodarone Seizure 0.0 0.0 1.0 0.0 0.0 0.0 0.0 
Amiodarone Sepsis 1.0 1.0 0.0 0.0 0.0 0.0 0.0 
Amiodarone Septic shock 1.0 1.0 0.0 0.0 0.0 0.0 0.0 
Amiodarone Shock 1.0 0.0 0.0 0.0 0.0 0.0 0.0 
Amiodarone Sinus bradycardia 0.0 0.0 1.0 0.0 0.0 0.0 0.0 
Amiodarone Skin discolouration 0.0 0.0 0.0 1.0 0.0 0.0 0.0 
Amiodarone Sleep disorder 0.0 0.0 0.0 0.0 0.0 0.0 1.0 
Amiodarone Suicide attempt 0.0 1.0 0.0 0.0 0.0 0.0 0.0 
Amiodarone Swelling 0.0 1.0 0.0 0.0 0.0 0.0 0.0 
Amiodarone Syncope 0.0 1.0 1.0 0.0 0.0 0.0 0.0 
Amiodarone Tachycardia 0.0 1.0 1.0 0.0 0.0 0.0 0.0 
Amiodarone Tachypnoea 0.0 0.0 1.0 0.0 0.0 0.0 0.0 
Amiodarone Thrombocytopenia 0.0 1.0 0.0 0.0 0.0 0.0 0.0 
Amiodarone Torsade de pointes 0.0 1.0 0.0 0.0 0.0 0.0 0.0 
Amiodarone Toxic epidermal necrolysis 0.0 0.0 1.0 0.0 0.0 0.0 0.0 
Amiodarone Toxic skin eruption 0.0 0.0 1.0 0.0 0.0 0.0 0.0 
Amiodarone Transaminases increased 0.0 1.0 1.0 0.0 0.0 0.0 0.0 
Amiodarone Transient ischaemic attack 0.0 0.0 1.0 0.0 0.0 0.0 0.0 
Amiodarone Treatment failure 0.0 1.0 0.0 0.0 0.0 0.0 0.0 
Amiodarone Tremor 0.0 1.0 0.0 1.0 0.0 0.0 0.0 
Amiodarone Urinary tract infection 0.0 1.0 1.0 0.0 0.0 0.0 0.0 
Amiodarone Ventricular arrhythmia 0.0 1.0 0.0 0.0 0.0 0.0 0.0 
Amiodarone Ventricular extrasystoles 0.0 1.0 0.0 0.0 0.0 0.0 0.0 
Amiodarone Ventricular fibrillation 1.0 1.0 0.0 0.0 0.0 0.0 0.0 
Amiodarone Ventricular tachycardia 0.0 1.0 0.0 0.0 0.0 0.0 0.0 
Amiodarone Vertigo 0.0 0.0 1.0 0.0 0.0 0.0 0.0 
Amiodarone Vision blurred 0.0 1.0 0.0 1.0 0.0 0.0 0.0 
Amiodarone Visual acuity reduced 0.0 1.0 0.0 1.0 0.0 0.0 0.0 
Amiodarone Visual field defect 0.0 0.0 0.0 1.0 0.0 0.0 0.0 
Amiodarone Visual impairment 0.0 1.0 0.0 1.0 0.0 0.0 0.0 
Amiodarone Vomiting 0.0 1.0 1.0 0.0 0.0 0.0 0.0 
Amiodarone Weight decreased 0.0 1.0 0.0 1.0 0.0 0.0 0.0 
Amiodarone Wheezing 1.0 1.0 0.0 1.0 0.0 0.0 0.0 
Amiodarone hydrochloride Abdominal pain 1.0 1.0 0.0 0.0 0.0 0.0 0.0 
Amiodarone hydrochloride Acute kidney injury 1.0 1.0 1.0 0.0 0.0 0.0 0.0 
Amiodarone hydrochloride Acute respiratory distress syndrome 1.0 1.0 0.0 0.0 0.0 0.0 0.0 
Amiodarone hydrochloride Alopecia 0.0 1.0 0.0 0.0 0.0 0.0 0.0 
Amiodarone hydrochloride Anxiety 0.0 1.0 0.0 1.0 0.0 0.0 0.0 
Amiodarone hydrochloride Arrhythmia 0.0 1.0 0.0 0.0 0.0 0.0 0.0 
Amiodarone hydrochloride Asthenia 1.0 1.0 0.0 0.0 0.0 0.0 0.0 
Amiodarone hydrochloride Atrioventricular block 0.0 1.0 1.0 0.0 0.0 0.0 0.0 
Amiodarone hydrochloride Bradycardia 0.0 1.0 1.0 0.0 0.0 0.0 0.0 
Amiodarone hydrochloride Cardiac failure congestive 1.0 1.0 0.0 0.0 0.0 0.0 0.0 
Amiodarone hydrochloride Coagulopathy 0.0 1.0 0.0 0.0 0.0 0.0 0.0 
Amiodarone hydrochloride Coma 1.0 1.0 0.0 0.0 0.0 0.0 0.0 
Amiodarone hydrochloride Confusional state 1.0 1.0 0.0 0.0 0.0 0.0 0.0 
Amiodarone hydrochloride Coordination abnormal 0.0 1.0 0.0 1.0 0.0 0.0 0.0 
Amiodarone hydrochloride Cough 1.0 1.0 0.0 0.0 0.0 0.0 0.0 
Amiodarone hydrochloride Death 1.0 0.0 0.0 0.0 0.0 0.0 0.0 
Amiodarone hydrochloride Decreased appetite 0.0 0.0 0.0 1.0 0.0 0.0 0.0 
Amiodarone hydrochloride Delirium 0.0 1.0 0.0 0.0 0.0 0.0 0.0 
Amiodarone hydrochloride Disorientation 0.0 0.0 1.0 0.0 0.0 0.0 0.0 
Amiodarone hydrochloride Disturbance in attention 1.0 1.0 0.0 0.0 0.0 0.0 0.0 
Amiodarone hydrochloride Dizziness 0.0 1.0 0.0 1.0 0.0 0.0 0.0 
Amiodarone hydrochloride Dyspnoea 1.0 1.0 0.0 0.0 0.0 0.0 0.0 
Amiodarone hydrochloride Eosinophilia 0.0 0.0 1.0 0.0 0.0 0.0 0.0 
Amiodarone hydrochloride Fatigue 1.0 1.0 0.0 0.0 0.0 0.0 0.0 
Amiodarone hydrochloride Flushing 0.0 1.0 0.0 0.0 0.0 0.0 0.0 
Amiodarone hydrochloride Gait disturbance 1.0 1.0 0.0 0.0 0.0 0.0 0.0 
Amiodarone hydrochloride Haemoptysis 1.0 1.0 0.0 0.0 0.0 0.0 0.0 
Amiodarone hydrochloride Hallucination 1.0 0.0 0.0 0.0 0.0 0.0 0.0 
Amiodarone hydrochloride Headache 0.0 1.0 0.0 1.0 0.0 0.0 0.0 
Amiodarone hydrochloride Hepatic enzyme increased 0.0 1.0 0.0 0.0 0.0 0.0 0.0 
Amiodarone hydrochloride Hepatic function abnormal 0.0 1.0 0.0 0.0 0.0 0.0 0.0 
Amiodarone hydrochloride Hepatitis 1.0 0.0 1.0 0.0 0.0 0.0 0.0 
Amiodarone hydrochloride Hepatitis cholestatic 0.0 0.0 1.0 0.0 0.0 0.0 0.0 
Amiodarone hydrochloride Hypertension 0.0 1.0 0.0 0.0 0.0 0.0 0.0 
Amiodarone hydrochloride Hyperthyroidism 0.0 1.0 1.0 0.0 0.0 0.0 0.0 
Amiodarone hydrochloride Hypotension 1.0 1.0 1.0 0.0 0.0 0.0 0.0 
Amiodarone hydrochloride Hypothyroidism 0.0 1.0 0.0 0.0 0.0 0.0 0.0 
Amiodarone hydrochloride Hypoxia 1.0 1.0 0.0 1.0 0.0 0.0 0.0 
Amiodarone hydrochloride Insomnia 0.0 1.0 0.0 1.0 0.0 0.0 0.0 
Amiodarone hydrochloride Jaundice 0.0 0.0 1.0 0.0 0.0 0.0 0.0 
Amiodarone hydrochloride Liver disorder 0.0 1.0 0.0 0.0 0.0 0.0 0.0 
Amiodarone hydrochloride Liver injury 1.0 1.0 0.0 0.0 0.0 0.0 0.0 
Amiodarone hydrochloride Lung infiltration 1.0 1.0 0.0 0.0 0.0 0.0 0.0 
Amiodarone hydrochloride Malaise 0.0 1.0 1.0 0.0 0.0 0.0 0.0 
Amiodarone hydrochloride Myocardial infarction 0.0 1.0 0.0 0.0 0.0 0.0 0.0 
Amiodarone hydrochloride Nausea 0.0 1.0 0.0 0.0 0.0 0.0 0.0 
Amiodarone hydrochloride Neuropathy peripheral 0.0 0.0 0.0 1.0 0.0 0.0 0.0 
Amiodarone hydrochloride Oedema 1.0 1.0 0.0 0.0 0.0 0.0 0.0 
Amiodarone hydrochloride Palpitations 0.0 1.0 0.0 0.0 0.0 0.0 0.0 
Amiodarone hydrochloride Pancytopenia 0.0 0.0 1.0 0.0 0.0 0.0 0.0 
Amiodarone hydrochloride Paraesthesia 0.0 0.0 0.0 1.0 0.0 0.0 0.0 
Amiodarone hydrochloride Parkinsonism 0.0 0.0 0.0 1.0 0.0 0.0 0.0 
Amiodarone hydrochloride Photosensitivity reaction 0.0 0.0 1.0 0.0 0.0 0.0 0.0 
Amiodarone hydrochloride Pulmonary alveolar haemorrhage 1.0 1.0 0.0 0.0 0.0 0.0 0.0 
Amiodarone hydrochloride Pulmonary fibrosis 1.0 1.0 0.0 0.0 0.0 0.0 0.0 
Amiodarone hydrochloride Purpura 0.0 0.0 1.0 0.0 0.0 0.0 0.0 
Amiodarone hydrochloride Pyrexia 1.0 1.0 1.0 0.0 0.0 0.0 0.0 
Amiodarone hydrochloride Rash 0.0 1.0 0.0 0.0 0.0 0.0 0.0 
Amiodarone hydrochloride Renal failure 1.0 1.0 0.0 0.0 0.0 0.0 0.0 
Amiodarone hydrochloride Renal impairment 1.0 1.0 0.0 0.0 0.0 0.0 0.0 
Amiodarone hydrochloride Respiratory arrest 1.0 1.0 0.0 0.0 0.0 0.0 0.0 
Amiodarone hydrochloride Respiratory disorder 1.0 0.0 0.0 0.0 0.0 0.0 0.0 
Amiodarone hydrochloride Respiratory distress 1.0 1.0 0.0 0.0 0.0 0.0 0.0 
Amiodarone hydrochloride Respiratory failure 1.0 1.0 0.0 0.0 0.0 0.0 0.0 
Amiodarone hydrochloride Restlessness 1.0 1.0 0.0 0.0 0.0 0.0 0.0 
Amiodarone hydrochloride Rhabdomyolysis 0.0 0.0 1.0 0.0 0.0 0.0 0.0 
Amiodarone hydrochloride Shock 0.0 1.0 0.0 0.0 0.0 0.0 0.0 
Amiodarone hydrochloride Syncope 0.0 1.0 1.0 0.0 0.0 0.0 0.0 
Amiodarone hydrochloride Tachycardia 0.0 1.0 0.0 0.0 0.0 0.0 0.0 
Amiodarone hydrochloride Thrombocytopenia 0.0 1.0 1.0 0.0 0.0 0.0 0.0 
Amiodarone hydrochloride Tremor 0.0 1.0 0.0 1.0 0.0 0.0 0.0 
Amiodarone hydrochloride Ventricular tachycardia 0.0 1.0 0.0 0.0 0.0 0.0 0.0 
Amiodarone hydrochloride Vision blurred 0.0 1.0 0.0 1.0 0.0 0.0 0.0 
Amiodarone hydrochloride Visual impairment 0.0 1.0 0.0 1.0 0.0 0.0 0.0 
Amiodarone hydrochloride Vomiting 0.0 1.0 0.0 0.0 0.0 0.0 0.0 
Amiodarone hydrochloride Wheezing 1.0 1.0 0.0 0.0 0.0 0.0 0.0 
Amitriptyline Agitation 0.0 1.0 0.0 1.0 0.0 0.0 0.0 
Amitriptyline Anxiety 0.0 1.0 0.0 1.0 0.0 0.0 0.0 
Amitriptyline Arrhythmia 1.0 1.0 0.0 0.0 0.0 0.0 0.0 
Amitriptyline Asthenia 0.0 1.0 0.0 1.0 0.0 0.0 0.0 
Amitriptyline Balance disorder 0.0 1.0 0.0 1.0 0.0 0.0 0.0 
Amitriptyline Cardio-respiratory arrest 1.0 0.0 0.0 0.0 0.0 0.0 0.0 
Amitriptyline Circulatory collapse 0.0 1.0 0.0 0.0 0.0 0.0 0.0 
Amitriptyline Coma 0.0 1.0 1.0 0.0 0.0 0.0 0.0 
Amitriptyline Completed suicide 1.0 0.0 0.0 0.0 0.0 0.0 0.0 
Amitriptyline Confusional state 0.0 1.0 0.0 1.0 0.0 0.0 0.0 
Amitriptyline Constipation 0.0 1.0 0.0 1.0 0.0 0.0 0.0 
Amitriptyline Coordination abnormal 0.0 0.0 0.0 1.0 0.0 0.0 0.0 
Amitriptyline Death 1.0 0.0 0.0 0.0 0.0 0.0 0.0 
Amitriptyline Decreased appetite 0.0 1.0 0.0 1.0 0.0 0.0 0.0 
Amitriptyline Delusion 0.0 0.0 0.0 1.0 0.0 0.0 0.0 
Amitriptyline Diarrhoea 0.0 1.0 0.0 1.0 0.0 0.0 0.0 
Amitriptyline Disorientation 0.0 1.0 0.0 1.0 0.0 0.0 0.0 
Amitriptyline Disturbance in attention 0.0 0.0 0.0 1.0 0.0 0.0 0.0 
Amitriptyline Dizziness 0.0 1.0 0.0 1.0 0.0 0.0 0.0 
Amitriptyline Drug withdrawal syndrome 0.0 1.0 0.0 1.0 0.0 0.0 0.0 
Amitriptyline Dry mouth 0.0 0.0 0.0 1.0 0.0 0.0 0.0 
Amitriptyline Dysarthria 0.0 0.0 1.0 0.0 0.0 0.0 0.0 
Amitriptyline Dyskinesia 0.0 0.0 0.0 1.0 0.0 0.0 0.0 
Amitriptyline Dyspepsia 0.0 0.0 1.0 0.0 0.0 0.0 0.0 
Amitriptyline Dyspnoea 0.0 1.0 0.0 1.0 0.0 0.0 0.0 
Amitriptyline Electrocardiogram QT prolonged 0.0 1.0 0.0 0.0 0.0 0.0 0.0 
Amitriptyline Eosinophilia 0.0 0.0 1.0 0.0 0.0 0.0 0.0 
Amitriptyline Fatigue 0.0 0.0 0.0 1.0 0.0 0.0 0.0 
Amitriptyline Feeling abnormal 0.0 0.0 0.0 1.0 0.0 0.0 0.0 
Amitriptyline Gastrointestinal disorder 0.0 0.0 1.0 0.0 0.0 0.0 0.0 
Amitriptyline Hallucination 0.0 0.0 0.0 1.0 0.0 0.0 0.0 
Amitriptyline Headache 0.0 1.0 0.0 1.0 0.0 0.0 0.0 
Amitriptyline Hyperhidrosis 0.0 1.0 0.0 1.0 0.0 0.0 0.0 
Amitriptyline Hypertension 0.0 1.0 0.0 0.0 0.0 0.0 0.0 
Amitriptyline Hypoaesthesia 0.0 1.0 0.0 1.0 0.0 0.0 0.0 
Amitriptyline Hypotension 0.0 1.0 1.0 0.0 0.0 0.0 0.0 
Amitriptyline Insomnia 0.0 0.0 0.0 1.0 0.0 0.0 0.0 
Amitriptyline Irritability 0.0 0.0 0.0 1.0 0.0 0.0 0.0 
Amitriptyline Jaundice 0.0 0.0 1.0 0.0 0.0 0.0 0.0 
Amitriptyline Loss of consciousness 0.0 1.0 0.0 0.0 0.0 0.0 0.0 
Amitriptyline Malaise 0.0 0.0 0.0 1.0 0.0 0.0 0.0 
Amitriptyline Mania 0.0 1.0 0.0 1.0 0.0 0.0 0.0 
Amitriptyline Mental status changes 0.0 1.0 1.0 0.0 0.0 0.0 0.0 
Amitriptyline Mydriasis 0.0 1.0 1.0 1.0 0.0 0.0 0.0 
Amitriptyline Nausea 0.0 0.0 0.0 1.0 0.0 0.0 0.0 
Amitriptyline Neuroleptic malignant syndrome 0.0 1.0 0.0 1.0 0.0 0.0 0.0 
Amitriptyline Nightmare 0.0 1.0 0.0 1.0 0.0 0.0 0.0 
Amitriptyline Orthostatic hypotension 0.0 0.0 1.0 0.0 0.0 0.0 0.0 
Amitriptyline Palpitations 0.0 0.0 0.0 1.0 0.0 0.0 0.0 
Amitriptyline Paraesthesia 0.0 1.0 0.0 1.0 0.0 0.0 0.0 
Amitriptyline Pollakiuria 0.0 0.0 0.0 1.0 0.0 0.0 0.0 
Amitriptyline Pruritus 0.0 1.0 0.0 1.0 0.0 0.0 0.0 
Amitriptyline Rash 0.0 0.0 0.0 0.0 0.0 0.0 1.0 
Amitriptyline Seizure 1.0 1.0 0.0 0.0 0.0 0.0 0.0 
Amitriptyline Serotonin syndrome 0.0 1.0 0.0 1.0 0.0 0.0 0.0 
Amitriptyline Shock 0.0 1.0 0.0 0.0 0.0 0.0 0.0 
Amitriptyline Sleep disorder 0.0 0.0 0.0 1.0 0.0 0.0 0.0 
Amitriptyline Somnolence 0.0 1.0 0.0 1.0 0.0 0.0 0.0 
Amitriptyline Suicide attempt 0.0 1.0 1.0 0.0 0.0 0.0 0.0 
Amitriptyline Syncope 0.0 0.0 1.0 0.0 0.0 0.0 0.0 
Amitriptyline Tachycardia 1.0 1.0 0.0 0.0 0.0 0.0 0.0 
Amitriptyline Tinnitus 0.0 0.0 0.0 1.0 0.0 0.0 0.0 
Amitriptyline Torsade de pointes 0.0 0.0 1.0 0.0 0.0 0.0 0.0 
Amitriptyline Tremor 0.0 1.0 0.0 1.0 0.0 0.0 0.0 
Amitriptyline Urinary retention 0.0 1.0 0.0 1.0 0.0 0.0 0.0 
Amitriptyline Urticaria 0.0 0.0 0.0 0.0 0.0 0.0 1.0 
Amitriptyline Ventricular fibrillation 0.0 1.0 0.0 0.0 0.0 0.0 0.0 
Amitriptyline Ventricular tachycardia 0.0 1.0 1.0 0.0 0.0 0.0 0.0 
Amitriptyline Vision blurred 0.0 1.0 0.0 1.0 0.0 0.0 0.0 
Amitriptyline Vomiting 0.0 1.0 1.0 1.0 0.0 0.0 0.0 
Amitriptyline hydrochloride Dry mouth 0.0 0.0 0.0 0.0 0.0 0.0 1.0 
Amitriptyline hydrochloride Headache 0.0 0.0 0.0 0.0 0.0 0.0 1.0 
Amitriptyline hydrochloride Hypotension 1.0 0.0 0.0 0.0 0.0 0.0 0.0 
Amitriptyline hydrochloride Serotonin syndrome 0.0 0.0 1.0 0.0 0.0 0.0 0.0 
Amitriptyline hydrochloride Vision blurred 0.0 0.0 0.0 0.0 0.0 0.0 1.0 
Amlodipine besylate Abdominal pain 0.0 1.0 1.0 0.0 0.0 0.0 0.0 
Amlodipine besylate Affect lability 0.0 1.0 0.0 1.0 0.0 0.0 0.0 
Amlodipine besylate Agitation 1.0 1.0 0.0 0.0 0.0 0.0 0.0 
Amlodipine besylate Alopecia 0.0 0.0 0.0 1.0 0.0 0.0 0.0 
Amlodipine besylate Amnesia 0.0 0.0 0.0 1.0 0.0 0.0 0.0 
Amlodipine besylate Angina pectoris 0.0 0.0 1.0 0.0 0.0 0.0 0.0 
Amlodipine besylate Angioedema 0.0 1.0 0.0 0.0 0.0 1.0 0.0 
Amlodipine besylate Angiopathy 0.0 0.0 0.0 1.0 0.0 0.0 0.0 
Amlodipine besylate Anxiety 0.0 1.0 0.0 1.0 0.0 0.0 0.0 
Amlodipine besylate Apathy 0.0 1.0 0.0 1.0 0.0 0.0 0.0 
Amlodipine besylate Arrhythmia 0.0 1.0 0.0 0.0 0.0 0.0 0.0 
Amlodipine besylate Arthralgia 0.0 1.0 0.0 1.0 0.0 0.0 1.0 
Amlodipine besylate Arthropathy 0.0 0.0 0.0 0.0 0.0 0.0 1.0 
Amlodipine besylate Asthenia 0.0 1.0 0.0 1.0 0.0 0.0 0.0 
Amlodipine besylate Atrial fibrillation 0.0 1.0 1.0 0.0 0.0 0.0 0.0 
Amlodipine besylate Back pain 0.0 1.0 0.0 1.0 0.0 0.0 1.0 
Amlodipine besylate Bradycardia 0.0 1.0 1.0 0.0 0.0 0.0 0.0 
Amlodipine besylate Cardiac disorder 0.0 1.0 0.0 1.0 0.0 0.0 0.0 
Amlodipine besylate Cardiac failure 1.0 1.0 1.0 0.0 0.0 0.0 0.0 
Amlodipine besylate Chest pain 0.0 1.0 1.0 1.0 0.0 0.0 0.0 
Amlodipine besylate Chills 0.0 0.0 0.0 1.0 0.0 0.0 0.0 
Amlodipine besylate Cholestasis 1.0 0.0 1.0 0.0 0.0 0.0 0.0 
Amlodipine besylate Cold sweat 0.0 1.0 0.0 1.0 0.0 0.0 0.0 
Amlodipine besylate Constipation 0.0 0.0 0.0 1.0 0.0 0.0 0.0 
Amlodipine besylate Cough 0.0 0.0 0.0 0.0 0.0 0.0 1.0 
Amlodipine besylate Decreased appetite 0.0 1.0 0.0 1.0 0.0 0.0 0.0 
Amlodipine besylate Depression 0.0 0.0 0.0 1.0 0.0 0.0 0.0 
Amlodipine besylate Diarrhoea 0.0 1.0 0.0 1.0 0.0 0.0 0.0 
Amlodipine besylate Diplopia 0.0 0.0 0.0 1.0 0.0 0.0 0.0 
Amlodipine besylate Discomfort 0.0 0.0 0.0 1.0 0.0 0.0 1.0 
Amlodipine besylate Dizziness 0.0 1.0 1.0 1.0 0.0 0.0 0.0 
Amlodipine besylate Dry mouth 0.0 0.0 0.0 1.0 0.0 0.0 1.0 
Amlodipine besylate Dry skin 0.0 0.0 0.0 0.0 0.0 0.0 1.0 
Amlodipine besylate Dysgeusia 0.0 0.0 0.0 1.0 0.0 0.0 0.0 
Amlodipine besylate Dyspepsia 0.0 0.0 0.0 1.0 0.0 0.0 0.0 
Amlodipine besylate Dysphagia 0.0 1.0 0.0 1.0 0.0 0.0 0.0 
Amlodipine besylate Dyspnoea 0.0 1.0 1.0 1.0 0.0 0.0 0.0 
Amlodipine besylate Dysuria 0.0 0.0 0.0 1.0 0.0 0.0 0.0 
Amlodipine besylate Epistaxis 1.0 0.0 0.0 0.0 0.0 0.0 0.0 
Amlodipine besylate Erectile dysfunction 0.0 0.0 0.0 1.0 0.0 0.0 1.0 
Amlodipine besylate Extrasystoles 0.0 0.0 0.0 1.0 0.0 0.0 0.0 
Amlodipine besylate Eye pain 0.0 0.0 0.0 1.0 0.0 0.0 1.0 
Amlodipine besylate Fatigue 0.0 1.0 0.0 1.0 0.0 0.0 0.0 
Amlodipine besylate Feeling abnormal 0.0 1.0 0.0 1.0 0.0 0.0 0.0 
Amlodipine besylate Flushing 0.0 1.0 0.0 1.0 0.0 0.0 0.0 
Amlodipine besylate Gastrointestinal disorder 0.0 0.0 0.0 1.0 0.0 0.0 0.0 
Amlodipine besylate Gynaecomastia 0.0 0.0 0.0 1.0 0.0 0.0 0.0 
Amlodipine besylate Headache 0.0 0.0 0.0 1.0 0.0 0.0 1.0 
Amlodipine besylate Hepatic enzyme increased 0.0 0.0 1.0 0.0 0.0 0.0 0.0 
Amlodipine besylate Hepatitis 1.0 0.0 0.0 0.0 0.0 0.0 0.0 
Amlodipine besylate Hot flush 0.0 0.0 0.0 1.0 0.0 0.0 1.0 
Amlodipine besylate Hyperglycaemia 0.0 1.0 1.0 0.0 0.0 0.0 0.0 
Amlodipine besylate Hyperhidrosis 0.0 1.0 0.0 1.0 0.0 0.0 0.0 
Amlodipine besylate Hypersensitivity 0.0 1.0 1.0 0.0 0.0 0.0 0.0 
Amlodipine besylate Hypoaesthesia 0.0 0.0 0.0 1.0 0.0 0.0 1.0 
Amlodipine besylate Hypotension 0.0 1.0 1.0 0.0 0.0 0.0 0.0 
Amlodipine besylate Insomnia 0.0 0.0 0.0 1.0 0.0 0.0 0.0 
Amlodipine besylate Jaundice 1.0 0.0 1.0 0.0 0.0 0.0 0.0 
Amlodipine besylate Leukopenia 0.0 1.0 1.0 0.0 0.0 0.0 0.0 
Amlodipine besylate Loss of consciousness 0.0 1.0 1.0 0.0 0.0 0.0 0.0 
Amlodipine besylate Malaise 0.0 0.0 0.0 1.0 0.0 0.0 0.0 
Amlodipine besylate Malnutrition 0.0 0.0 1.0 0.0 0.0 0.0 0.0 
Amlodipine besylate Mental disorder 0.0 1.0 0.0 1.0 0.0 0.0 0.0 
Amlodipine besylate Micturition disorder 0.0 0.0 0.0 0.0 0.0 0.0 1.0 
Amlodipine besylate Migraine 0.0 0.0 0.0 1.0 0.0 0.0 1.0 
Amlodipine besylate Mood swings 0.0 0.0 0.0 1.0 0.0 0.0 0.0 
Amlodipine besylate Muscle spasms 0.0 0.0 0.0 1.0 0.0 0.0 1.0 
Amlodipine besylate Muscle twitching 0.0 1.0 0.0 0.0 0.0 0.0 0.0 
Amlodipine besylate Muscular weakness 0.0 1.0 0.0 1.0 0.0 0.0 0.0 
Amlodipine besylate Myalgia 0.0 0.0 0.0 1.0 0.0 0.0 1.0 
Amlodipine besylate Myocardial infarction 0.0 1.0 0.0 1.0 0.0 0.0 0.0 
Amlodipine besylate Nausea 0.0 1.0 1.0 1.0 0.0 0.0 0.0 
Amlodipine besylate Nervous system disorder 1.0 1.0 0.0 0.0 0.0 0.0 0.0 
Amlodipine besylate Nervousness 0.0 0.0 0.0 1.0 0.0 0.0 0.0 
Amlodipine besylate Neuropathy peripheral 0.0 1.0 0.0 0.0 0.0 0.0 0.0 
Amlodipine besylate Nocturia 0.0 0.0 0.0 0.0 0.0 0.0 1.0 
Amlodipine besylate Oedema 0.0 0.0 0.0 1.0 0.0 0.0 0.0 
Amlodipine besylate Oedema peripheral 0.0 0.0 1.0 0.0 0.0 1.0 0.0 
Amlodipine besylate Orthostatic hypotension 0.0 0.0 1.0 0.0 0.0 0.0 0.0 
Amlodipine besylate Osteoarthritis 1.0 0.0 0.0 0.0 0.0 0.0 0.0 
Amlodipine besylate Pain 0.0 0.0 0.0 1.0 0.0 0.0 0.0 
Amlodipine besylate Palpitations 0.0 0.0 0.0 1.0 0.0 0.0 0.0 
Amlodipine besylate Pancreatitis 0.0 1.0 1.0 0.0 0.0 0.0 0.0 
Amlodipine besylate Paraesthesia 0.0 0.0 0.0 1.0 0.0 0.0 0.0 
Amlodipine besylate Peripheral ischaemia 1.0 1.0 0.0 0.0 0.0 0.0 0.0 
Amlodipine besylate Pollakiuria 0.0 0.0 0.0 1.0 0.0 0.0 0.0 
Amlodipine besylate Pruritus 0.0 0.0 0.0 1.0 0.0 0.0 1.0 
Amlodipine besylate Rash 0.0 1.0 0.0 1.0 0.0 0.0 0.0 
Amlodipine besylate Rash erythematous 0.0 1.0 0.0 0.0 0.0 0.0 0.0 
Amlodipine besylate Rash maculo-papular 0.0 0.0 1.0 0.0 0.0 0.0 0.0 
Amlodipine besylate Rhinitis 0.0 1.0 0.0 1.0 0.0 0.0 0.0 
Amlodipine besylate Shock 0.0 1.0 1.0 0.0 0.0 0.0 0.0 
Amlodipine besylate Skin discolouration 0.0 0.0 0.0 1.0 0.0 0.0 0.0 
Amlodipine besylate Somnolence 0.0 1.0 1.0 0.0 0.0 0.0 0.0 
Amlodipine besylate Syncope 0.0 1.0 1.0 0.0 0.0 0.0 0.0 
Amlodipine besylate Tachycardia 0.0 1.0 1.0 0.0 0.0 0.0 0.0 
Amlodipine besylate Thirst 1.0 0.0 0.0 0.0 0.0 0.0 0.0 
Amlodipine besylate Thrombocytopenia 0.0 1.0 1.0 0.0 0.0 0.0 0.0 
Amlodipine besylate Tinnitus 0.0 0.0 0.0 1.0 0.0 0.0 0.0 
Amlodipine besylate Tremor 0.0 0.0 0.0 1.0 0.0 0.0 0.0 
Amlodipine besylate Urticaria 0.0 0.0 0.0 0.0 0.0 0.0 1.0 
Amlodipine besylate Vasculitis 0.0 0.0 0.0 1.0 0.0 0.0 0.0 
Amlodipine besylate Vertigo 0.0 0.0 1.0 1.0 0.0 0.0 0.0 
Amlodipine besylate Visual impairment 0.0 1.0 0.0 1.0 1.0 0.0 0.0 
Amlodipine besylate Vomiting 0.0 1.0 1.0 0.0 0.0 0.0 0.0 
Amlodipine besylate Weight decreased 0.0 0.0 1.0 0.0 0.0 0.0 0.0 
Amlodipine besylate Weight increased 0.0 0.0 0.0 0.0 0.0 0.0 1.0 
Amoxicillin Abdominal discomfort 0.0 0.0 0.0 1.0 0.0 0.0 0.0 
Amoxicillin Abdominal distension 0.0 0.0 0.0 0.0 0.0 0.0 1.0 
Amoxicillin Abdominal pain upper 0.0 1.0 0.0 0.0 0.0 0.0 0.0 
Amoxicillin Abortion spontaneous 0.0 0.0 0.0 0.0 0.0 0.0 1.0 
Amoxicillin Acute generalised exanthematous pustulosis 0.0 1.0 1.0 0.0 0.0 0.0 0.0 
Amoxicillin Acute hepatic failure 1.0 1.0 0.0 0.0 0.0 0.0 0.0 
Amoxicillin Acute kidney injury 0.0 1.0 1.0 0.0 0.0 0.0 0.0 
Amoxicillin Acute respiratory distress syndrome 0.0 1.0 0.0 0.0 0.0 0.0 0.0 
Amoxicillin Agranulocytosis 0.0 1.0 1.0 0.0 0.0 0.0 0.0 
Amoxicillin Alanine aminotransferase increased 0.0 1.0 0.0 0.0 0.0 0.0 0.0 
Amoxicillin Alopecia 0.0 0.0 0.0 0.0 0.0 0.0 1.0 
Amoxicillin Anaemia 0.0 1.0 1.0 0.0 0.0 0.0 0.0 
Amoxicillin Anal incontinence 0.0 1.0 0.0 0.0 0.0 0.0 0.0 
Amoxicillin Anaphylactic reaction 0.0 1.0 0.0 0.0 0.0 1.0 0.0 
Amoxicillin Anaphylactic shock 0.0 1.0 1.0 0.0 0.0 0.0 0.0 
Amoxicillin Anaphylactoid reaction 0.0 1.0 0.0 0.0 0.0 0.0 0.0 
Amoxicillin Angioedema 0.0 1.0 0.0 0.0 0.0 0.0 1.0 
Amoxicillin Anuria 0.0 0.0 1.0 0.0 0.0 0.0 0.0 
Amoxicillin Anxiety 0.0 0.0 0.0 1.0 0.0 0.0 0.0 
Amoxicillin Aphthous ulcer 0.0 0.0 0.0 0.0 0.0 0.0 1.0 
Amoxicillin Arthralgia 0.0 0.0 0.0 1.0 0.0 0.0 0.0 
Amoxicillin Arthritis 0.0 0.0 0.0 1.0 0.0 0.0 0.0 
Amoxicillin Aspartate aminotransferase increased 0.0 1.0 0.0 0.0 0.0 0.0 0.0 
Amoxicillin Asthenia 0.0 1.0 0.0 1.0 0.0 0.0 0.0 
Amoxicillin Blister 0.0 0.0 0.0 1.0 0.0 0.0 0.0 
Amoxicillin Blood alkaline phosphatase increased 1.0 1.0 0.0 0.0 0.0 0.0 0.0 
Amoxicillin Blood bilirubin increased 0.0 1.0 0.0 0.0 0.0 0.0 0.0 
Amoxicillin Blood creatine phosphokinase increased 0.0 0.0 1.0 0.0 0.0 0.0 0.0 
Amoxicillin Blood creatinine increased 0.0 1.0 0.0 1.0 0.0 0.0 0.0 
Amoxicillin Blood pressure decreased 0.0 1.0 0.0 0.0 0.0 0.0 0.0 
Amoxicillin Bone marrow failure 0.0 0.0 1.0 0.0 0.0 0.0 0.0 
Amoxicillin Bone pain 0.0 0.0 0.0 1.0 0.0 0.0 0.0 
Amoxicillin Bronchitis 0.0 0.0 0.0 1.0 0.0 0.0 0.0 
Amoxicillin Bronchospasm 0.0 1.0 0.0 0.0 0.0 0.0 0.0 
Amoxicillin Burning sensation 0.0 0.0 0.0 1.0 0.0 0.0 0.0 
Amoxicillin C-reactive protein increased 0.0 1.0 1.0 0.0 0.0 0.0 0.0 
Amoxicillin Candida infection 0.0 0.0 0.0 1.0 0.0 0.0 0.0 
Amoxicillin Cardiac arrest 1.0 1.0 0.0 0.0 0.0 0.0 0.0 
Amoxicillin Cardio-respiratory arrest 1.0 1.0 0.0 0.0 0.0 0.0 0.0 
Amoxicillin Cardiopulmonary failure 1.0 0.0 0.0 0.0 0.0 0.0 0.0 
Amoxicillin Cardiovascular disorder 0.0 0.0 1.0 0.0 0.0 0.0 0.0 
Amoxicillin Chest discomfort 0.0 1.0 0.0 0.0 0.0 0.0 0.0 
Amoxicillin Chills 0.0 1.0 0.0 0.0 0.0 0.0 0.0 
Amoxicillin Choking 0.0 1.0 0.0 0.0 0.0 0.0 0.0 
Amoxicillin Cholecystitis 0.0 0.0 1.0 0.0 0.0 0.0 0.0 
Amoxicillin Cholestasis 0.0 0.0 1.0 0.0 0.0 0.0 0.0 
Amoxicillin Circulatory collapse 0.0 1.0 0.0 0.0 0.0 0.0 0.0 
Amoxicillin Clostridium difficile colitis 1.0 0.0 1.0 0.0 0.0 0.0 0.0 
Amoxicillin Clostridium difficile infection 0.0 0.0 0.0 1.0 0.0 0.0 0.0 
Amoxicillin Coagulopathy 1.0 1.0 0.0 0.0 0.0 0.0 0.0 
Amoxicillin Coma 0.0 1.0 0.0 0.0 0.0 0.0 0.0 
Amoxicillin Completed suicide 1.0 0.0 0.0 0.0 0.0 0.0 0.0 
Amoxicillin Confusional state 0.0 0.0 0.0 1.0 0.0 0.0 0.0 
Amoxicillin Conjunctival hyperaemia 0.0 1.0 0.0 0.0 0.0 0.0 0.0 
Amoxicillin Conjunctivitis 0.0 1.0 0.0 0.0 0.0 0.0 0.0 
Amoxicillin Contusion 0.0 0.0 0.0 0.0 0.0 0.0 1.0 
Amoxicillin Crohn's disease 0.0 0.0 0.0 0.0 0.0 0.0 1.0 
Amoxicillin Cyanosis 0.0 1.0 0.0 0.0 0.0 0.0 0.0 
Amoxicillin Deafness 0.0 0.0 0.0 1.0 0.0 0.0 0.0 
Amoxicillin Death 1.0 0.0 0.0 0.0 0.0 0.0 0.0 
Amoxicillin Decreased appetite 0.0 0.0 0.0 1.0 0.0 0.0 0.0 
Amoxicillin Dehydration 0.0 0.0 1.0 0.0 0.0 0.0 0.0 
Amoxicillin Delirium 0.0 0.0 0.0 0.0 0.0 0.0 1.0 
Amoxicillin Depressed mood 0.0 0.0 0.0 1.0 0.0 0.0 0.0 
Amoxicillin Depression 0.0 0.0 0.0 1.0 0.0 0.0 0.0 
Amoxicillin Dermatitis 0.0 0.0 0.0 0.0 0.0 0.0 1.0 
Amoxicillin Dermatitis allergic 0.0 0.0 0.0 0.0 0.0 0.0 1.0 
Amoxicillin Dermatitis bullous 0.0 1.0 0.0 0.0 0.0 0.0 0.0 
Amoxicillin Diarrhoea 0.0 1.0 0.0 1.0 0.0 0.0 0.0 
Amoxicillin Diplopia 1.0 0.0 0.0 0.0 0.0 0.0 0.0 
Amoxicillin Disturbance in attention 0.0 0.0 0.0 1.0 0.0 0.0 0.0 
Amoxicillin Dizziness 0.0 0.0 0.0 1.0 0.0 0.0 0.0 
Amoxicillin Drug abuse 0.0 0.0 1.0 0.0 0.0 0.0 0.0 
Amoxicillin Drug eruption 0.0 0.0 1.0 0.0 0.0 0.0 0.0 
Amoxicillin Drug hypersensitivity 0.0 1.0 0.0 0.0 0.0 0.0 1.0 
Amoxicillin Drug intolerance 0.0 1.0 0.0 1.0 0.0 0.0 0.0 
Amoxicillin Drug reaction with eosinophilia and systemic symptoms 0.0 1.0 1.0 0.0 0.0 0.0 0.0 
Amoxicillin Drug resistance 0.0 0.0 1.0 0.0 0.0 0.0 0.0 
Amoxicillin Drug-induced liver injury 0.0 1.0 1.0 0.0 0.0 0.0 0.0 
Amoxicillin Dry skin 0.0 0.0 0.0 1.0 0.0 0.0 0.0 
Amoxicillin Dysarthria 1.0 0.0 0.0 0.0 0.0 0.0 0.0 
Amoxicillin Dysgeusia 0.0 0.0 0.0 0.0 0.0 0.0 1.0 
Amoxicillin Dysphagia 0.0 1.0 0.0 1.0 0.0 0.0 0.0 
Amoxicillin Dysphonia 0.0 1.0 0.0 0.0 0.0 0.0 0.0 
Amoxicillin Dyspnoea 0.0 1.0 0.0 0.0 0.0 0.0 0.0 
Amoxicillin Ecchymosis 0.0 0.0 1.0 0.0 0.0 0.0 0.0 
Amoxicillin Eczema 0.0 0.0 0.0 1.0 0.0 0.0 0.0 
Amoxicillin Encephalitis 1.0 0.0 0.0 0.0 0.0 0.0 0.0 
Amoxicillin Enteritis 0.0 0.0 1.0 0.0 0.0 0.0 0.0 
Amoxicillin Enterocolitis 0.0 0.0 1.0 0.0 0.0 0.0 0.0 
Amoxicillin Eosinophilia 0.0 1.0 1.0 0.0 0.0 0.0 0.0 
Amoxicillin Erythema 0.0 1.0 0.0 0.0 0.0 0.0 0.0 
Amoxicillin Eye pain 1.0 0.0 0.0 0.0 0.0 0.0 0.0 
Amoxicillin Eye swelling 0.0 0.0 0.0 0.0 0.0 0.0 1.0 
Amoxicillin Eyelid oedema 0.0 1.0 0.0 0.0 0.0 0.0 0.0 
Amoxicillin Face oedema 0.0 1.0 0.0 0.0 0.0 0.0 0.0 
Amoxicillin Fatigue 0.0 0.0 0.0 1.0 0.0 0.0 0.0 
Amoxicillin Feeling abnormal 0.0 1.0 0.0 1.0 0.0 0.0 0.0 
Amoxicillin Feeling hot 0.0 1.0 0.0 0.0 0.0 0.0 1.0 
Amoxicillin Flank pain 0.0 1.0 0.0 1.0 0.0 0.0 0.0 
Amoxicillin Flatulence 0.0 0.0 0.0 1.0 0.0 0.0 0.0 
Amoxicillin Flushing 0.0 1.0 0.0 0.0 0.0 0.0 0.0 
Amoxicillin Foetal growth restriction 0.0 0.0 0.0 0.0 1.0 0.0 0.0 
Amoxicillin Gait disturbance 0.0 0.0 0.0 0.0 0.0 0.0 1.0 
Amoxicillin Gamma-glutamyltransferase increased 0.0 1.0 0.0 0.0 0.0 0.0 0.0 
Amoxicillin Gastrointestinal haemorrhage 0.0 0.0 1.0 0.0 0.0 0.0 0.0 
Amoxicillin Gastrooesophageal reflux disease 0.0 0.0 0.0 1.0 0.0 0.0 0.0 
Amoxicillin Generalised oedema 0.0 0.0 1.0 0.0 0.0 0.0 0.0 
Amoxicillin Haematoma 0.0 0.0 1.0 0.0 0.0 0.0 0.0 
Amoxicillin Haematuria 0.0 0.0 1.0 0.0 0.0 0.0 0.0 
Amoxicillin Haemodynamic instability 1.0 1.0 0.0 0.0 0.0 0.0 0.0 
Amoxicillin Haemolytic anaemia 0.0 0.0 1.0 0.0 0.0 0.0 0.0 
Amoxicillin Haemorrhoids 0.0 0.0 0.0 1.0 0.0 0.0 0.0 
Amoxicillin Hallucination 0.0 0.0 0.0 1.0 0.0 0.0 0.0 
Amoxicillin Headache 0.0 0.0 0.0 1.0 0.0 0.0 0.0 
Amoxicillin Heart rate increased 0.0 1.0 0.0 0.0 0.0 0.0 0.0 
Amoxicillin Hepatic enzyme increased 0.0 0.0 1.0 0.0 0.0 0.0 0.0 
Amoxicillin Hepatic failure 0.0 1.0 0.0 0.0 0.0 0.0 0.0 
Amoxicillin Hepatic function abnormal 0.0 0.0 1.0 0.0 0.0 0.0 0.0 
Amoxicillin Hepatitis 0.0 0.0 1.0 0.0 0.0 0.0 0.0 
Amoxicillin Hepatitis acute 0.0 1.0 1.0 0.0 0.0 0.0 0.0 
Amoxicillin Hepatitis cholestatic 0.0 0.0 1.0 0.0 0.0 0.0 0.0 
Amoxicillin Hepatocellular injury 0.0 1.0 1.0 0.0 0.0 0.0 0.0 
Amoxicillin Hydronephrosis 0.0 1.0 0.0 0.0 0.0 0.0 0.0 
Amoxicillin Hyperbilirubinaemia 0.0 0.0 0.0 0.0 0.0 0.0 1.0 
Amoxicillin Hyperhidrosis 0.0 1.0 0.0 1.0 0.0 0.0 0.0 
Amoxicillin Hyperkalaemia 0.0 1.0 1.0 0.0 0.0 0.0 0.0 
Amoxicillin Hypersensitivity 0.0 1.0 0.0 0.0 0.0 0.0 1.0 
Amoxicillin Hypersensitivity vasculitis 0.0 0.0 1.0 0.0 0.0 0.0 0.0 
Amoxicillin Hypertension 0.0 1.0 0.0 1.0 0.0 0.0 0.0 
Amoxicillin Hyperthermia 0.0 0.0 1.0 0.0 0.0 0.0 0.0 
Amoxicillin Hypoaesthesia 0.0 0.0 1.0 1.0 0.0 0.0 0.0 
Amoxicillin Hypokalaemia 0.0 0.0 1.0 0.0 0.0 0.0 0.0 
Amoxicillin Hyponatraemia 0.0 1.0 1.0 0.0 0.0 0.0 0.0 
Amoxicillin Hypotension 0.0 1.0 1.0 0.0 0.0 0.0 0.0 
Amoxicillin Hypoxia 0.0 1.0 0.0 0.0 0.0 0.0 0.0 
Amoxicillin Infection 0.0 1.0 0.0 1.0 0.0 0.0 0.0 
Amoxicillin Influenza 0.0 1.0 0.0 1.0 0.0 0.0 0.0 
Amoxicillin Insomnia 0.0 0.0 0.0 1.0 0.0 0.0 1.0 
Amoxicillin Irritability 0.0 0.0 0.0 1.0 0.0 0.0 0.0 
Amoxicillin Irritable bowel syndrome 0.0 0.0 1.0 0.0 0.0 0.0 0.0 
Amoxicillin Jaundice 0.0 0.0 1.0 0.0 0.0 0.0 0.0 
Amoxicillin Jaundice cholestatic 0.0 0.0 1.0 0.0 0.0 0.0 0.0 
Amoxicillin Joint swelling 0.0 1.0 0.0 1.0 0.0 0.0 0.0 
Amoxicillin Laryngeal oedema 0.0 1.0 0.0 0.0 0.0 0.0 0.0 
Amoxicillin Leukocytosis 0.0 0.0 1.0 0.0 0.0 0.0 0.0 
Amoxicillin Leukopenia 0.0 0.0 1.0 0.0 0.0 0.0 0.0 
Amoxicillin Lip swelling 0.0 1.0 0.0 0.0 0.0 0.0 1.0 
Amoxicillin Liver disorder 0.0 0.0 1.0 0.0 0.0 0.0 0.0 
Amoxicillin Liver function test abnormal 1.0 1.0 1.0 0.0 0.0 0.0 0.0 
Amoxicillin Liver injury 0.0 1.0 0.0 0.0 0.0 0.0 0.0 
Amoxicillin Loss of consciousness 0.0 1.0 0.0 0.0 0.0 0.0 0.0 
Amoxicillin Lower respiratory tract infection 0.0 0.0 0.0 0.0 0.0 0.0 1.0 
Amoxicillin Lung infiltration 0.0 0.0 1.0 0.0 0.0 0.0 0.0 
Amoxicillin Lymphadenopathy 0.0 1.0 1.0 0.0 0.0 0.0 0.0 
Amoxicillin Malaise 0.0 1.0 0.0 1.0 0.0 0.0 0.0 
Amoxicillin Memory impairment 0.0 0.0 0.0 1.0 0.0 0.0 0.0 
Amoxicillin Metabolic acidosis 0.0 1.0 0.0 0.0 0.0 0.0 0.0 
Amoxicillin Multiple organ dysfunction syndrome 1.0 1.0 0.0 0.0 0.0 0.0 0.0 
Amoxicillin Muscle spasms 0.0 0.0 0.0 0.0 0.0 0.0 1.0 
Amoxicillin Muscle twitching 0.0 0.0 0.0 0.0 0.0 0.0 1.0 
Amoxicillin Muscular weakness 0.0 1.0 0.0 1.0 0.0 0.0 0.0 
Amoxicillin Musculoskeletal stiffness 0.0 0.0 0.0 0.0 0.0 0.0 1.0 
Amoxicillin Myoclonus 0.0 0.0 1.0 0.0 0.0 0.0 0.0 
Amoxicillin Nausea 0.0 1.0 0.0 1.0 0.0 0.0 0.0 
Amoxicillin Nephritis 0.0 0.0 1.0 0.0 0.0 0.0 0.0 
Amoxicillin Nephropathy 0.0 0.0 1.0 0.0 0.0 0.0 0.0 
Amoxicillin Nervous system disorder 0.0 1.0 0.0 0.0 0.0 0.0 0.0 
Amoxicillin Nervousness 0.0 0.0 0.0 1.0 0.0 0.0 0.0 
Amoxicillin Neutropenia 0.0 0.0 1.0 0.0 0.0 0.0 0.0 
Amoxicillin Obstructive airways disorder 0.0 0.0 0.0 1.0 0.0 0.0 0.0 
Amoxicillin Ocular hyperaemia 0.0 0.0 1.0 0.0 0.0 0.0 0.0 
Amoxicillin Oedema peripheral 0.0 1.0 0.0 0.0 0.0 0.0 0.0 
Amoxicillin Oral discomfort 0.0 0.0 0.0 1.0 0.0 0.0 0.0 
Amoxicillin Oral pain 0.0 0.0 0.0 0.0 0.0 0.0 1.0 
Amoxicillin Oropharyngeal pain 0.0 0.0 0.0 1.0 0.0 0.0 0.0 
Amoxicillin Oxygen saturation decreased 0.0 1.0 0.0 0.0 0.0 0.0 0.0 
Amoxicillin Pain 0.0 0.0 0.0 0.0 0.0 0.0 1.0 
Amoxicillin Pain in extremity 0.0 0.0 0.0 1.0 0.0 0.0 0.0 
Amoxicillin Pallor 0.0 1.0 0.0 0.0 0.0 0.0 0.0 
Amoxicillin Palpitations 0.0 1.0 0.0 1.0 0.0 0.0 0.0 
Amoxicillin Pancreatitis acute 0.0 0.0 1.0 0.0 0.0 0.0 0.0 
Amoxicillin Pancytopenia 0.0 1.0 1.0 0.0 0.0 0.0 0.0 
Amoxicillin Panic attack 0.0 1.0 0.0 1.0 0.0 0.0 0.0 
Amoxicillin Paraesthesia 0.0 1.0 0.0 0.0 0.0 0.0 0.0 
Amoxicillin Parosmia 0.0 0.0 0.0 0.0 0.0 0.0 1.0 
Amoxicillin Petechiae 0.0 0.0 1.0 0.0 0.0 0.0 0.0 
Amoxicillin Pharyngeal oedema 0.0 1.0 0.0 0.0 0.0 0.0 0.0 
Amoxicillin Pharyngitis 0.0 0.0 0.0 1.0 0.0 0.0 0.0 
Amoxicillin Photophobia 0.0 0.0 0.0 1.0 0.0 0.0 0.0 
Amoxicillin Photosensitivity reaction 0.0 0.0 0.0 0.0 0.0 0.0 1.0 
Amoxicillin Platelet count decreased 0.0 1.0 0.0 0.0 0.0 0.0 0.0 
Amoxicillin Pneumonia 0.0 1.0 0.0 0.0 0.0 0.0 0.0 
Amoxicillin Pneumonia aspiration 1.0 0.0 0.0 0.0 0.0 0.0 0.0 
Amoxicillin Pneumonia bacterial 0.0 0.0 1.0 0.0 0.0 0.0 0.0 
Amoxicillin Pneumonitis 0.0 0.0 1.0 0.0 0.0 0.0 0.0 
Amoxicillin Pneumothorax 0.0 1.0 0.0 0.0 0.0 0.0 0.0 
Amoxicillin Pollakiuria 0.0 0.0 0.0 0.0 0.0 0.0 1.0 
Amoxicillin Premature baby 0.0 0.0 0.0 0.0 1.0 0.0 0.0 
Amoxicillin Premature delivery 0.0 0.0 0.0 0.0 0.0 0.0 1.0 
Amoxicillin Presyncope 0.0 0.0 0.0 0.0 0.0 0.0 1.0 
Amoxicillin Proteinuria 0.0 0.0 1.0 0.0 0.0 0.0 0.0 
Amoxicillin Pruritus 0.0 1.0 0.0 0.0 0.0 1.0 0.0 
Amoxicillin Pruritus generalised 0.0 1.0 0.0 0.0 0.0 0.0 1.0 
Amoxicillin Pseudomembranous colitis 0.0 0.0 1.0 0.0 0.0 0.0 0.0 
Amoxicillin Psychotic disorder 0.0 0.0 1.0 0.0 0.0 0.0 0.0 
Amoxicillin Pulmonary alveolar haemorrhage 0.0 1.0 0.0 0.0 0.0 0.0 0.0 
Amoxicillin Pulmonary oedema 0.0 1.0 0.0 0.0 0.0 0.0 0.0 
Amoxicillin Purpura 0.0 0.0 1.0 0.0 0.0 0.0 0.0 
Amoxicillin Pyrexia 0.0 1.0 1.0 0.0 0.0 0.0 0.0 
Amoxicillin Rash 0.0 1.0 0.0 0.0 0.0 1.0 0.0 
Amoxicillin Rash erythematous 0.0 1.0 0.0 0.0 0.0 0.0 0.0 
Amoxicillin Rash generalised 0.0 0.0 0.0 0.0 0.0 0.0 1.0 
Amoxicillin Rash macular 0.0 0.0 0.0 0.0 0.0 0.0 1.0 
Amoxicillin Rash maculo-papular 0.0 0.0 1.0 0.0 0.0 0.0 0.0 
Amoxicillin Rash vesicular 0.0 0.0 1.0 0.0 0.0 0.0 0.0 
Amoxicillin Renal failure 0.0 1.0 0.0 0.0 0.0 0.0 0.0 
Amoxicillin Renal impairment 1.0 1.0 0.0 0.0 0.0 0.0 0.0 
Amoxicillin Renal pain 0.0 1.0 0.0 0.0 0.0 0.0 0.0 
Amoxicillin Renal tubular necrosis 0.0 0.0 1.0 0.0 0.0 0.0 0.0 
Amoxicillin Respiratory distress 0.0 1.0 0.0 0.0 0.0 0.0 0.0 
Amoxicillin Respiratory failure 1.0 1.0 0.0 0.0 0.0 0.0 0.0 
Amoxicillin Restlessness 0.0 0.0 0.0 1.0 0.0 0.0 0.0 
Amoxicillin Rhabdomyolysis 0.0 0.0 1.0 0.0 0.0 0.0 0.0 
Amoxicillin Rhinorrhoea 0.0 1.0 0.0 0.0 0.0 0.0 0.0 
Amoxicillin Sepsis 1.0 1.0 0.0 0.0 0.0 0.0 0.0 
Amoxicillin Septic shock 1.0 1.0 0.0 0.0 0.0 0.0 0.0 
Amoxicillin Sinusitis 0.0 0.0 0.0 1.0 0.0 0.0 0.0 
Amoxicillin Skin burning sensation 0.0 0.0 0.0 0.0 0.0 0.0 1.0 
Amoxicillin Skin exfoliation 0.0 1.0 0.0 1.0 0.0 0.0 0.0 
Amoxicillin Skin lesion 0.0 1.0 0.0 0.0 0.0 0.0 0.0 
Amoxicillin Skin reaction 0.0 1.0 0.0 0.0 0.0 0.0 0.0 
Amoxicillin Sleep disorder 0.0 0.0 0.0 1.0 0.0 0.0 0.0 
Amoxicillin Somnolence 0.0 1.0 0.0 0.0 0.0 0.0 0.0 
Amoxicillin Sopor 0.0 0.0 1.0 0.0 0.0 0.0 0.0 
Amoxicillin Speech disorder 0.0 1.0 0.0 0.0 0.0 0.0 0.0 
Amoxicillin Splenomegaly 0.0 0.0 0.0 0.0 0.0 0.0 1.0 
Amoxicillin Stevens-Johnson syndrome 1.0 1.0 1.0 0.0 0.0 0.0 0.0 
Amoxicillin Stomatitis 0.0 1.0 0.0 0.0 0.0 0.0 0.0 
Amoxicillin Stress 0.0 0.0 0.0 1.0 0.0 0.0 0.0 
Amoxicillin Suicidal ideation 0.0 1.0 0.0 0.0 0.0 0.0 0.0 
Amoxicillin Swelling face 0.0 1.0 0.0 0.0 0.0 0.0 0.0 
Amoxicillin Swollen tongue 0.0 1.0 0.0 1.0 0.0 0.0 0.0 
Amoxicillin Syncope 0.0 1.0 0.0 0.0 0.0 0.0 0.0 
Amoxicillin Tachycardia 0.0 1.0 0.0 0.0 0.0 0.0 0.0 
Amoxicillin Throat irritation 0.0 0.0 0.0 0.0 0.0 0.0 1.0 
Amoxicillin Throat tightness 0.0 0.0 0.0 0.0 0.0 0.0 1.0 
Amoxicillin Thrombocytopenia 0.0 1.0 1.0 0.0 0.0 0.0 0.0 
Amoxicillin Tinnitus 0.0 0.0 0.0 1.0 0.0 0.0 0.0 
Amoxicillin Tongue oedema 0.0 1.0 1.0 0.0 0.0 0.0 0.0 
Amoxicillin Toxic epidermal necrolysis 1.0 1.0 0.0 0.0 0.0 0.0 0.0 
Amoxicillin Toxic skin eruption 0.0 0.0 1.0 0.0 0.0 0.0 0.0 
Amoxicillin Transaminases increased 0.0 1.0 1.0 0.0 0.0 0.0 0.0 
Amoxicillin Treatment failure 0.0 1.0 0.0 0.0 0.0 0.0 0.0 
Amoxicillin Tremor 0.0 1.0 0.0 0.0 0.0 0.0 0.0 
Amoxicillin Tubulointerstitial nephritis 0.0 1.0 1.0 0.0 0.0 0.0 0.0 
Amoxicillin Urinary incontinence 0.0 1.0 0.0 0.0 0.0 0.0 0.0 
Amoxicillin Urinary tract infection 0.0 0.0 0.0 1.0 0.0 0.0 0.0 
Amoxicillin Urticaria 0.0 1.0 0.0 0.0 0.0 1.0 1.0 
Amoxicillin Vascular purpura 0.0 0.0 1.0 0.0 0.0 0.0 0.0 
Amoxicillin Vasculitis 1.0 0.0 0.0 0.0 0.0 0.0 0.0 
Amoxicillin Vertigo 0.0 0.0 0.0 1.0 0.0 0.0 0.0 
Amoxicillin Vision blurred 0.0 0.0 0.0 1.0 0.0 0.0 0.0 
Amoxicillin Visual impairment 0.0 1.0 0.0 1.0 0.0 0.0 0.0 
Amoxicillin Vomiting 0.0 1.0 1.0 0.0 0.0 0.0 0.0 
Amoxicillin Weight decreased 0.0 0.0 0.0 1.0 0.0 0.0 0.0 
Amoxicillin Wheezing 0.0 1.0 0.0 1.0 0.0 0.0 0.0 
Amoxicillin White blood cell count increased 0.0 1.0 0.0 0.0 0.0 0.0 0.0 
Amphetamine Cardiomyopathy 0.0 0.0 1.0 0.0 0.0 0.0 0.0 
Amphetamine Cerebrovascular accident 0.0 0.0 1.0 0.0 0.0 0.0 0.0 
Amphetamine Completed suicide 1.0 0.0 0.0 0.0 0.0 0.0 0.0 
Amphetamine Drug abuse 1.0 0.0 0.0 0.0 0.0 0.0 0.0 
Amphetamine Metabolic acidosis 1.0 0.0 0.0 0.0 0.0 0.0 0.0 
Amphetamine Rhabdomyolysis 1.0 0.0 1.0 0.0 0.0 0.0 0.0 
Amphetamine Seizure 1.0 0.0 0.0 0.0 0.0 0.0 0.0 
Amphetamine sulfate Rhabdomyolysis 1.0 0.0 0.0 0.0 0.0 0.0 0.0 
Amphotericin b Abdominal pain 0.0 1.0 0.0 0.0 0.0 0.0 0.0 
Amphotericin b Acute kidney injury 1.0 1.0 0.0 0.0 0.0 0.0 0.0 
Amphotericin b Acute myeloid leukaemia 1.0 0.0 0.0 0.0 0.0 0.0 0.0 
Amphotericin b Alanine aminotransferase increased 1.0 1.0 0.0 0.0 0.0 0.0 0.0 
Amphotericin b Anaemia 1.0 1.0 0.0 0.0 0.0 0.0 0.0 
Amphotericin b Anaphylactic reaction 0.0 1.0 0.0 0.0 0.0 0.0 0.0 
Amphotericin b Ascites 1.0 0.0 0.0 0.0 0.0 0.0 0.0 
Amphotericin b Aspartate aminotransferase increased 0.0 1.0 0.0 0.0 0.0 0.0 0.0 
Amphotericin b Back pain 1.0 0.0 0.0 0.0 0.0 0.0 0.0 
Amphotericin b Blood alkaline phosphatase increased 0.0 0.0 0.0 0.0 0.0 0.0 1.0 
Amphotericin b Blood creatinine increased 1.0 1.0 0.0 0.0 0.0 0.0 0.0 
Amphotericin b Blood potassium decreased 1.0 0.0 0.0 0.0 0.0 0.0 0.0 
Amphotericin b Bone marrow failure 1.0 0.0 0.0 0.0 0.0 0.0 0.0 
Amphotericin b Bronchospasm 0.0 1.0 0.0 0.0 0.0 0.0 0.0 
Amphotericin b Candida infection 1.0 0.0 0.0 0.0 0.0 0.0 0.0 
Amphotericin b Cardiac arrest 1.0 1.0 0.0 0.0 0.0 0.0 0.0 
Amphotericin b Cardiac failure 1.0 0.0 0.0 0.0 0.0 0.0 0.0 
Amphotericin b Chills 1.0 1.0 0.0 0.0 0.0 0.0 0.0 
Amphotericin b Confusional state 1.0 0.0 0.0 0.0 0.0 0.0 0.0 
Amphotericin b Death 1.0 0.0 0.0 0.0 0.0 0.0 0.0 
Amphotericin b Depressed level of consciousness 1.0 0.0 0.0 0.0 0.0 0.0 0.0 
Amphotericin b Dermatitis exfoliative 0.0 0.0 1.0 0.0 0.0 0.0 0.0 
Amphotericin b Diarrhoea 1.0 0.0 0.0 0.0 0.0 0.0 0.0 
Amphotericin b Disease progression 1.0 0.0 0.0 0.0 0.0 0.0 0.0 
Amphotericin b Dyspnoea 0.0 1.0 0.0 0.0 0.0 0.0 0.0 
Amphotericin b Eosinophilia 0.0 0.0 1.0 0.0 0.0 0.0 0.0 
Amphotericin b Fatigue 0.0 0.0 0.0 0.0 0.0 0.0 1.0 
Amphotericin b Febrile neutropenia 1.0 1.0 0.0 0.0 0.0 0.0 0.0 
Amphotericin b Fungal infection 1.0 0.0 0.0 0.0 0.0 0.0 0.0 
Amphotericin b Gastrointestinal disorder 1.0 0.0 0.0 0.0 0.0 0.0 0.0 
Amphotericin b Haemoptysis 1.0 0.0 0.0 0.0 0.0 0.0 0.0 
Amphotericin b Hepatic enzyme increased 1.0 0.0 0.0 0.0 0.0 0.0 0.0 
Amphotericin b Hepatic failure 1.0 1.0 0.0 0.0 0.0 0.0 0.0 
Amphotericin b Hepatic function abnormal 1.0 0.0 0.0 0.0 0.0 0.0 0.0 
Amphotericin b Hyperkalaemia 1.0 1.0 0.0 0.0 0.0 0.0 0.0 
Amphotericin b Hypersensitivity 0.0 1.0 0.0 0.0 0.0 0.0 0.0 
Amphotericin b Hypokalaemia 1.0 1.0 0.0 0.0 0.0 0.0 0.0 
Amphotericin b Hypotension 1.0 1.0 0.0 0.0 0.0 0.0 0.0 
Amphotericin b Hypoxia 1.0 0.0 0.0 0.0 0.0 0.0 0.0 
Amphotericin b Infection 1.0 0.0 0.0 0.0 0.0 0.0 0.0 
Amphotericin b Jaundice 1.0 0.0 0.0 0.0 0.0 0.0 0.0 
Amphotericin b Liver function test abnormal 0.0 0.0 0.0 0.0 0.0 0.0 1.0 
Amphotericin b Multiple organ dysfunction syndrome 1.0 1.0 0.0 0.0 0.0 0.0 0.0 
Amphotericin b Nausea 0.0 1.0 0.0 0.0 0.0 0.0 0.0 
Amphotericin b Neutropenia 1.0 1.0 0.0 0.0 0.0 0.0 0.0 
Amphotericin b Oxygen saturation decreased 0.0 1.0 0.0 0.0 0.0 0.0 0.0 
Amphotericin b Pain 0.0 0.0 0.0 0.0 0.0 0.0 1.0 
Amphotericin b Pancytopenia 1.0 1.0 0.0 0.0 0.0 0.0 0.0 
Amphotericin b Platelet count decreased 1.0 1.0 0.0 0.0 0.0 0.0 0.0 
Amphotericin b Pneumonia 1.0 0.0 0.0 0.0 0.0 0.0 0.0 
Amphotericin b Pruritus 1.0 0.0 0.0 0.0 0.0 0.0 0.0 
Amphotericin b Pyrexia 1.0 1.0 0.0 0.0 0.0 0.0 0.0 
Amphotericin b Rash 1.0 1.0 0.0 0.0 0.0 0.0 0.0 
Amphotericin b Renal disorder 1.0 0.0 0.0 0.0 0.0 0.0 0.0 
Amphotericin b Renal failure 1.0 1.0 0.0 0.0 0.0 0.0 0.0 
Amphotericin b Renal impairment 1.0 0.0 0.0 0.0 0.0 0.0 0.0 
Amphotericin b Respiratory disorder 1.0 1.0 0.0 0.0 0.0 0.0 0.0 
Amphotericin b Respiratory distress 0.0 1.0 0.0 0.0 0.0 0.0 0.0 
Amphotericin b Respiratory failure 1.0 1.0 0.0 0.0 0.0 0.0 0.0 
Amphotericin b Seizure 0.0 1.0 0.0 0.0 0.0 0.0 0.0 
Amphotericin b Sepsis 1.0 1.0 0.0 0.0 0.0 0.0 0.0 
Amphotericin b Septic shock 1.0 0.0 0.0 0.0 0.0 0.0 0.0 
Amphotericin b Shock 1.0 0.0 0.0 0.0 0.0 0.0 0.0 
Amphotericin b Stevens-Johnson syndrome 1.0 0.0 0.0 0.0 0.0 0.0 0.0 
Amphotericin b Tachycardia 0.0 1.0 0.0 0.0 0.0 0.0 0.0 
Amphotericin b Tachypnoea 0.0 0.0 0.0 0.0 0.0 0.0 1.0 
Amphotericin b Thrombocytopenia 1.0 1.0 0.0 0.0 0.0 0.0 0.0 
Amphotericin b Toxic epidermal necrolysis 1.0 1.0 0.0 0.0 0.0 0.0 0.0 
Amphotericin b Vomiting 1.0 0.0 0.0 0.0 0.0 0.0 0.0 
Ampicillin Anaphylactic reaction 0.0 1.0 0.0 0.0 0.0 0.0 0.0 
Ampicillin Pruritus 0.0 0.0 1.0 0.0 0.0 0.0 0.0 
Ampicillin Rash 0.0 0.0 1.0 0.0 0.0 0.0 0.0 
Ampicillin Urticaria 0.0 0.0 1.0 0.0 0.0 0.0 0.0 
Anagrelide Cardiac failure 1.0 0.0 0.0 0.0 0.0 0.0 0.0 
Anagrelide Renal impairment 0.0 0.0 0.0 0.0 0.0 0.0 1.0 
Anagrelide hydrochloride Confusional state 0.0 0.0 1.0 0.0 0.0 0.0 0.0 
Anagrelide hydrochloride Cough 0.0 0.0 1.0 0.0 0.0 0.0 0.0 
Anagrelide hydrochloride Dyspnoea 0.0 0.0 0.0 1.0 0.0 0.0 0.0 
Anagrelide hydrochloride Headache 1.0 0.0 0.0 0.0 0.0 0.0 0.0 
Anagrelide hydrochloride Pyrexia 0.0 0.0 1.0 0.0 0.0 0.0 0.0 
Anagrelide hydrochloride Syncope 0.0 0.0 1.0 0.0 0.0 0.0 0.0 
Anastrozole Abasia 0.0 0.0 0.0 0.0 0.0 0.0 1.0 
Anastrozole Abdominal pain 0.0 1.0 0.0 1.0 0.0 0.0 0.0 
Anastrozole Acute hepatic failure 1.0 1.0 0.0 0.0 0.0 0.0 0.0 
Anastrozole Acute kidney injury 0.0 1.0 1.0 0.0 0.0 0.0 0.0 
Anastrozole Acute myeloid leukaemia 1.0 1.0 0.0 0.0 0.0 0.0 0.0 
Anastrozole Alopecia 0.0 0.0 0.0 1.0 0.0 0.0 1.0 
Anastrozole Amnesia 0.0 0.0 0.0 0.0 0.0 0.0 1.0 
Anastrozole Anaemia 0.0 1.0 0.0 0.0 0.0 0.0 0.0 
Anastrozole Anger 0.0 0.0 0.0 0.0 0.0 0.0 1.0 
Anastrozole Anxiety 0.0 0.0 0.0 0.0 0.0 0.0 1.0 
Anastrozole Arthralgia 0.0 0.0 0.0 1.0 0.0 0.0 1.0 
Anastrozole Arthritis 0.0 0.0 0.0 1.0 0.0 0.0 0.0 
Anastrozole Arthropathy 0.0 0.0 0.0 1.0 0.0 0.0 0.0 
Anastrozole Ascites 1.0 1.0 0.0 0.0 0.0 0.0 0.0 
Anastrozole Asthenia 0.0 0.0 0.0 1.0 0.0 0.0 0.0 
Anastrozole Atrial fibrillation 0.0 1.0 0.0 0.0 0.0 0.0 0.0 
Anastrozole Back pain 0.0 1.0 0.0 0.0 0.0 0.0 0.0 
Anastrozole Balance disorder 0.0 0.0 0.0 1.0 0.0 0.0 0.0 
Anastrozole Blister 0.0 0.0 0.0 1.0 0.0 0.0 0.0 
Anastrozole Blood alkaline phosphatase increased 0.0 0.0 0.0 0.0 0.0 0.0 1.0 
Anastrozole Blood creatinine increased 0.0 1.0 1.0 0.0 0.0 0.0 0.0 
Anastrozole Blood pressure decreased 1.0 1.0 0.0 0.0 0.0 0.0 0.0 
Anastrozole Bone disorder 0.0 0.0 0.0 1.0 0.0 0.0 0.0 
Anastrozole Bone pain 0.0 0.0 0.0 1.0 0.0 0.0 1.0 
Anastrozole Breast cancer 0.0 0.0 0.0 0.0 0.0 0.0 1.0 
Anastrozole Breast pain 0.0 0.0 0.0 0.0 0.0 0.0 1.0 
Anastrozole Burning sensation 0.0 0.0 0.0 1.0 0.0 0.0 0.0 
Anastrozole Cardiac arrest 0.0 1.0 0.0 0.0 0.0 0.0 0.0 
Anastrozole Cardiac failure 1.0 1.0 0.0 0.0 0.0 0.0 0.0 
Anastrozole Cardiomyopathy 0.0 0.0 1.0 0.0 0.0 0.0 0.0 
Anastrozole Carpal tunnel syndrome 0.0 0.0 0.0 1.0 0.0 0.0 0.0 
Anastrozole Cataract 0.0 0.0 0.0 1.0 0.0 0.0 0.0 
Anastrozole Cellulitis 1.0 0.0 1.0 0.0 0.0 0.0 0.0 
Anastrozole Cerebral infarction 0.0 1.0 0.0 0.0 0.0 0.0 0.0 
Anastrozole Cerebrovascular accident 1.0 1.0 1.0 0.0 0.0 0.0 0.0 
Anastrozole Cognitive disorder 0.0 0.0 0.0 0.0 0.0 0.0 1.0 
Anastrozole Contusion 0.0 0.0 0.0 0.0 0.0 0.0 1.0 
Anastrozole Cystitis 0.0 0.0 0.0 1.0 0.0 0.0 0.0 
Anastrozole Death 1.0 1.0 0.0 0.0 0.0 0.0 0.0 
Anastrozole Decreased appetite 0.0 0.0 0.0 1.0 0.0 0.0 0.0 
Anastrozole Deep vein thrombosis 0.0 1.0 0.0 0.0 0.0 0.0 0.0 
Anastrozole Dehydration 0.0 0.0 1.0 0.0 0.0 0.0 0.0 
Anastrozole Depression 0.0 0.0 0.0 1.0 0.0 0.0 1.0 
Anastrozole Dermatitis 0.0 0.0 0.0 1.0 0.0 0.0 0.0 
Anastrozole Dermatitis bullous 0.0 0.0 0.0 0.0 0.0 0.0 1.0 
Anastrozole Diarrhoea 0.0 1.0 0.0 0.0 0.0 0.0 0.0 
Anastrozole Discomfort 0.0 0.0 0.0 0.0 0.0 0.0 1.0 
Anastrozole Disease progression 1.0 0.0 0.0 0.0 0.0 0.0 1.0 
Anastrozole Disease recurrence 0.0 0.0 0.0 0.0 0.0 0.0 1.0 
Anastrozole Drug abuse 0.0 0.0 1.0 0.0 0.0 0.0 0.0 
Anastrozole Drug hypersensitivity 0.0 0.0 0.0 1.0 0.0 0.0 1.0 
Anastrozole Drug intolerance 0.0 0.0 0.0 0.0 0.0 0.0 1.0 
Anastrozole Drug reaction with eosinophilia and systemic symptoms 0.0 0.0 1.0 0.0 0.0 0.0 0.0 
Anastrozole Drug resistance 0.0 0.0 0.0 0.0 0.0 0.0 1.0 
Anastrozole Dry eye 0.0 0.0 0.0 0.0 0.0 0.0 1.0 
Anastrozole Dry mouth 0.0 0.0 0.0 1.0 0.0 0.0 0.0 
Anastrozole Dry skin 0.0 0.0 0.0 1.0 0.0 0.0 1.0 
Anastrozole Dyspepsia 0.0 0.0 0.0 0.0 0.0 0.0 1.0 
Anastrozole Dysphagia 0.0 1.0 0.0 0.0 0.0 0.0 0.0 
Anastrozole Dysphonia 0.0 0.0 0.0 0.0 0.0 0.0 1.0 
Anastrozole Dysstasia 0.0 0.0 0.0 1.0 0.0 0.0 0.0 
Anastrozole Emotional distress 0.0 0.0 0.0 0.0 0.0 0.0 1.0 
Anastrozole Epistaxis 0.0 0.0 0.0 0.0 0.0 0.0 1.0 
Anastrozole Fatigue 0.0 0.0 0.0 1.0 0.0 0.0 1.0 
Anastrozole Fear 0.0 0.0 0.0 0.0 0.0 0.0 1.0 
Anastrozole Feeling abnormal 0.0 0.0 0.0 1.0 0.0 0.0 0.0 
Anastrozole Feeling hot 0.0 0.0 0.0 1.0 0.0 0.0 0.0 
Anastrozole Femur fracture 0.0 0.0 1.0 0.0 0.0 0.0 0.0 
Anastrozole Gait disturbance 0.0 0.0 0.0 1.0 0.0 0.0 0.0 
Anastrozole Gamma-glutamyltransferase increased 1.0 0.0 0.0 0.0 0.0 0.0 0.0 
Anastrozole Gastrooesophageal reflux disease 0.0 0.0 0.0 0.0 0.0 0.0 1.0 
Anastrozole Haematochezia 0.0 1.0 0.0 0.0 0.0 0.0 0.0 
Anastrozole Haemorrhage 0.0 0.0 0.0 1.0 0.0 0.0 0.0 
Anastrozole Headache 0.0 0.0 0.0 0.0 0.0 0.0 1.0 
Anastrozole Hepatic cirrhosis 1.0 0.0 0.0 0.0 0.0 0.0 0.0 
Anastrozole Hepatic enzyme increased 1.0 1.0 0.0 0.0 0.0 0.0 0.0 
Anastrozole Hepatic function abnormal 1.0 0.0 0.0 0.0 0.0 0.0 0.0 
Anastrozole Hepatic steatosis 0.0 0.0 0.0 0.0 0.0 0.0 1.0 
Anastrozole Hepatotoxicity 0.0 1.0 0.0 0.0 0.0 0.0 0.0 
Anastrozole Hot flush 0.0 0.0 0.0 0.0 0.0 0.0 1.0 
Anastrozole Hypercalcaemia 0.0 1.0 1.0 0.0 0.0 0.0 0.0 
Anastrozole Hypercholesterolaemia 0.0 0.0 0.0 0.0 0.0 0.0 1.0 
Anastrozole Hyperhidrosis 0.0 0.0 0.0 0.0 0.0 0.0 1.0 
Anastrozole Hypersensitivity 0.0 1.0 0.0 0.0 0.0 0.0 0.0 
Anastrozole Hypoacusis 0.0 0.0 0.0 0.0 0.0 0.0 1.0 
Anastrozole Hypoaesthesia 0.0 0.0 0.0 1.0 0.0 0.0 0.0 
Anastrozole Infection 0.0 0.0 0.0 0.0 0.0 0.0 1.0 
Anastrozole Inflammation 0.0 0.0 0.0 0.0 0.0 0.0 1.0 
Anastrozole Insomnia 0.0 0.0 0.0 1.0 0.0 0.0 1.0 
Anastrozole Interstitial lung disease 1.0 0.0 1.0 0.0 0.0 0.0 0.0 
Anastrozole Ischaemic stroke 0.0 0.0 1.0 0.0 0.0 0.0 0.0 
Anastrozole Joint stiffness 0.0 0.0 0.0 1.0 0.0 0.0 1.0 
Anastrozole Joint swelling 0.0 0.0 0.0 1.0 0.0 0.0 0.0 
Anastrozole Leukopenia 0.0 1.0 0.0 0.0 0.0 0.0 1.0 
Anastrozole Limb discomfort 0.0 0.0 0.0 0.0 0.0 0.0 1.0 
Anastrozole Lip swelling 0.0 0.0 0.0 0.0 0.0 0.0 1.0 
Anastrozole Liver disorder 1.0 0.0 0.0 0.0 0.0 0.0 0.0 
Anastrozole Loss of consciousness 0.0 0.0 1.0 0.0 0.0 0.0 0.0 
Anastrozole Lung neoplasm malignant 0.0 0.0 0.0 0.0 0.0 0.0 1.0 
Anastrozole Malignant neoplasm progression 0.0 0.0 0.0 0.0 0.0 0.0 1.0 
Anastrozole Memory impairment 0.0 0.0 0.0 0.0 0.0 0.0 1.0 
Anastrozole Menopausal symptoms 0.0 0.0 0.0 0.0 0.0 0.0 1.0 
Anastrozole Mental status changes 0.0 0.0 1.0 0.0 0.0 0.0 0.0 
Anastrozole Metastases to liver 1.0 0.0 0.0 0.0 0.0 0.0 1.0 
Anastrozole Metastases to lung 0.0 0.0 0.0 0.0 0.0 0.0 1.0 
Anastrozole Metastatic neoplasm 0.0 0.0 0.0 0.0 0.0 0.0 1.0 
Anastrozole Mitral valve incompetence 0.0 0.0 1.0 0.0 0.0 0.0 0.0 
Anastrozole Mobility decreased 0.0 0.0 0.0 1.0 0.0 0.0 0.0 
Anastrozole Mood swings 0.0 0.0 0.0 0.0 0.0 0.0 1.0 
Anastrozole Multiple organ dysfunction syndrome 1.0 1.0 0.0 0.0 0.0 0.0 0.0 
Anastrozole Muscular weakness 0.0 0.0 0.0 1.0 0.0 0.0 1.0 
Anastrozole Musculoskeletal discomfort 0.0 0.0 0.0 0.0 0.0 0.0 1.0 
Anastrozole Musculoskeletal stiffness 0.0 0.0 0.0 1.0 0.0 0.0 0.0 
Anastrozole Myalgia 0.0 0.0 0.0 1.0 0.0 0.0 1.0 
Anastrozole Myocardial infarction 0.0 1.0 0.0 0.0 0.0 0.0 0.0 
Anastrozole Nausea 0.0 0.0 0.0 0.0 0.0 0.0 1.0 
Anastrozole Neoplasm malignant 0.0 0.0 0.0 0.0 0.0 0.0 1.0 
Anastrozole Neoplasm progression 0.0 0.0 0.0 0.0 0.0 0.0 1.0 
Anastrozole Neuralgia 0.0 0.0 0.0 1.0 0.0 0.0 0.0 
Anastrozole Neuropathy peripheral 0.0 0.0 0.0 1.0 0.0 0.0 1.0 
Anastrozole Neutropenia 0.0 1.0 0.0 0.0 0.0 0.0 1.0 
Anastrozole Neutrophil count decreased 0.0 0.0 0.0 0.0 0.0 0.0 1.0 
Anastrozole Oedema peripheral 0.0 0.0 0.0 0.0 0.0 0.0 1.0 
Anastrozole Osteoarthritis 0.0 0.0 0.0 1.0 0.0 0.0 0.0 
Anastrozole Osteonecrosis of jaw 0.0 0.0 0.0 0.0 0.0 0.0 1.0 
Anastrozole Osteoporosis 0.0 0.0 0.0 0.0 0.0 0.0 1.0 
Anastrozole Pain 0.0 0.0 0.0 1.0 0.0 0.0 1.0 
Anastrozole Pain in extremity 0.0 0.0 0.0 1.0 0.0 0.0 0.0 
Anastrozole Pain in jaw 0.0 0.0 0.0 0.0 0.0 0.0 1.0 
Anastrozole Palpitations 0.0 0.0 0.0 0.0 0.0 0.0 1.0 
Anastrozole Pancytopenia 0.0 1.0 0.0 0.0 0.0 0.0 0.0 
Anastrozole Paraesthesia 0.0 0.0 0.0 1.0 0.0 0.0 0.0 
Anastrozole Peripheral swelling 0.0 0.0 0.0 1.0 0.0 0.0 0.0 
Anastrozole Pneumonia 0.0 0.0 1.0 0.0 0.0 0.0 0.0 
Anastrozole Pneumonitis 1.0 0.0 0.0 0.0 0.0 0.0 0.0 
Anastrozole Pruritus 0.0 1.0 0.0 0.0 0.0 0.0 0.0 
Anastrozole Pulmonary embolism 0.0 1.0 1.0 0.0 0.0 0.0 0.0 
Anastrozole Pulmonary hypertension 1.0 0.0 0.0 0.0 0.0 0.0 0.0 
Anastrozole Pyrexia 0.0 1.0 0.0 0.0 0.0 0.0 0.0 
Anastrozole Rash 0.0 1.0 0.0 0.0 0.0 0.0 1.0 
Anastrozole Rash erythematous 0.0 0.0 1.0 0.0 0.0 0.0 0.0 
Anastrozole Respiratory failure 0.0 0.0 1.0 0.0 0.0 0.0 0.0 
Anastrozole Retinal detachment 0.0 0.0 1.0 0.0 0.0 0.0 0.0 
Anastrozole Rheumatoid arthritis 0.0 0.0 0.0 0.0 0.0 0.0 1.0 
Anastrozole Sciatica 0.0 0.0 0.0 0.0 0.0 0.0 1.0 
Anastrozole Skin exfoliation 0.0 0.0 0.0 1.0 0.0 0.0 0.0 
Anastrozole Skin mass 0.0 0.0 0.0 0.0 0.0 0.0 1.0 
Anastrozole Sleep disorder 0.0 0.0 0.0 0.0 0.0 0.0 1.0 
Anastrozole Subarachnoid haemorrhage 0.0 0.0 1.0 0.0 0.0 0.0 0.0 
Anastrozole Suicidal ideation 0.0 0.0 0.0 0.0 0.0 0.0 1.0 
Anastrozole Tendonitis 0.0 0.0 0.0 1.0 0.0 0.0 0.0 
Anastrozole Thrombocytopenia 0.0 1.0 0.0 0.0 0.0 0.0 0.0 
Anastrozole Thrombophlebitis 0.0 0.0 0.0 0.0 0.0 0.0 1.0 
Anastrozole Thrombosis 0.0 1.0 0.0 0.0 0.0 0.0 0.0 
Anastrozole Thrombotic thrombocytopenic purpura 0.0 1.0 0.0 0.0 0.0 0.0 0.0 
Anastrozole Transient ischaemic attack 0.0 0.0 1.0 0.0 0.0 0.0 0.0 
Anastrozole Urinary incontinence 0.0 0.0 0.0 1.0 0.0 0.0 0.0 
Anastrozole Urinary tract infection 0.0 0.0 1.0 0.0 0.0 0.0 0.0 
Anastrozole Vaginal discharge 0.0 0.0 0.0 1.0 0.0 0.0 0.0 
Anastrozole Vision blurred 0.0 0.0 0.0 1.0 0.0 0.0 0.0 
Anastrozole Visual impairment 0.0 0.0 0.0 1.0 0.0 0.0 0.0 
Anastrozole Vomiting 0.0 1.0 0.0 0.0 0.0 0.0 0.0 
Anastrozole Weight increased 0.0 1.0 0.0 1.0 0.0 0.0 1.0 
Anastrozole White blood cell count decreased 0.0 0.0 0.0 0.0 0.0 0.0 1.0 
Anidulafungin Multiple organ dysfunction syndrome 1.0 0.0 0.0 0.0 0.0 0.0 0.0 
Apalutamide Abdominal pain 0.0 0.0 1.0 0.0 0.0 0.0 0.0 
Apalutamide Anaemia 0.0 0.0 1.0 0.0 0.0 0.0 0.0 
Apalutamide Asthenia 0.0 0.0 1.0 0.0 0.0 0.0 0.0 
Apalutamide Blood glucose increased 0.0 0.0 1.0 0.0 0.0 0.0 0.0 
Apalutamide Cardiac failure 1.0 1.0 0.0 0.0 0.0 0.0 0.0 
Apalutamide Cerebral infarction 0.0 0.0 1.0 0.0 0.0 0.0 0.0 
Apalutamide Cerebrovascular accident 0.0 0.0 1.0 0.0 0.0 0.0 0.0 
Apalutamide Chest pain 0.0 0.0 1.0 0.0 0.0 0.0 0.0 
Apalutamide Death 1.0 0.0 0.0 0.0 0.0 0.0 0.0 
Apalutamide Decreased appetite 0.0 0.0 1.0 0.0 0.0 0.0 0.0 
Apalutamide Dehydration 0.0 0.0 1.0 0.0 0.0 0.0 0.0 
Apalutamide Dementia 0.0 0.0 0.0 0.0 0.0 0.0 1.0 
Apalutamide Depression 0.0 0.0 1.0 0.0 0.0 0.0 0.0 
Apalutamide Diarrhoea 0.0 0.0 1.0 0.0 0.0 0.0 0.0 
Apalutamide Disease progression 0.0 0.0 0.0 0.0 0.0 0.0 1.0 
Apalutamide Dyspnoea 1.0 0.0 0.0 0.0 0.0 0.0 0.0 
Apalutamide Fatigue 0.0 1.0 0.0 0.0 0.0 0.0 0.0 
Apalutamide Hip fracture 0.0 0.0 1.0 0.0 0.0 0.0 0.0 
Apalutamide Hot flush 0.0 0.0 0.0 0.0 0.0 0.0 1.0 
Apalutamide Interstitial lung disease 1.0 1.0 1.0 0.0 0.0 0.0 0.0 
Apalutamide Loss of consciousness 0.0 0.0 0.0 0.0 0.0 0.0 1.0 
Apalutamide Malaise 0.0 0.0 1.0 0.0 0.0 0.0 0.0 
Apalutamide Myocardial infarction 1.0 1.0 1.0 0.0 0.0 0.0 0.0 
Apalutamide Nausea 0.0 1.0 0.0 0.0 0.0 0.0 0.0 
Apalutamide Oedema 0.0 0.0 1.0 0.0 0.0 0.0 0.0 
Apalutamide Pain 0.0 0.0 1.0 0.0 0.0 0.0 0.0 
Apalutamide Pneumonia 1.0 1.0 1.0 0.0 0.0 0.0 0.0 
Apalutamide Prostate cancer 1.0 0.0 0.0 0.0 0.0 0.0 0.0 
Apalutamide Pyrexia 0.0 0.0 1.0 0.0 0.0 0.0 0.0 
Apalutamide Rash 0.0 0.0 1.0 0.0 0.0 0.0 0.0 
Apalutamide Rash erythematous 0.0 0.0 1.0 0.0 0.0 0.0 0.0 
Apalutamide Stevens-Johnson syndrome 0.0 0.0 1.0 0.0 0.0 0.0 0.0 
Apalutamide Urinary retention 0.0 0.0 1.0 0.0 0.0 0.0 0.0 
Apalutamide Urinary tract infection 0.0 0.0 1.0 0.0 0.0 0.0 0.0 
Apalutamide Vomiting 0.0 0.0 1.0 0.0 0.0 0.0 0.0 
Apalutamide Weight decreased 0.0 1.0 0.0 0.0 0.0 0.0 0.0 
Apalutamide White blood cell count decreased 0.0 0.0 1.0 0.0 0.0 0.0 0.0 
Apixaban Abasia 0.0 0.0 0.0 1.0 0.0 0.0 0.0 
Apixaban Abdominal pain 0.0 1.0 1.0 0.0 0.0 0.0 0.0 
Apixaban Abortion spontaneous 0.0 0.0 0.0 0.0 0.0 0.0 1.0 
Apixaban Acute coronary syndrome 0.0 1.0 0.0 0.0 0.0 0.0 0.0 
Apixaban Acute hepatic failure 1.0 1.0 0.0 0.0 0.0 0.0 0.0 
Apixaban Acute kidney injury 1.0 1.0 1.0 0.0 0.0 1.0 0.0 
Apixaban Acute myeloid leukaemia 1.0 0.0 0.0 0.0 0.0 0.0 0.0 
Apixaban Acute myocardial infarction 1.0 1.0 0.0 0.0 0.0 0.0 0.0 
Apixaban Acute pulmonary oedema 1.0 0.0 0.0 0.0 0.0 0.0 0.0 
Apixaban Acute respiratory distress syndrome 1.0 1.0 0.0 0.0 0.0 0.0 0.0 
Apixaban Acute respiratory failure 1.0 1.0 0.0 0.0 0.0 0.0 0.0 
Apixaban Alopecia 0.0 0.0 0.0 1.0 0.0 0.0 1.0 
Apixaban Altered state of consciousness 1.0 1.0 0.0 0.0 0.0 0.0 0.0 
Apixaban Amnesia 0.0 1.0 0.0 0.0 0.0 0.0 0.0 
Apixaban Anaemia 0.0 1.0 1.0 0.0 0.0 1.0 0.0 
Apixaban Anal incontinence 0.0 0.0 0.0 1.0 0.0 0.0 0.0 
Apixaban Anaphylactic reaction 0.0 1.0 0.0 0.0 0.0 0.0 0.0 
Apixaban Angioedema 0.0 0.0 0.0 0.0 0.0 0.0 1.0 
Apixaban Angiopathy 0.0 0.0 0.0 0.0 0.0 0.0 1.0 
Apixaban Anxiety 0.0 1.0 0.0 0.0 0.0 0.0 0.0 
Apixaban Aphasia 0.0 1.0 0.0 1.0 0.0 0.0 0.0 
Apixaban Arrhythmia 0.0 0.0 0.0 0.0 0.0 0.0 1.0 
Apixaban Arthralgia 0.0 0.0 0.0 1.0 0.0 0.0 1.0 
Apixaban Arthritis 0.0 0.0 0.0 0.0 0.0 0.0 1.0 
Apixaban Arthropathy 0.0 0.0 0.0 0.0 0.0 0.0 1.0 
Apixaban Asphyxia 1.0 0.0 0.0 0.0 0.0 0.0 0.0 
Apixaban Aspiration 1.0 0.0 0.0 0.0 0.0 0.0 0.0 
Apixaban Asthenia 0.0 1.0 1.0 0.0 0.0 1.0 0.0 
Apixaban Asthma 0.0 1.0 1.0 0.0 0.0 0.0 0.0 
Apixaban Atelectasis 0.0 1.0 0.0 0.0 0.0 0.0 0.0 
Apixaban Atrial fibrillation 0.0 0.0 0.0 0.0 0.0 0.0 1.0 
Apixaban Atrial flutter 0.0 1.0 0.0 0.0 0.0 0.0 0.0 
Apixaban Atrioventricular block complete 1.0 0.0 0.0 0.0 0.0 0.0 0.0 
Apixaban Bacteraemia 0.0 1.0 0.0 0.0 0.0 0.0 0.0 
Apixaban Bacterial infection 0.0 0.0 1.0 0.0 0.0 0.0 0.0 
Apixaban Basal cell carcinoma 0.0 0.0 0.0 0.0 0.0 0.0 1.0 
Apixaban Blindness 0.0 0.0 0.0 1.0 0.0 0.0 1.0 
Apixaban Blood count abnormal 0.0 0.0 1.0 0.0 0.0 0.0 0.0 
Apixaban Blood creatinine increased 0.0 0.0 1.0 0.0 0.0 0.0 0.0 
Apixaban Blood glucose increased 0.0 1.0 0.0 0.0 0.0 0.0 0.0 
Apixaban Blood pressure decreased 0.0 1.0 0.0 0.0 0.0 0.0 0.0 
Apixaban Blood sodium decreased 0.0 0.0 1.0 0.0 0.0 0.0 0.0 
Apixaban Blood urea increased 0.0 1.0 0.0 0.0 0.0 0.0 0.0 
Apixaban Blood urine present 0.0 0.0 0.0 0.0 0.0 0.0 1.0 
Apixaban Body temperature increased 0.0 0.0 1.0 0.0 0.0 0.0 0.0 
Apixaban Bradycardia 0.0 1.0 0.0 0.0 0.0 0.0 0.0 
Apixaban Brain injury 0.0 1.0 0.0 0.0 0.0 0.0 0.0 
Apixaban Brain oedema 1.0 1.0 0.0 1.0 0.0 0.0 0.0 
Apixaban Breast cancer 0.0 0.0 0.0 0.0 0.0 0.0 1.0 
Apixaban Breast disorder 0.0 0.0 0.0 0.0 0.0 0.0 1.0 
Apixaban Bronchitis 0.0 0.0 1.0 0.0 0.0 0.0 0.0 
Apixaban Bronchospasm 0.0 0.0 1.0 0.0 0.0 0.0 0.0 
Apixaban C-reactive protein increased 0.0 0.0 0.0 1.0 0.0 0.0 0.0 
Apixaban Cachexia 1.0 0.0 0.0 0.0 0.0 0.0 0.0 
Apixaban Cardiac arrest 1.0 1.0 0.0 0.0 0.0 0.0 0.0 
Apixaban Cardiac disorder 0.0 0.0 0.0 0.0 0.0 0.0 1.0 
Apixaban Cardiac failure 1.0 1.0 0.0 0.0 0.0 0.0 0.0 
Apixaban Cardiac failure acute 1.0 1.0 0.0 0.0 0.0 0.0 0.0 
Apixaban Cardiac failure congestive 1.0 0.0 0.0 0.0 0.0 0.0 0.0 
Apixaban Cardiac tamponade 0.0 1.0 0.0 0.0 0.0 0.0 0.0 
Apixaban Cardio-respiratory arrest 1.0 1.0 0.0 0.0 0.0 0.0 0.0 
Apixaban Cardiogenic shock 1.0 1.0 0.0 0.0 0.0 0.0 0.0 
Apixaban Cardiopulmonary failure 1.0 0.0 0.0 0.0 0.0 0.0 0.0 
Apixaban Cardiovascular disorder 1.0 0.0 0.0 0.0 0.0 0.0 0.0 
Apixaban Cataract 0.0 0.0 0.0 0.0 0.0 0.0 1.0 
Apixaban Cerebral haemorrhage 1.0 1.0 0.0 1.0 0.0 1.0 0.0 
Apixaban Cerebral infarction 0.0 1.0 0.0 1.0 0.0 0.0 0.0 
Apixaban Cerebrovascular accident 0.0 0.0 0.0 0.0 0.0 0.0 1.0 
Apixaban Chest pain 0.0 0.0 1.0 0.0 0.0 0.0 0.0 
Apixaban Chromaturia 0.0 0.0 0.0 0.0 0.0 0.0 1.0 
Apixaban Chronic obstructive pulmonary disease 1.0 0.0 0.0 0.0 0.0 0.0 0.0 
Apixaban Circulatory collapse 1.0 1.0 0.0 0.0 0.0 0.0 0.0 
Apixaban Coagulopathy 0.0 1.0 0.0 0.0 0.0 0.0 0.0 
Apixaban Cognitive disorder 0.0 1.0 0.0 1.0 0.0 0.0 0.0 
Apixaban Cold sweat 0.0 1.0 0.0 0.0 0.0 0.0 0.0 
Apixaban Colitis ischaemic 1.0 1.0 0.0 0.0 0.0 0.0 0.0 
Apixaban Colon cancer 1.0 0.0 0.0 0.0 0.0 0.0 0.0 
Apixaban Coma 1.0 1.0 0.0 0.0 0.0 0.0 0.0 
Apixaban Completed suicide 1.0 0.0 0.0 0.0 0.0 0.0 0.0 
Apixaban Confusional state 0.0 1.0 0.0 0.0 0.0 1.0 0.0 
Apixaban Contusion 0.0 0.0 0.0 0.0 0.0 0.0 1.0 
Apixaban Coronary artery disease 1.0 0.0 0.0 0.0 0.0 0.0 0.0 
Apixaban Cough 0.0 1.0 0.0 0.0 0.0 0.0 0.0 
Apixaban Deafness 0.0 0.0 0.0 1.0 0.0 0.0 1.0 
Apixaban Death 1.0 0.0 0.0 0.0 0.0 0.0 0.0 
Apixaban Decubitus ulcer 1.0 0.0 0.0 1.0 0.0 0.0 0.0 
Apixaban Deep vein thrombosis 0.0 0.0 0.0 0.0 0.0 1.0 1.0 
Apixaban Dehydration 1.0 1.0 1.0 0.0 0.0 0.0 0.0 
Apixaban Delirium 0.0 1.0 0.0 0.0 0.0 0.0 0.0 
Apixaban Dementia 0.0 0.0 0.0 0.0 0.0 0.0 1.0 
Apixaban Depressed level of consciousness 1.0 1.0 0.0 0.0 0.0 0.0 0.0 
Apixaban Depressed mood 0.0 1.0 0.0 1.0 0.0 0.0 0.0 
Apixaban Depression 0.0 1.0 0.0 1.0 0.0 0.0 0.0 
Apixaban Diabetes mellitus 0.0 0.0 0.0 0.0 0.0 0.0 1.0 
Apixaban Diarrhoea 0.0 0.0 1.0 0.0 0.0 1.0 0.0 
Apixaban Discomfort 0.0 0.0 0.0 1.0 0.0 0.0 0.0 
Apixaban Disease progression 1.0 0.0 0.0 0.0 0.0 0.0 0.0 
Apixaban Disease recurrence 0.0 0.0 1.0 0.0 0.0 0.0 0.0 
Apixaban Disseminated intravascular coagulation 1.0 1.0 0.0 0.0 0.0 0.0 0.0 
Apixaban Dizziness 0.0 1.0 1.0 1.0 0.0 1.0 0.0 
Apixaban Drug hypersensitivity 0.0 1.0 0.0 0.0 0.0 0.0 0.0 
Apixaban Drug-induced liver injury 0.0 0.0 0.0 1.0 0.0 0.0 0.0 
Apixaban Duodenal ulcer 0.0 1.0 1.0 0.0 0.0 0.0 0.0 
Apixaban Dysarthria 0.0 1.0 0.0 0.0 0.0 0.0 0.0 
Apixaban Dysgeusia 0.0 0.0 0.0 0.0 0.0 0.0 1.0 
Apixaban Dyspepsia 0.0 0.0 0.0 1.0 0.0 0.0 0.0 
Apixaban Dysphagia 0.0 1.0 0.0 1.0 0.0 0.0 0.0 
Apixaban Dyspnoea 0.0 1.0 1.0 0.0 0.0 1.0 0.0 
Apixaban Dyspnoea exertional 0.0 0.0 1.0 0.0 0.0 0.0 0.0 
Apixaban Dysstasia 0.0 0.0 0.0 1.0 0.0 0.0 0.0 
Apixaban Dysuria 0.0 0.0 1.0 0.0 0.0 0.0 0.0 
Apixaban Ear disorder 0.0 0.0 0.0 0.0 0.0 0.0 1.0 
Apixaban Electrolyte imbalance 0.0 0.0 1.0 0.0 0.0 0.0 0.0 
Apixaban Embolism 0.0 0.0 0.0 0.0 0.0 0.0 1.0 
Apixaban Embolism venous 0.0 1.0 0.0 0.0 0.0 0.0 1.0 
Apixaban Emotional distress 0.0 0.0 0.0 0.0 0.0 0.0 1.0 
Apixaban Encephalopathy 0.0 1.0 0.0 0.0 0.0 0.0 0.0 
Apixaban Epilepsy 0.0 1.0 0.0 0.0 0.0 0.0 0.0 
Apixaban Epistaxis 0.0 1.0 0.0 0.0 0.0 0.0 0.0 
Apixaban Erectile dysfunction 0.0 0.0 0.0 0.0 0.0 0.0 1.0 
Apixaban Erythema multiforme 0.0 0.0 0.0 0.0 0.0 0.0 1.0 
Apixaban Eye disorder 0.0 0.0 0.0 0.0 0.0 0.0 1.0 
Apixaban Eye haemorrhage 0.0 0.0 0.0 0.0 0.0 0.0 1.0 
Apixaban Eye pain 0.0 0.0 0.0 1.0 0.0 0.0 0.0 
Apixaban Facial paralysis 1.0 1.0 0.0 0.0 0.0 0.0 0.0 
Apixaban Faecaloma 0.0 0.0 1.0 0.0 0.0 0.0 0.0 
Apixaban Faeces discoloured 0.0 1.0 1.0 0.0 0.0 1.0 0.0 
Apixaban Feeling abnormal 0.0 0.0 0.0 0.0 0.0 0.0 1.0 
Apixaban Femur fracture 0.0 1.0 0.0 0.0 0.0 0.0 0.0 
Apixaban Flank pain 0.0 0.0 1.0 0.0 0.0 0.0 0.0 
Apixaban Fluid overload 0.0 1.0 0.0 0.0 0.0 0.0 0.0 
Apixaban Fluid retention 0.0 0.0 1.0 0.0 0.0 0.0 0.0 
Apixaban Full blood count decreased 0.0 0.0 1.0 0.0 0.0 0.0 0.0 
Apixaban Gait disturbance 0.0 0.0 0.0 1.0 0.0 0.0 0.0 
Apixaban Gastric haemorrhage 0.0 1.0 1.0 0.0 0.0 1.0 0.0 
Apixaban Gastric ulcer 0.0 1.0 1.0 0.0 0.0 1.0 0.0 
Apixaban Gastritis 0.0 1.0 1.0 0.0 0.0 0.0 0.0 
Apixaban Gastrointestinal haemorrhage 0.0 1.0 0.0 0.0 0.0 1.0 0.0 
Apixaban Gastrooesophageal reflux disease 0.0 1.0 0.0 0.0 0.0 0.0 0.0 
Apixaban Generalised oedema 0.0 1.0 0.0 0.0 0.0 0.0 0.0 
Apixaban Generalised tonic-clonic seizure 0.0 1.0 0.0 0.0 0.0 0.0 0.0 
Apixaban Glaucoma 0.0 0.0 0.0 0.0 0.0 0.0 1.0 
Apixaban Gout 0.0 0.0 0.0 1.0 0.0 0.0 0.0 
Apixaban Haematemesis 1.0 1.0 1.0 0.0 0.0 1.0 0.0 
Apixaban Haematochezia 0.0 0.0 1.0 0.0 0.0 0.0 0.0 
Apixaban Haematocrit decreased 0.0 1.0 1.0 0.0 0.0 0.0 0.0 
Apixaban Haematoma 0.0 1.0 1.0 0.0 0.0 1.0 0.0 
Apixaban Haematuria 0.0 1.0 1.0 0.0 0.0 1.0 0.0 
Apixaban Haemodynamic instability 0.0 1.0 0.0 0.0 0.0 0.0 0.0 
Apixaban Haemoglobin decreased 0.0 1.0 1.0 0.0 0.0 1.0 0.0 
Apixaban Haemolytic anaemia 0.0 0.0 1.0 0.0 0.0 0.0 0.0 
Apixaban Haemoptysis 0.0 1.0 0.0 0.0 0.0 0.0 0.0 
Apixaban Haemorrhage 0.0 1.0 0.0 0.0 0.0 1.0 1.0 
Apixaban Haemorrhage intracranial 1.0 1.0 0.0 0.0 0.0 1.0 0.0 
Apixaban Haemorrhagic stroke 1.0 1.0 0.0 0.0 0.0 1.0 0.0 
Apixaban Haemorrhoids 0.0 1.0 0.0 0.0 0.0 0.0 0.0 
Apixaban Hallucination 0.0 1.0 0.0 0.0 0.0 0.0 0.0 
Apixaban Headache 0.0 1.0 0.0 1.0 0.0 1.0 0.0 
Apixaban Heart rate increased 0.0 0.0 1.0 0.0 0.0 0.0 0.0 
Apixaban Hemiparesis 0.0 1.0 0.0 1.0 0.0 0.0 0.0 
Apixaban Hemiplegia 1.0 1.0 0.0 1.0 0.0 0.0 0.0 
Apixaban Hepatic cancer 1.0 0.0 0.0 0.0 0.0 0.0 0.0 
Apixaban Hepatic cirrhosis 1.0 1.0 0.0 0.0 0.0 0.0 0.0 
Apixaban Hepatic failure 1.0 1.0 0.0 0.0 0.0 0.0 0.0 
Apixaban Hepatitis 0.0 1.0 0.0 0.0 0.0 0.0 0.0 
Apixaban Hip fracture 0.0 0.0 0.0 0.0 0.0 0.0 1.0 
Apixaban Hyperbilirubinaemia 1.0 0.0 0.0 0.0 0.0 0.0 0.0 
Apixaban Hyperglycaemia 0.0 0.0 1.0 0.0 0.0 0.0 0.0 
Apixaban Hyperkalaemia 0.0 1.0 0.0 0.0 0.0 0.0 0.0 
Apixaban Hyperlipidaemia 1.0 1.0 0.0 0.0 0.0 0.0 0.0 
Apixaban Hypertension 0.0 1.0 0.0 0.0 0.0 0.0 0.0 
Apixaban Hypertensive crisis 0.0 1.0 0.0 0.0 0.0 0.0 0.0 
Apixaban Hyperthyroidism 1.0 0.0 0.0 0.0 0.0 0.0 0.0 
Apixaban Hypoacusis 0.0 0.0 0.0 1.0 0.0 0.0 1.0 
Apixaban Hypoaesthesia 0.0 0.0 0.0 1.0 0.0 0.0 0.0 
Apixaban Hypocalcaemia 0.0 0.0 1.0 0.0 0.0 0.0 0.0 
Apixaban Hypoglycaemia 1.0 1.0 0.0 0.0 0.0 0.0 0.0 
Apixaban Hypokalaemia 0.0 1.0 1.0 0.0 0.0 0.0 0.0 
Apixaban Hyponatraemia 0.0 1.0 1.0 0.0 0.0 0.0 0.0 
Apixaban Hypophagia 1.0 1.0 0.0 0.0 0.0 0.0 0.0 
Apixaban Hypotension 0.0 1.0 1.0 0.0 0.0 1.0 0.0 
Apixaban Hypovolaemia 0.0 0.0 1.0 0.0 0.0 0.0 0.0 
Apixaban Hypoxia 1.0 1.0 0.0 0.0 0.0 0.0 0.0 
Apixaban Ileus 1.0 1.0 0.0 0.0 0.0 0.0 0.0 
Apixaban Immune thrombocytopenic purpura 0.0 1.0 0.0 0.0 0.0 0.0 0.0 
Apixaban Incontinence 0.0 0.0 0.0 1.0 0.0 0.0 0.0 
Apixaban Infarction 1.0 0.0 0.0 0.0 0.0 0.0 0.0 
Apixaban Infection 1.0 0.0 1.0 0.0 0.0 0.0 0.0 
Apixaban Inflammation 1.0 1.0 0.0 0.0 0.0 0.0 0.0 
Apixaban Influenza 0.0 0.0 1.0 0.0 0.0 0.0 0.0 
Apixaban Influenza like illness 0.0 0.0 0.0 1.0 0.0 0.0 0.0 
Apixaban Intentional self-injury 0.0 1.0 0.0 0.0 0.0 0.0 0.0 
Apixaban Interstitial lung disease 1.0 1.0 0.0 0.0 0.0 0.0 0.0 
Apixaban Intervertebral disc protrusion 0.0 0.0 0.0 0.0 0.0 0.0 1.0 
Apixaban Intestinal obstruction 1.0 0.0 0.0 0.0 0.0 0.0 0.0 
Apixaban Intracranial pressure increased 1.0 0.0 0.0 0.0 0.0 0.0 0.0 
Apixaban Iron deficiency anaemia 0.0 1.0 1.0 0.0 0.0 0.0 0.0 
Apixaban Irritable bowel syndrome 0.0 0.0 0.0 1.0 0.0 0.0 0.0 
Apixaban Ischaemic stroke 0.0 1.0 0.0 1.0 0.0 0.0 0.0 
Apixaban Jaundice 0.0 1.0 1.0 0.0 0.0 0.0 0.0 
Apixaban Joint swelling 0.0 0.0 0.0 1.0 0.0 0.0 0.0 
Apixaban Laceration 0.0 1.0 0.0 0.0 0.0 0.0 1.0 
Apixaban Lactic acidosis 0.0 1.0 0.0 0.0 0.0 0.0 0.0 
Apixaban Laryngitis 0.0 0.0 0.0 0.0 0.0 0.0 1.0 
Apixaban Lethargy 0.0 1.0 0.0 1.0 0.0 0.0 0.0 
Apixaban Leukaemia 1.0 0.0 0.0 0.0 0.0 0.0 1.0 
Apixaban Leukocytosis 0.0 1.0 0.0 0.0 0.0 0.0 0.0 
Apixaban Leukopenia 0.0 1.0 0.0 0.0 0.0 0.0 0.0 
Apixaban Limb discomfort 0.0 0.0 0.0 0.0 0.0 0.0 1.0 
Apixaban Liver function test abnormal 0.0 1.0 0.0 0.0 0.0 0.0 0.0 
Apixaban Liver injury 0.0 1.0 0.0 0.0 0.0 0.0 0.0 
Apixaban Localised infection 0.0 0.0 1.0 0.0 0.0 0.0 0.0 
Apixaban Loss of consciousness 0.0 1.0 0.0 0.0 0.0 0.0 0.0 
Apixaban Lung disorder 1.0 1.0 0.0 0.0 0.0 0.0 0.0 
Apixaban Lung infection 0.0 1.0 0.0 0.0 0.0 0.0 0.0 
Apixaban Lung neoplasm malignant 1.0 0.0 0.0 0.0 0.0 0.0 0.0 
Apixaban Lymphoma 1.0 0.0 0.0 0.0 0.0 0.0 0.0 
Apixaban Malaise 0.0 1.0 1.0 0.0 0.0 0.0 0.0 
Apixaban Malignant melanoma 0.0 0.0 0.0 0.0 0.0 0.0 1.0 
Apixaban Malignant neoplasm progression 1.0 0.0 0.0 0.0 0.0 0.0 0.0 
Apixaban Malnutrition 1.0 1.0 0.0 1.0 0.0 0.0 0.0 
Apixaban Melaena 0.0 1.0 1.0 0.0 0.0 1.0 0.0 
Apixaban Memory impairment 0.0 0.0 0.0 0.0 0.0 0.0 1.0 
Apixaban Meningitis 0.0 1.0 0.0 0.0 0.0 0.0 0.0 
Apixaban Mental impairment 0.0 0.0 0.0 0.0 0.0 0.0 1.0 
Apixaban Mental status changes 1.0 1.0 0.0 0.0 0.0 0.0 0.0 
Apixaban Metabolic acidosis 1.0 1.0 0.0 0.0 0.0 0.0 0.0 
Apixaban Metastases to central nervous system 1.0 1.0 0.0 0.0 0.0 0.0 0.0 
Apixaban Metastases to liver 1.0 1.0 0.0 0.0 0.0 0.0 0.0 
Apixaban Metastases to lung 1.0 0.0 0.0 0.0 0.0 0.0 0.0 
Apixaban Metastatic neoplasm 1.0 0.0 0.0 0.0 0.0 0.0 0.0 
Apixaban Migraine 0.0 0.0 0.0 1.0 0.0 0.0 0.0 
Apixaban Mobility decreased 0.0 0.0 0.0 1.0 0.0 0.0 0.0 
Apixaban Movement disorder 0.0 1.0 0.0 1.0 0.0 0.0 0.0 
Apixaban Multiple organ dysfunction syndrome 1.0 1.0 0.0 0.0 0.0 0.0 0.0 
Apixaban Muscle spasms 0.0 0.0 0.0 1.0 0.0 0.0 0.0 
Apixaban Muscular weakness 0.0 0.0 0.0 1.0 0.0 0.0 0.0 
Apixaban Musculoskeletal discomfort 0.0 0.0 0.0 1.0 0.0 0.0 0.0 
Apixaban Musculoskeletal pain 0.0 0.0 0.0 1.0 0.0 0.0 0.0 
Apixaban Musculoskeletal stiffness 0.0 0.0 0.0 1.0 0.0 0.0 0.0 
Apixaban Myalgia 0.0 0.0 0.0 1.0 0.0 0.0 0.0 
Apixaban Myelodysplastic syndrome 1.0 0.0 0.0 0.0 0.0 0.0 0.0 
Apixaban Myocardial infarction 1.0 0.0 0.0 0.0 0.0 0.0 1.0 
Apixaban Myocardial ischaemia 1.0 0.0 0.0 0.0 0.0 0.0 0.0 
Apixaban Nasopharyngitis 0.0 0.0 1.0 0.0 0.0 0.0 0.0 
Apixaban Nausea 0.0 1.0 1.0 0.0 0.0 0.0 0.0 
Apixaban Neck pain 0.0 0.0 0.0 1.0 0.0 0.0 0.0 
Apixaban Neoplasm malignant 1.0 0.0 0.0 0.0 0.0 0.0 1.0 
Apixaban Nephrolithiasis 0.0 0.0 0.0 0.0 0.0 0.0 1.0 
Apixaban Nervous system disorder 1.0 1.0 0.0 0.0 0.0 0.0 0.0 
Apixaban Neuropathy peripheral 0.0 0.0 0.0 0.0 0.0 0.0 1.0 
Apixaban Night sweats 0.0 1.0 0.0 0.0 0.0 0.0 0.0 
Apixaban Obstructive airways disorder 0.0 1.0 0.0 0.0 0.0 0.0 0.0 
Apixaban Ocular hyperaemia 0.0 0.0 0.0 1.0 0.0 0.0 0.0 
Apixaban Oesophagitis 0.0 1.0 0.0 0.0 0.0 0.0 0.0 
Apixaban Orthostatic hypotension 0.0 0.0 1.0 0.0 0.0 0.0 0.0 
Apixaban Osteoarthritis 0.0 0.0 0.0 1.0 0.0 0.0 0.0 
Apixaban Oxygen saturation decreased 1.0 1.0 0.0 0.0 0.0 0.0 0.0 
Apixaban Pain 0.0 0.0 0.0 1.0 0.0 0.0 0.0 
Apixaban Pain in extremity 0.0 0.0 0.0 1.0 0.0 0.0 0.0 
Apixaban Pallor 0.0 1.0 1.0 0.0 0.0 0.0 0.0 
Apixaban Pancreatic carcinoma 1.0 0.0 0.0 0.0 0.0 0.0 0.0 
Apixaban Pancreatitis 0.0 1.0 0.0 0.0 0.0 0.0 0.0 
Apixaban Pancreatitis acute 0.0 1.0 0.0 0.0 0.0 0.0 0.0 
Apixaban Paraesthesia 0.0 0.0 0.0 1.0 0.0 0.0 0.0 
Apixaban Paralysis 0.0 0.0 0.0 1.0 0.0 0.0 0.0 
Apixaban Parkinson's disease 0.0 0.0 0.0 0.0 0.0 0.0 1.0 
Apixaban Peptic ulcer 0.0 1.0 0.0 0.0 0.0 0.0 0.0 
Apixaban Pericardial effusion 0.0 1.0 0.0 0.0 0.0 0.0 0.0 
Apixaban Pericarditis 0.0 1.0 0.0 0.0 0.0 0.0 0.0 
Apixaban Peripheral coldness 0.0 0.0 0.0 1.0 0.0 0.0 0.0 
Apixaban Peripheral ischaemia 1.0 0.0 1.0 0.0 0.0 0.0 0.0 
Apixaban Peripheral swelling 0.0 0.0 0.0 1.0 0.0 0.0 1.0 
Apixaban Peripheral vascular disorder 1.0 0.0 0.0 0.0 0.0 0.0 0.0 
Apixaban Peritonitis 1.0 1.0 0.0 0.0 0.0 0.0 0.0 
Apixaban Petechiae 0.0 1.0 0.0 0.0 0.0 0.0 0.0 
Apixaban Plasma cell myeloma 1.0 0.0 0.0 0.0 0.0 0.0 0.0 
Apixaban Pleural effusion 1.0 1.0 1.0 0.0 0.0 0.0 0.0 
Apixaban Pleurisy 0.0 0.0 1.0 0.0 0.0 0.0 0.0 
Apixaban Pneumonia 1.0 1.0 0.0 0.0 0.0 0.0 0.0 
Apixaban Pneumonia aspiration 1.0 1.0 0.0 0.0 0.0 0.0 0.0 
Apixaban Pneumonia bacterial 1.0 1.0 0.0 0.0 0.0 0.0 0.0 
Apixaban Pneumonitis 1.0 1.0 0.0 0.0 0.0 0.0 0.0 
Apixaban Polyp 0.0 1.0 0.0 0.0 0.0 0.0 0.0 
Apixaban Presyncope 0.0 0.0 1.0 0.0 0.0 0.0 0.0 
Apixaban Productive cough 0.0 1.0 1.0 0.0 0.0 0.0 0.0 
Apixaban Prostate cancer 1.0 1.0 0.0 0.0 0.0 0.0 1.0 
Apixaban Prostatic disorder 0.0 0.0 0.0 0.0 0.0 0.0 1.0 
Apixaban Proteinuria 0.0 0.0 1.0 0.0 0.0 0.0 0.0 
Apixaban Prothrombin time prolonged 0.0 1.0 0.0 0.0 0.0 0.0 0.0 
Apixaban Pruritus 0.0 0.0 0.0 0.0 0.0 0.0 1.0 
Apixaban Pulmonary alveolar haemorrhage 1.0 1.0 0.0 0.0 0.0 0.0 0.0 
Apixaban Pulmonary congestion 0.0 1.0 0.0 0.0 0.0 0.0 0.0 
Apixaban Pulmonary embolism 0.0 1.0 0.0 0.0 0.0 0.0 1.0 
Apixaban Pulmonary fibrosis 1.0 0.0 0.0 0.0 0.0 0.0 0.0 
Apixaban Pulmonary haemorrhage 1.0 1.0 0.0 0.0 0.0 0.0 0.0 
Apixaban Pulmonary hypertension 1.0 0.0 0.0 0.0 0.0 0.0 0.0 
Apixaban Pulmonary mass 1.0 0.0 0.0 0.0 0.0 0.0 0.0 
Apixaban Pulmonary oedema 1.0 1.0 0.0 0.0 0.0 0.0 0.0 
Apixaban Pyrexia 0.0 1.0 1.0 0.0 0.0 0.0 0.0 
Apixaban Rash 0.0 0.0 0.0 0.0 0.0 0.0 1.0 
Apixaban Rash macular 0.0 0.0 0.0 0.0 0.0 0.0 1.0 
Apixaban Rash maculo-papular 0.0 0.0 1.0 0.0 0.0 0.0 0.0 
Apixaban Raynaud's phenomenon 0.0 0.0 0.0 0.0 0.0 0.0 1.0 
Apixaban Rectal haemorrhage 0.0 1.0 0.0 0.0 0.0 1.0 0.0 
Apixaban Renal disorder 0.0 0.0 0.0 0.0 0.0 0.0 1.0 
Apixaban Renal failure 1.0 1.0 0.0 0.0 0.0 0.0 0.0 
Apixaban Renal impairment 0.0 0.0 0.0 0.0 0.0 0.0 1.0 
Apixaban Respiratory arrest 1.0 1.0 0.0 0.0 0.0 0.0 0.0 
Apixaban Respiratory disorder 1.0 1.0 0.0 0.0 0.0 0.0 0.0 
Apixaban Respiratory distress 1.0 1.0 0.0 0.0 0.0 0.0 0.0 
Apixaban Respiratory failure 1.0 1.0 0.0 0.0 0.0 0.0 0.0 
Apixaban Retinal detachment 0.0 0.0 0.0 1.0 0.0 0.0 0.0 
Apixaban Retinal haemorrhage 0.0 0.0 0.0 1.0 0.0 0.0 1.0 
Apixaban Rhabdomyolysis 1.0 1.0 0.0 0.0 0.0 0.0 0.0 
Apixaban Rheumatoid arthritis 0.0 0.0 0.0 0.0 0.0 0.0 1.0 
Apixaban Seizure 0.0 1.0 0.0 0.0 0.0 0.0 0.0 
Apixaban Sepsis 1.0 1.0 0.0 0.0 0.0 0.0 0.0 
Apixaban Septic shock 1.0 1.0 0.0 0.0 0.0 0.0 0.0 
Apixaban Shock 0.0 1.0 0.0 0.0 0.0 0.0 0.0 
Apixaban Shock haemorrhagic 1.0 1.0 0.0 0.0 0.0 0.0 0.0 
Apixaban Sinusitis 0.0 1.0 0.0 0.0 0.0 0.0 0.0 
Apixaban Skin cancer 0.0 0.0 0.0 0.0 0.0 0.0 1.0 
Apixaban Skin disorder 0.0 0.0 0.0 0.0 0.0 0.0 1.0 
Apixaban Skin necrosis 0.0 1.0 0.0 0.0 0.0 0.0 0.0 
Apixaban Skin ulcer 0.0 0.0 0.0 1.0 0.0 0.0 0.0 
Apixaban Sleep apnoea syndrome 0.0 1.0 0.0 0.0 0.0 0.0 0.0 
Apixaban Small intestinal obstruction 0.0 0.0 1.0 0.0 0.0 0.0 0.0 
Apixaban Somnolence 0.0 1.0 0.0 0.0 0.0 0.0 0.0 
Apixaban Speech disorder 0.0 0.0 0.0 1.0 0.0 0.0 0.0 
Apixaban Spinal fracture 0.0 0.0 0.0 0.0 0.0 0.0 1.0 
Apixaban Stress cardiomyopathy 1.0 0.0 0.0 0.0 0.0 0.0 0.0 
Apixaban Subarachnoid haemorrhage 1.0 1.0 0.0 0.0 0.0 1.0 0.0 
Apixaban Subdural haematoma 1.0 1.0 0.0 0.0 0.0 1.0 0.0 
Apixaban Sudden death 1.0 0.0 0.0 0.0 0.0 0.0 0.0 
Apixaban Suicidal ideation 0.0 1.0 0.0 1.0 0.0 0.0 0.0 
Apixaban Suicide attempt 0.0 1.0 0.0 0.0 0.0 0.0 0.0 
Apixaban Syncope 0.0 1.0 0.0 0.0 0.0 0.0 0.0 
Apixaban Tachycardia 0.0 1.0 1.0 0.0 0.0 0.0 0.0 
Apixaban Tachypnoea 0.0 0.0 1.0 0.0 0.0 0.0 0.0 
Apixaban Tendonitis 0.0 0.0 0.0 0.0 0.0 0.0 1.0 
Apixaban Thrombocytopenia 0.0 1.0 0.0 0.0 0.0 0.0 0.0 
Apixaban Thrombophlebitis 0.0 0.0 0.0 0.0 0.0 0.0 1.0 
Apixaban Thrombosis 0.0 0.0 0.0 0.0 0.0 0.0 1.0 
Apixaban Tinnitus 0.0 0.0 0.0 1.0 0.0 0.0 0.0 
Apixaban Tooth abscess 0.0 0.0 0.0 0.0 0.0 0.0 1.0 
Apixaban Tooth disorder 0.0 0.0 0.0 0.0 0.0 0.0 1.0 
Apixaban Transient ischaemic attack 0.0 0.0 0.0 0.0 0.0 1.0 1.0 
Apixaban Treatment failure 0.0 1.0 0.0 0.0 0.0 0.0 0.0 
Apixaban Tremor 0.0 0.0 0.0 1.0 0.0 0.0 0.0 
Apixaban Troponin increased 0.0 1.0 1.0 0.0 0.0 0.0 0.0 
Apixaban Ulcer 0.0 1.0 0.0 0.0 0.0 0.0 0.0 
Apixaban Unresponsive to stimuli 1.0 1.0 0.0 0.0 0.0 0.0 0.0 
Apixaban Upper gastrointestinal haemorrhage 0.0 1.0 1.0 0.0 0.0 1.0 0.0 
Apixaban Upper limb fracture 0.0 0.0 0.0 0.0 0.0 0.0 1.0 
Apixaban Urinary incontinence 0.0 1.0 0.0 1.0 0.0 0.0 0.0 
Apixaban Urinary tract infection 1.0 1.0 1.0 0.0 0.0 0.0 0.0 
Apixaban Urosepsis 1.0 0.0 0.0 0.0 0.0 0.0 0.0 
Apixaban Varicose vein 0.0 0.0 0.0 0.0 0.0 0.0 1.0 
Apixaban Vascular purpura 0.0 0.0 1.0 0.0 0.0 0.0 0.0 
Apixaban Venous thrombosis 0.0 0.0 0.0 0.0 0.0 0.0 1.0 
Apixaban Ventricular fibrillation 1.0 1.0 0.0 0.0 0.0 0.0 0.0 
Apixaban Ventricular tachycardia 1.0 1.0 0.0 0.0 0.0 0.0 0.0 
Apixaban Vertigo 0.0 1.0 1.0 0.0 0.0 0.0 0.0 
Apixaban Vision blurred 0.0 0.0 0.0 1.0 0.0 0.0 0.0 
Apixaban Visual acuity reduced 0.0 0.0 0.0 0.0 0.0 0.0 1.0 
Apixaban Visual impairment 0.0 0.0 0.0 1.0 0.0 0.0 1.0 
Apixaban Vomiting 1.0 1.0 1.0 0.0 0.0 1.0 0.0 
Apixaban Wheezing 0.0 0.0 1.0 0.0 0.0 0.0 0.0 
Apomorphine hydrochloride Asthenia 1.0 0.0 1.0 0.0 0.0 0.0 0.0 
Apomorphine hydrochloride Cardiac failure congestive 0.0 0.0 1.0 0.0 0.0 0.0 0.0 
Apomorphine hydrochloride Chest pain 0.0 0.0 1.0 0.0 0.0 0.0 0.0 
Apomorphine hydrochloride Confusional state 0.0 0.0 1.0 0.0 0.0 0.0 0.0 
Apomorphine hydrochloride Dehydration 0.0 0.0 1.0 0.0 0.0 0.0 0.0 
Apomorphine hydrochloride Dyspnoea 1.0 0.0 1.0 0.0 0.0 0.0 0.0 
Apomorphine hydrochloride Hallucination 0.0 0.0 1.0 0.0 0.0 0.0 0.0 
Apomorphine hydrochloride Oedema peripheral 0.0 0.0 1.0 0.0 0.0 0.0 0.0 
Apomorphine hydrochloride Pain in extremity 0.0 0.0 1.0 0.0 0.0 0.0 0.0 
Apomorphine hydrochloride Parkinson's disease 1.0 0.0 0.0 0.0 0.0 0.0 0.0 
Apomorphine hydrochloride Peripheral swelling 0.0 0.0 1.0 0.0 0.0 0.0 0.0 
Apomorphine hydrochloride Pneumonia 1.0 0.0 1.0 0.0 0.0 0.0 0.0 
Apomorphine hydrochloride Urinary tract infection 0.0 0.0 1.0 0.0 0.0 0.0 0.0 
Apomorphine hydrochloride Vomiting 0.0 0.0 1.0 0.0 0.0 0.0 0.0 
Apremilast Abasia 0.0 0.0 0.0 0.0 0.0 0.0 1.0 
Apremilast Abdominal discomfort 0.0 0.0 0.0 1.0 0.0 0.0 1.0 
Apremilast Abdominal distension 0.0 0.0 0.0 1.0 0.0 0.0 1.0 
Apremilast Abdominal pain 0.0 0.0 0.0 1.0 0.0 0.0 1.0 
Apremilast Abdominal pain upper 0.0 0.0 0.0 1.0 0.0 0.0 1.0 
Apremilast Abnormal dreams 0.0 0.0 0.0 0.0 0.0 0.0 1.0 
Apremilast Abortion spontaneous 0.0 0.0 0.0 0.0 0.0 0.0 1.0 
Apremilast Acute kidney injury 0.0 0.0 1.0 0.0 0.0 0.0 0.0 
Apremilast Acute myocardial infarction 1.0 0.0 0.0 0.0 0.0 0.0 0.0 
Apremilast Agitation 0.0 0.0 0.0 0.0 0.0 0.0 1.0 
Apremilast Alanine aminotransferase increased 0.0 0.0 0.0 1.0 0.0 0.0 0.0 
Apremilast Alopecia 0.0 0.0 0.0 0.0 0.0 0.0 1.0 
Apremilast Anger 0.0 0.0 0.0 0.0 0.0 0.0 1.0 
Apremilast Angiopathy 0.0 0.0 1.0 0.0 0.0 0.0 0.0 
Apremilast Anxiety 0.0 0.0 0.0 1.0 0.0 0.0 1.0 
Apremilast Appendicitis 0.0 0.0 1.0 0.0 0.0 0.0 0.0 
Apremilast Arrhythmia 0.0 0.0 0.0 0.0 0.0 0.0 1.0 
Apremilast Arthralgia 0.0 0.0 0.0 1.0 0.0 0.0 1.0 
Apremilast Arthritis 0.0 0.0 0.0 1.0 0.0 0.0 0.0 
Apremilast Arthropathy 0.0 0.0 0.0 0.0 0.0 0.0 1.0 
Apremilast Aspartate aminotransferase increased 0.0 0.0 0.0 1.0 0.0 0.0 0.0 
Apremilast Asthenia 0.0 0.0 0.0 1.0 0.0 0.0 1.0 
Apremilast Asthma 0.0 0.0 0.0 0.0 0.0 0.0 1.0 
Apremilast Atrial fibrillation 0.0 0.0 1.0 0.0 0.0 0.0 0.0 
Apremilast Atrial flutter 0.0 0.0 1.0 0.0 0.0 0.0 0.0 
Apremilast Back pain 0.0 0.0 0.0 1.0 0.0 0.0 1.0 
Apremilast Bacterial infection 0.0 0.0 1.0 0.0 0.0 0.0 0.0 
Apremilast Basal cell carcinoma 0.0 0.0 0.0 1.0 0.0 0.0 0.0 
Apremilast Blindness 0.0 0.0 0.0 0.0 0.0 0.0 1.0 
Apremilast Blood creatinine increased 0.0 0.0 0.0 1.0 0.0 0.0 0.0 
Apremilast Blood glucose increased 0.0 0.0 0.0 0.0 0.0 0.0 1.0 
Apremilast Blood magnesium decreased 0.0 0.0 1.0 0.0 0.0 0.0 0.0 
Apremilast Blood potassium decreased 0.0 0.0 1.0 0.0 0.0 0.0 0.0 
Apremilast Blood pressure abnormal 0.0 0.0 1.0 0.0 0.0 0.0 0.0 
Apremilast Blood pressure increased 0.0 0.0 0.0 0.0 0.0 0.0 1.0 
Apremilast Blood sodium decreased 0.0 0.0 1.0 0.0 0.0 0.0 0.0 
Apremilast Breast cancer 0.0 0.0 0.0 0.0 0.0 0.0 1.0 
Apremilast Breast disorder 0.0 0.0 0.0 0.0 0.0 0.0 1.0 
Apremilast Bronchitis 0.0 0.0 0.0 0.0 0.0 0.0 1.0 
Apremilast Burning sensation 0.0 0.0 0.0 0.0 0.0 0.0 1.0 
Apremilast Bursitis 0.0 0.0 0.0 0.0 0.0 0.0 1.0 
Apremilast C-reactive protein increased 0.0 0.0 0.0 1.0 0.0 0.0 0.0 
Apremilast Cardiac arrest 1.0 0.0 0.0 0.0 0.0 0.0 0.0 
Apremilast Cardiac disorder 0.0 0.0 1.0 0.0 0.0 0.0 0.0 
Apremilast Cardiac failure 1.0 0.0 1.0 0.0 0.0 0.0 0.0 
Apremilast Cardiac failure congestive 0.0 0.0 1.0 0.0 0.0 0.0 0.0 
Apremilast Carpal tunnel syndrome 0.0 0.0 0.0 0.0 0.0 0.0 1.0 
Apremilast Cataract 0.0 0.0 0.0 0.0 0.0 0.0 1.0 
Apremilast Cellulitis 0.0 0.0 1.0 0.0 0.0 0.0 0.0 
Apremilast Cerebral haemorrhage 0.0 0.0 1.0 0.0 0.0 0.0 0.0 
Apremilast Cerebral infarction 0.0 0.0 1.0 0.0 0.0 0.0 0.0 
Apremilast Cerebrovascular accident 0.0 0.0 1.0 0.0 0.0 0.0 0.0 
Apremilast Chest pain 0.0 0.0 1.0 0.0 0.0 0.0 0.0 
Apremilast Cholecystitis 0.0 0.0 1.0 0.0 0.0 0.0 0.0 
Apremilast Cholelithiasis 0.0 0.0 1.0 0.0 0.0 0.0 0.0 
Apremilast Chromaturia 0.0 0.0 0.0 0.0 0.0 0.0 1.0 
Apremilast Chronic kidney disease 0.0 0.0 0.0 0.0 0.0 0.0 1.0 
Apremilast Chronic obstructive pulmonary disease 1.0 0.0 1.0 0.0 0.0 0.0 0.0 
Apremilast Clostridium difficile infection 0.0 0.0 1.0 0.0 0.0 0.0 0.0 
Apremilast Cold sweat 0.0 0.0 0.0 0.0 0.0 0.0 1.0 
Apremilast Colon cancer 0.0 0.0 0.0 0.0 0.0 0.0 1.0 
Apremilast Coma 0.0 1.0 0.0 0.0 0.0 0.0 0.0 
Apremilast Completed suicide 1.0 0.0 0.0 0.0 0.0 0.0 0.0 
Apremilast Constipation 0.0 0.0 0.0 0.0 0.0 0.0 1.0 
Apremilast Contusion 0.0 0.0 0.0 0.0 0.0 0.0 1.0 
Apremilast Coronary artery disease 0.0 0.0 1.0 0.0 0.0 0.0 0.0 
Apremilast Cough 0.0 0.0 0.0 0.0 0.0 0.0 1.0 
Apremilast Crying 0.0 0.0 0.0 0.0 0.0 0.0 1.0 
Apremilast Cystitis 0.0 0.0 0.0 1.0 0.0 0.0 0.0 
Apremilast Deafness 0.0 0.0 0.0 0.0 0.0 0.0 1.0 
Apremilast Death 1.0 0.0 0.0 0.0 0.0 0.0 0.0 
Apremilast Decreased appetite 0.0 0.0 0.0 1.0 0.0 0.0 1.0 
Apremilast Dehydration 0.0 0.0 1.0 0.0 0.0 0.0 0.0 
Apremilast Dementia 0.0 0.0 0.0 0.0 0.0 0.0 1.0 
Apremilast Depressed mood 0.0 0.0 0.0 1.0 0.0 0.0 1.0 
Apremilast Depression 0.0 1.0 0.0 1.0 0.0 0.0 1.0 
Apremilast Dermatitis allergic 0.0 0.0 0.0 0.0 0.0 0.0 1.0 
Apremilast Diabetes mellitus 0.0 0.0 0.0 0.0 0.0 0.0 1.0 
Apremilast Diarrhoea 0.0 0.0 0.0 1.0 0.0 0.0 1.0 
Apremilast Diplopia 0.0 0.0 0.0 0.0 0.0 0.0 1.0 
Apremilast Disorientation 0.0 0.0 0.0 0.0 0.0 0.0 1.0 
Apremilast Disturbance in attention 0.0 0.0 0.0 0.0 0.0 0.0 1.0 
Apremilast Diverticulitis 0.0 0.0 0.0 0.0 0.0 0.0 1.0 
Apremilast Dizziness 0.0 0.0 0.0 1.0 0.0 0.0 1.0 
Apremilast Drug eruption 0.0 0.0 0.0 1.0 0.0 0.0 0.0 
Apremilast Drug hypersensitivity 0.0 0.0 0.0 1.0 0.0 0.0 1.0 
Apremilast Drug intolerance 0.0 0.0 0.0 1.0 0.0 0.0 0.0 
Apremilast Dry eye 0.0 0.0 0.0 0.0 0.0 0.0 1.0 
Apremilast Dry skin 0.0 0.0 0.0 0.0 0.0 0.0 1.0 
Apremilast Dysgeusia 0.0 0.0 0.0 0.0 0.0 0.0 1.0 
Apremilast Dyspepsia 0.0 0.0 0.0 1.0 0.0 0.0 1.0 
Apremilast Dyspnoea 0.0 0.0 0.0 1.0 0.0 0.0 0.0 
Apremilast Dysuria 0.0 0.0 0.0 0.0 0.0 0.0 1.0 
Apremilast Ear infection 0.0 0.0 0.0 0.0 0.0 0.0 1.0 
Apremilast Ear pain 0.0 0.0 0.0 0.0 0.0 0.0 1.0 
Apremilast Eczema 0.0 0.0 0.0 0.0 0.0 0.0 1.0 
Apremilast Emotional disorder 0.0 0.0 0.0 0.0 0.0 0.0 1.0 
Apremilast Eructation 0.0 0.0 0.0 0.0 0.0 0.0 1.0 
Apremilast Erythema 0.0 0.0 0.0 1.0 0.0 0.0 0.0 
Apremilast Eye disorder 0.0 0.0 0.0 0.0 0.0 0.0 1.0 
Apremilast Eye haemorrhage 0.0 0.0 0.0 0.0 0.0 0.0 1.0 
Apremilast Eye swelling 0.0 0.0 0.0 0.0 0.0 0.0 1.0 
Apremilast Fatigue 0.0 0.0 0.0 1.0 0.0 0.0 1.0 
Apremilast Feeding disorder 0.0 0.0 0.0 0.0 0.0 0.0 1.0 
Apremilast Feeling abnormal 0.0 0.0 0.0 1.0 0.0 0.0 1.0 
Apremilast Feeling jittery 0.0 0.0 0.0 0.0 0.0 0.0 1.0 
Apremilast Flatulence 0.0 0.0 0.0 0.0 0.0 0.0 1.0 
Apremilast Fracture 0.0 0.0 1.0 0.0 0.0 0.0 0.0 
Apremilast Frequent bowel movements 0.0 0.0 0.0 1.0 0.0 0.0 1.0 
Apremilast Full blood count decreased 0.0 0.0 1.0 0.0 0.0 0.0 0.0 
Apremilast Fungal infection 0.0 0.0 0.0 0.0 0.0 0.0 1.0 
Apremilast Furuncle 0.0 0.0 1.0 0.0 0.0 0.0 0.0 
Apremilast Gait disturbance 0.0 0.0 0.0 1.0 0.0 0.0 0.0 
Apremilast Gastric disorder 0.0 0.0 0.0 1.0 0.0 0.0 1.0 
Apremilast Gastroenteritis 0.0 0.0 1.0 0.0 0.0 0.0 0.0 
Apremilast Gastrointestinal disorder 0.0 0.0 0.0 0.0 0.0 0.0 1.0 
Apremilast Gastrointestinal pain 0.0 0.0 0.0 0.0 0.0 0.0 1.0 
Apremilast Gastrooesophageal reflux disease 0.0 0.0 0.0 0.0 0.0 0.0 1.0 
Apremilast Glaucoma 0.0 0.0 0.0 0.0 0.0 0.0 1.0 
Apremilast Haematemesis 0.0 0.0 0.0 0.0 0.0 0.0 1.0 
Apremilast Haematochezia 0.0 0.0 0.0 0.0 0.0 0.0 1.0 
Apremilast Haemoptysis 0.0 0.0 0.0 0.0 0.0 0.0 1.0 
Apremilast Haemorrhage 0.0 0.0 0.0 0.0 0.0 0.0 1.0 
Apremilast Haemorrhagic stroke 0.0 0.0 1.0 0.0 0.0 0.0 0.0 
Apremilast Haemorrhoids 0.0 0.0 0.0 0.0 0.0 0.0 1.0 
Apremilast Hallucination 0.0 0.0 0.0 0.0 0.0 0.0 1.0 
Apremilast Headache 0.0 0.0 0.0 1.0 0.0 0.0 1.0 
Apremilast Heart rate increased 0.0 0.0 0.0 1.0 0.0 0.0 1.0 
Apremilast Hepatic failure 1.0 0.0 1.0 0.0 0.0 0.0 0.0 
Apremilast Hepatic steatosis 0.0 0.0 0.0 0.0 0.0 0.0 1.0 
Apremilast Hepatitis 0.0 0.0 0.0 0.0 0.0 0.0 1.0 
Apremilast Herpes zoster 0.0 0.0 0.0 0.0 0.0 0.0 1.0 
Apremilast Hip fracture 0.0 0.0 1.0 0.0 0.0 0.0 0.0 
Apremilast Hot flush 0.0 0.0 0.0 1.0 0.0 0.0 1.0 
Apremilast Hypercalcaemia 0.0 0.0 0.0 1.0 0.0 0.0 0.0 
Apremilast Hypersensitivity 0.0 0.0 0.0 1.0 0.0 0.0 1.0 
Apremilast Hyperthyroidism 0.0 0.0 0.0 0.0 0.0 0.0 1.0 
Apremilast Hypoacusis 0.0 0.0 0.0 0.0 0.0 0.0 1.0 
Apremilast Hypoaesthesia 0.0 0.0 0.0 1.0 0.0 0.0 1.0 
Apremilast Hypotension 0.0 0.0 1.0 0.0 0.0 0.0 0.0 
Apremilast Hypothyroidism 0.0 0.0 0.0 0.0 0.0 0.0 1.0 
Apremilast Ill-defined disorder 0.0 0.0 1.0 0.0 0.0 0.0 0.0 
Apremilast Immune system disorder 0.0 0.0 1.0 0.0 0.0 0.0 0.0 
Apremilast Infection 0.0 0.0 0.0 1.0 0.0 0.0 0.0 
Apremilast Inflammation 0.0 0.0 0.0 1.0 0.0 0.0 0.0 
Apremilast Influenza 0.0 0.0 1.0 0.0 0.0 0.0 0.0 
Apremilast Influenza like illness 0.0 0.0 0.0 0.0 0.0 0.0 1.0 
Apremilast Insomnia 0.0 0.0 0.0 1.0 0.0 0.0 1.0 
Apremilast Intestinal obstruction 0.0 0.0 1.0 0.0 0.0 0.0 0.0 
Apremilast Intestinal perforation 0.0 0.0 1.0 0.0 0.0 0.0 0.0 
Apremilast Irritability 0.0 0.0 0.0 0.0 0.0 0.0 1.0 
Apremilast Joint stiffness 0.0 0.0 0.0 0.0 0.0 0.0 1.0 
Apremilast Joint swelling 0.0 0.0 0.0 0.0 0.0 0.0 1.0 
Apremilast Lacrimation increased 0.0 0.0 0.0 0.0 0.0 0.0 1.0 
Apremilast Leukopenia 0.0 0.0 0.0 0.0 0.0 0.0 1.0 
Apremilast Limb discomfort 0.0 0.0 0.0 0.0 0.0 0.0 1.0 
Apremilast Liver disorder 0.0 0.0 0.0 0.0 0.0 0.0 1.0 
Apremilast Localised infection 0.0 0.0 1.0 0.0 0.0 0.0 0.0 
Apremilast Loss of consciousness 0.0 0.0 0.0 0.0 0.0 0.0 1.0 
Apremilast Lung neoplasm malignant 0.0 0.0 0.0 0.0 0.0 0.0 1.0 
Apremilast Lymphadenopathy 0.0 0.0 0.0 0.0 0.0 0.0 1.0 
Apremilast Lymphoedema 0.0 0.0 1.0 0.0 0.0 0.0 0.0 
Apremilast Lymphoma 0.0 0.0 0.0 0.0 0.0 0.0 1.0 
Apremilast Malignant melanoma 0.0 0.0 0.0 0.0 0.0 0.0 1.0 
Apremilast Malnutrition 0.0 0.0 1.0 0.0 0.0 0.0 0.0 
Apremilast Mass 0.0 0.0 0.0 0.0 0.0 0.0 1.0 
Apremilast Meningitis 0.0 0.0 1.0 0.0 0.0 0.0 0.0 
Apremilast Menorrhagia 0.0 0.0 0.0 0.0 0.0 0.0 1.0 
Apremilast Mental impairment 0.0 0.0 0.0 0.0 0.0 0.0 1.0 
Apremilast Migraine 0.0 0.0 0.0 1.0 0.0 0.0 1.0 
Apremilast Mobility decreased 0.0 0.0 0.0 0.0 0.0 0.0 1.0 
Apremilast Mood altered 0.0 0.0 0.0 1.0 0.0 0.0 1.0 
Apremilast Mood swings 0.0 0.0 0.0 1.0 0.0 0.0 0.0 
Apremilast Muscle spasms 0.0 0.0 0.0 1.0 0.0 0.0 1.0 
Apremilast Muscular weakness 0.0 0.0 0.0 1.0 0.0 0.0 0.0 
Apremilast Musculoskeletal stiffness 0.0 0.0 0.0 1.0 0.0 0.0 1.0 
Apremilast Myalgia 0.0 0.0 0.0 1.0 0.0 0.0 1.0 
Apremilast Myocardial infarction 0.0 1.0 1.0 0.0 0.0 0.0 0.0 
Apremilast Nasal congestion 0.0 0.0 0.0 0.0 0.0 0.0 1.0 
Apremilast Nasopharyngitis 0.0 0.0 0.0 1.0 0.0 0.0 1.0 
Apremilast Nausea 0.0 0.0 0.0 1.0 0.0 0.0 1.0 
Apremilast Neoplasm 0.0 0.0 0.0 0.0 0.0 0.0 1.0 
Apremilast Neoplasm malignant 0.0 0.0 0.0 0.0 0.0 0.0 1.0 
Apremilast Nephrolithiasis 0.0 0.0 1.0 0.0 0.0 0.0 0.0 
Apremilast Nephropathy 0.0 0.0 0.0 0.0 0.0 0.0 1.0 
Apremilast Nervousness 0.0 0.0 0.0 0.0 0.0 0.0 1.0 
Apremilast Neuralgia 0.0 0.0 0.0 1.0 0.0 0.0 0.0 
Apremilast Night sweats 0.0 0.0 0.0 0.0 0.0 0.0 1.0 
Apremilast Nightmare 0.0 0.0 0.0 0.0 0.0 0.0 1.0 
Apremilast Nodule 0.0 0.0 0.0 0.0 0.0 0.0 1.0 
Apremilast Oedema peripheral 0.0 0.0 0.0 1.0 0.0 0.0 0.0 
Apremilast Oral disorder 0.0 0.0 0.0 0.0 0.0 0.0 1.0 
Apremilast Oral pain 0.0 0.0 0.0 0.0 0.0 0.0 1.0 
Apremilast Oropharyngeal pain 0.0 0.0 0.0 1.0 0.0 0.0 0.0 
Apremilast Osteoarthritis 0.0 0.0 0.0 0.0 0.0 0.0 1.0 
Apremilast Oxygen saturation decreased 0.0 0.0 1.0 0.0 0.0 0.0 0.0 
Apremilast Pain 0.0 0.0 0.0 1.0 0.0 0.0 1.0 
Apremilast Pain in extremity 0.0 0.0 0.0 1.0 0.0 0.0 1.0 
Apremilast Pain of skin 0.0 0.0 0.0 0.0 0.0 0.0 1.0 
Apremilast Palpitations 0.0 0.0 0.0 0.0 0.0 0.0 1.0 
Apremilast Pancreatic carcinoma 0.0 0.0 0.0 0.0 0.0 0.0 1.0 
Apremilast Pancreatitis 0.0 0.0 1.0 0.0 0.0 0.0 0.0 
Apremilast Pancreatitis acute 0.0 0.0 1.0 0.0 0.0 0.0 0.0 
Apremilast Panic attack 0.0 0.0 0.0 1.0 0.0 0.0 0.0 
Apremilast Paraesthesia 0.0 0.0 0.0 1.0 0.0 0.0 0.0 
Apremilast Parkinson's disease 0.0 0.0 0.0 0.0 0.0 0.0 1.0 
Apremilast Peripheral swelling 0.0 0.0 0.0 1.0 0.0 0.0 0.0 
Apremilast Pharyngeal oedema 0.0 0.0 0.0 0.0 0.0 0.0 1.0 
Apremilast Photophobia 0.0 0.0 0.0 0.0 0.0 0.0 1.0 
Apremilast Pneumonia 0.0 0.0 1.0 0.0 0.0 0.0 0.0 
Apremilast Pneumothorax 0.0 0.0 1.0 0.0 0.0 0.0 0.0 
Apremilast Pollakiuria 0.0 0.0 0.0 0.0 0.0 0.0 1.0 
Apremilast Poor quality sleep 0.0 0.0 0.0 0.0 0.0 0.0 1.0 
Apremilast Presyncope 0.0 0.0 0.0 0.0 0.0 0.0 1.0 
Apremilast Productive cough 0.0 0.0 0.0 0.0 0.0 0.0 1.0 
Apremilast Prostate cancer 0.0 1.0 0.0 0.0 0.0 0.0 0.0 
Apremilast Pruritus 0.0 0.0 0.0 0.0 0.0 0.0 1.0 
Apremilast Pruritus generalised 0.0 0.0 0.0 0.0 0.0 0.0 1.0 
Apremilast Psoriasis 0.0 0.0 0.0 0.0 0.0 0.0 1.0 
Apremilast Pulmonary embolism 0.0 0.0 1.0 0.0 0.0 0.0 0.0 
Apremilast Pulmonary oedema 0.0 0.0 1.0 0.0 0.0 0.0 0.0 
Apremilast Pyrexia 0.0 0.0 1.0 0.0 0.0 0.0 0.0 
Apremilast Rash 0.0 0.0 0.0 1.0 0.0 0.0 1.0 
Apremilast Rash macular 0.0 0.0 0.0 0.0 0.0 0.0 1.0 
Apremilast Rash papular 0.0 0.0 0.0 0.0 0.0 0.0 1.0 
Apremilast Rash pruritic 0.0 0.0 0.0 1.0 0.0 0.0 0.0 
Apremilast Rectal haemorrhage 0.0 0.0 0.0 0.0 0.0 0.0 1.0 
Apremilast Red blood cell sedimentation rate increased 0.0 0.0 0.0 1.0 0.0 0.0 0.0 
Apremilast Renal disorder 0.0 0.0 0.0 0.0 0.0 0.0 1.0 
Apremilast Renal failure 0.0 0.0 1.0 0.0 0.0 0.0 0.0 
Apremilast Renal impairment 0.0 0.0 0.0 0.0 0.0 0.0 1.0 
Apremilast Respiratory disorder 0.0 0.0 0.0 1.0 0.0 0.0 0.0 
Apremilast Respiratory failure 1.0 0.0 0.0 0.0 0.0 0.0 0.0 
Apremilast Respiratory tract congestion 0.0 0.0 0.0 0.0 0.0 0.0 1.0 
Apremilast Respiratory tract infection 0.0 0.0 0.0 0.0 0.0 0.0 1.0 
Apremilast Restlessness 0.0 0.0 0.0 0.0 0.0 0.0 1.0 
Apremilast Retching 0.0 0.0 0.0 0.0 0.0 0.0 1.0 
Apremilast Retinal detachment 0.0 0.0 0.0 0.0 0.0 0.0 1.0 
Apremilast Rheumatoid arthritis 0.0 0.0 0.0 1.0 0.0 0.0 1.0 
Apremilast Rhinorrhoea 0.0 0.0 0.0 0.0 0.0 0.0 1.0 
Apremilast Sepsis 0.0 1.0 1.0 0.0 0.0 0.0 0.0 
Apremilast Septic shock 1.0 0.0 1.0 0.0 0.0 0.0 0.0 
Apremilast Sinus disorder 0.0 0.0 0.0 0.0 0.0 0.0 1.0 
Apremilast Sinusitis 0.0 0.0 0.0 0.0 0.0 0.0 1.0 
Apremilast Skin cancer 0.0 0.0 0.0 0.0 0.0 0.0 1.0 
Apremilast Skin disorder 0.0 0.0 0.0 1.0 0.0 0.0 0.0 
Apremilast Skin exfoliation 0.0 0.0 0.0 0.0 0.0 0.0 1.0 
Apremilast Skin irritation 0.0 0.0 0.0 0.0 0.0 0.0 1.0 
Apremilast Skin ulcer 0.0 0.0 0.0 1.0 0.0 0.0 0.0 
Apremilast Sleep disorder 0.0 0.0 0.0 0.0 0.0 0.0 1.0 
Apremilast Sneezing 0.0 0.0 0.0 0.0 0.0 0.0 1.0 
Apremilast Somnolence 0.0 0.0 0.0 1.0 0.0 0.0 1.0 
Apremilast Spinal compression fracture 0.0 0.0 1.0 0.0 0.0 0.0 0.0 
Apremilast Squamous cell carcinoma 0.0 0.0 0.0 0.0 0.0 0.0 1.0 
Apremilast Staphylococcal infection 0.0 0.0 1.0 0.0 0.0 0.0 0.0 
Apremilast Stomatitis 0.0 0.0 0.0 0.0 0.0 0.0 1.0 
Apremilast Stress 0.0 0.0 0.0 0.0 0.0 0.0 1.0 
Apremilast Suicidal ideation 0.0 1.0 0.0 0.0 0.0 0.0 1.0 
Apremilast Suicide attempt 0.0 1.0 0.0 0.0 0.0 0.0 0.0 
Apremilast Supraventricular tachycardia 0.0 0.0 1.0 0.0 0.0 0.0 0.0 
Apremilast Swelling face 0.0 0.0 0.0 0.0 0.0 0.0 1.0 
Apremilast Swollen tongue 0.0 0.0 0.0 0.0 0.0 0.0 1.0 
Apremilast Syncope 0.0 0.0 0.0 0.0 0.0 0.0 1.0 
Apremilast Systemic lupus erythematosus 0.0 0.0 0.0 0.0 0.0 0.0 1.0 
Apremilast Tendonitis 0.0 0.0 0.0 1.0 0.0 0.0 0.0 
Apremilast Throat irritation 0.0 0.0 0.0 0.0 0.0 0.0 1.0 
Apremilast Thrombosis 0.0 0.0 1.0 0.0 0.0 0.0 0.0 
Apremilast Tinnitus 0.0 0.0 0.0 0.0 0.0 0.0 1.0 
Apremilast Tongue disorder 0.0 0.0 0.0 1.0 0.0 0.0 0.0 
Apremilast Treatment failure 0.0 0.0 0.0 1.0 0.0 0.0 0.0 
Apremilast Tremor 0.0 0.0 0.0 1.0 0.0 0.0 1.0 
Apremilast Ulcer 0.0 0.0 0.0 1.0 0.0 0.0 0.0 
Apremilast Unevaluable event 0.0 0.0 1.0 0.0 0.0 0.0 0.0 
Apremilast Upper respiratory tract infection 0.0 0.0 0.0 0.0 0.0 0.0 1.0 
Apremilast Urinary tract infection 0.0 0.0 1.0 0.0 0.0 0.0 0.0 
Apremilast Urosepsis 0.0 0.0 1.0 0.0 0.0 0.0 0.0 
Apremilast Urticaria 0.0 0.0 0.0 1.0 0.0 0.0 1.0 
Apremilast Vaginal haemorrhage 0.0 0.0 0.0 0.0 0.0 0.0 1.0 
Apremilast Varicose vein 0.0 0.0 0.0 0.0 0.0 0.0 1.0 
Apremilast Vertigo 0.0 0.0 0.0 1.0 0.0 0.0 0.0 
Apremilast Vision blurred 0.0 0.0 0.0 1.0 0.0 0.0 0.0 
Apremilast Visual impairment 0.0 0.0 0.0 0.0 0.0 0.0 1.0 
Apremilast Vomiting 0.0 0.0 0.0 1.0 0.0 0.0 1.0 
Apremilast Weight decreased 0.0 0.0 0.0 1.0 0.0 0.0 1.0 
Apremilast Weight increased 0.0 0.0 0.0 0.0 0.0 0.0 1.0 
Apremilast Wheezing 0.0 0.0 0.0 0.0 0.0 0.0 1.0 
Aprepitant Anaemia 1.0 0.0 0.0 0.0 0.0 0.0 0.0 
Aprepitant Anaphylactic reaction 0.0 1.0 0.0 0.0 0.0 0.0 0.0 
Aprepitant Anxiety 0.0 0.0 1.0 0.0 0.0 0.0 0.0 
Aprepitant Asthenia 0.0 0.0 1.0 0.0 0.0 0.0 0.0 
Aprepitant Blood alkaline phosphatase increased 0.0 0.0 1.0 0.0 0.0 0.0 0.0 
Aprepitant Confusional state 0.0 0.0 1.0 0.0 0.0 0.0 0.0 
Aprepitant Constipation 0.0 0.0 1.0 0.0 0.0 0.0 0.0 
Aprepitant Decreased appetite 0.0 0.0 1.0 0.0 0.0 0.0 0.0 
Aprepitant Diarrhoea 0.0 0.0 1.0 0.0 0.0 0.0 0.0 
Aprepitant Dyspnoea 0.0 1.0 0.0 0.0 0.0 0.0 0.0 
Aprepitant Erythema 0.0 1.0 0.0 0.0 0.0 0.0 0.0 
Aprepitant Fatigue 0.0 0.0 1.0 0.0 0.0 0.0 0.0 
Aprepitant Flushing 0.0 1.0 0.0 0.0 0.0 0.0 0.0 
Aprepitant Gastrointestinal disorder 0.0 0.0 1.0 0.0 0.0 0.0 0.0 
Aprepitant Haemoglobin decreased 0.0 0.0 1.0 0.0 0.0 0.0 0.0 
Aprepitant Hypersensitivity 0.0 1.0 0.0 0.0 0.0 0.0 0.0 
Aprepitant Hypokalaemia 0.0 0.0 1.0 0.0 0.0 0.0 0.0 
Aprepitant Hyponatraemia 0.0 1.0 0.0 0.0 0.0 0.0 0.0 
Aprepitant Hypotension 0.0 1.0 0.0 0.0 0.0 0.0 0.0 
Aprepitant Loss of consciousness 1.0 0.0 0.0 0.0 0.0 0.0 0.0 
Aprepitant Nausea 0.0 0.0 1.0 0.0 0.0 0.0 0.0 
Aprepitant Neoplasm malignant 1.0 0.0 0.0 0.0 0.0 0.0 0.0 
Aprepitant Pain 0.0 0.0 1.0 0.0 0.0 0.0 0.0 
Aprepitant Pneumonia 0.0 0.0 1.0 0.0 0.0 0.0 0.0 
Aprepitant Pulmonary embolism 0.0 0.0 1.0 0.0 0.0 0.0 0.0 
Aprepitant Pyrexia 0.0 0.0 1.0 0.0 0.0 0.0 0.0 
Aprepitant Renal failure 1.0 1.0 0.0 0.0 0.0 0.0 0.0 
Aprepitant Respiratory failure 0.0 0.0 1.0 0.0 0.0 0.0 0.0 
Aprepitant Septic shock 1.0 0.0 0.0 0.0 0.0 0.0 0.0 
Aprepitant Tachycardia 0.0 0.0 1.0 0.0 0.0 0.0 0.0 
Aprepitant Toxic epidermal necrolysis 1.0 0.0 0.0 0.0 0.0 0.0 0.0 
Aprepitant Vomiting 0.0 0.0 1.0 0.0 0.0 0.0 0.0 
Aprepitant White blood cell count decreased 0.0 0.0 1.0 0.0 0.0 0.0 0.0 
Aprepitant White blood cell count increased 0.0 0.0 1.0 0.0 0.0 0.0 0.0 
Arformoterol tartrate Chest pain 0.0 0.0 1.0 0.0 0.0 0.0 0.0 
Arformoterol tartrate Lung disorder 0.0 0.0 1.0 0.0 0.0 0.0 0.0 
Argatroban Cardiac arrest 1.0 0.0 0.0 0.0 0.0 0.0 0.0 
Argatroban Cerebral haemorrhage 1.0 0.0 0.0 0.0 0.0 0.0 0.0 
Argatroban Cerebral infarction 1.0 0.0 0.0 0.0 0.0 0.0 0.0 
Argatroban Coagulopathy 1.0 0.0 0.0 0.0 0.0 0.0 0.0 
Argatroban Death 1.0 0.0 0.0 0.0 0.0 0.0 0.0 
Argatroban Haemorrhage 1.0 0.0 0.0 0.0 0.0 0.0 0.0 
Argatroban Hepatic failure 1.0 0.0 0.0 0.0 0.0 0.0 0.0 
Argatroban Multiple organ dysfunction syndrome 1.0 0.0 0.0 0.0 0.0 0.0 0.0 
Argatroban Respiratory failure 1.0 0.0 0.0 0.0 0.0 0.0 0.0 
Argatroban Subarachnoid haemorrhage 1.0 0.0 0.0 0.0 0.0 0.0 0.0 
Argatroban Thrombosis 1.0 0.0 0.0 0.0 0.0 0.0 0.0 
Aripiprazole Abdominal discomfort 0.0 1.0 0.0 1.0 0.0 0.0 0.0 
Aripiprazole Abdominal distension 0.0 0.0 0.0 1.0 0.0 0.0 0.0 
Aripiprazole Abdominal pain 0.0 1.0 0.0 1.0 0.0 0.0 0.0 
Aripiprazole Abdominal pain lower 0.0 0.0 1.0 0.0 0.0 0.0 0.0 
Aripiprazole Abdominal pain upper 0.0 0.0 0.0 1.0 0.0 0.0 0.0 
Aripiprazole Abnormal dreams 0.0 1.0 0.0 1.0 0.0 0.0 0.0 
Aripiprazole Abnormal faeces 0.0 0.0 1.0 0.0 0.0 0.0 0.0 
Aripiprazole Abortion spontaneous 0.0 0.0 0.0 0.0 0.0 0.0 1.0 
Aripiprazole Accommodation disorder 0.0 0.0 0.0 0.0 0.0 0.0 1.0 
Aripiprazole Acute kidney injury 0.0 1.0 1.0 0.0 0.0 0.0 0.0 
Aripiprazole Acute myocardial infarction 1.0 0.0 0.0 0.0 0.0 0.0 0.0 
Aripiprazole Acute respiratory failure 0.0 1.0 0.0 0.0 0.0 0.0 0.0 
Aripiprazole Affect lability 0.0 0.0 0.0 1.0 0.0 0.0 0.0 
Aripiprazole Aggression 0.0 0.0 1.0 0.0 0.0 0.0 0.0 
Aripiprazole Agitation 0.0 1.0 1.0 0.0 0.0 0.0 0.0 
Aripiprazole Agranulocytosis 0.0 1.0 0.0 0.0 0.0 0.0 0.0 
Aripiprazole Akathisia 0.0 0.0 1.0 1.0 0.0 0.0 0.0 
Aripiprazole Alopecia 0.0 1.0 0.0 1.0 0.0 0.0 0.0 
Aripiprazole Altered state of consciousness 0.0 1.0 0.0 0.0 0.0 0.0 0.0 
Aripiprazole Amnesia 0.0 1.0 0.0 1.0 0.0 0.0 0.0 
Aripiprazole Anaemia 0.0 1.0 0.0 0.0 0.0 0.0 0.0 
Aripiprazole Anal incontinence 0.0 0.0 0.0 1.0 0.0 0.0 0.0 
Aripiprazole Anger 0.0 0.0 0.0 1.0 0.0 0.0 0.0 
Aripiprazole Angina pectoris 0.0 0.0 0.0 1.0 0.0 0.0 0.0 
Aripiprazole Anxiety 0.0 0.0 0.0 1.0 0.0 0.0 0.0 
Aripiprazole Apathy 0.0 1.0 0.0 0.0 0.0 0.0 0.0 
Aripiprazole Apnoea 0.0 0.0 0.0 0.0 0.0 0.0 1.0 
Aripiprazole Arrhythmia 1.0 1.0 0.0 0.0 0.0 0.0 0.0 
Aripiprazole Arthralgia 0.0 0.0 0.0 1.0 0.0 0.0 0.0 
Aripiprazole Arthritis 0.0 0.0 0.0 1.0 0.0 0.0 0.0 
Aripiprazole Arthropathy 0.0 0.0 0.0 1.0 0.0 0.0 0.0 
Aripiprazole Asphyxia 1.0 0.0 0.0 0.0 0.0 0.0 0.0 
Aripiprazole Asthenia 0.0 1.0 0.0 1.0 0.0 0.0 0.0 
Aripiprazole Asthma 0.0 0.0 0.0 1.0 0.0 0.0 0.0 
Aripiprazole Ataxia 0.0 0.0 1.0 0.0 0.0 0.0 0.0 
Aripiprazole Atrial fibrillation 0.0 1.0 0.0 1.0 0.0 0.0 0.0 
Aripiprazole Atrioventricular block first degree 0.0 0.0 0.0 0.0 0.0 0.0 1.0 
Aripiprazole Atrioventricular block second degree 0.0 1.0 1.0 0.0 0.0 0.0 0.0 
Aripiprazole Back pain 0.0 0.0 0.0 1.0 0.0 0.0 0.0 
Aripiprazole Balance disorder 0.0 1.0 0.0 1.0 0.0 0.0 0.0 
Aripiprazole Blindness 0.0 0.0 0.0 1.0 0.0 0.0 0.0 
Aripiprazole Blister 0.0 0.0 1.0 0.0 0.0 0.0 0.0 
Aripiprazole Blood albumin decreased 0.0 0.0 1.0 0.0 0.0 0.0 0.0 
Aripiprazole Blood cholesterol increased 0.0 0.0 0.0 1.0 0.0 0.0 0.0 
Aripiprazole Blood creatine phosphokinase increased 0.0 1.0 1.0 0.0 0.0 0.0 0.0 
Aripiprazole Blood creatinine increased 0.0 1.0 1.0 1.0 0.0 0.0 0.0 
Aripiprazole Blood glucose increased 0.0 0.0 0.0 0.0 0.0 0.0 1.0 
Aripiprazole Blood potassium decreased 0.0 0.0 1.0 0.0 0.0 0.0 0.0 
Aripiprazole Blood potassium increased 0.0 0.0 1.0 0.0 0.0 0.0 0.0 
Aripiprazole Blood pressure decreased 0.0 0.0 1.0 1.0 0.0 0.0 0.0 
Aripiprazole Blood pressure fluctuation 0.0 0.0 1.0 0.0 0.0 0.0 0.0 
Aripiprazole Blood pressure increased 0.0 0.0 0.0 1.0 0.0 0.0 0.0 
Aripiprazole Blood sodium decreased 0.0 0.0 1.0 0.0 0.0 0.0 0.0 
Aripiprazole Blood urine present 0.0 0.0 1.0 0.0 0.0 0.0 0.0 
Aripiprazole Body temperature decreased 0.0 0.0 0.0 0.0 0.0 0.0 1.0 
Aripiprazole Body temperature increased 0.0 1.0 1.0 0.0 0.0 0.0 0.0 
Aripiprazole Bone pain 0.0 0.0 0.0 0.0 0.0 0.0 1.0 
Aripiprazole Bradycardia 0.0 1.0 1.0 0.0 0.0 0.0 0.0 
Aripiprazole Bradyphrenia 0.0 0.0 1.0 0.0 0.0 0.0 0.0 
Aripiprazole Brain injury 0.0 0.0 0.0 0.0 0.0 0.0 1.0 
Aripiprazole Brain oedema 1.0 1.0 0.0 0.0 0.0 0.0 0.0 
Aripiprazole Breast cancer 0.0 0.0 0.0 0.0 0.0 0.0 1.0 
Aripiprazole Bronchitis 0.0 0.0 0.0 1.0 0.0 0.0 0.0 
Aripiprazole Burning sensation 0.0 0.0 0.0 1.0 0.0 0.0 0.0 
Aripiprazole C-reactive protein increased 0.0 1.0 0.0 0.0 0.0 0.0 0.0 
Aripiprazole Cardiac arrest 1.0 1.0 0.0 0.0 0.0 0.0 0.0 
Aripiprazole Cardiac disorder 0.0 1.0 0.0 0.0 1.0 0.0 0.0 
Aripiprazole Cardiac failure 1.0 1.0 0.0 0.0 0.0 0.0 0.0 
Aripiprazole Cardiac failure congestive 1.0 0.0 0.0 0.0 0.0 0.0 0.0 
Aripiprazole Cardiac murmur 0.0 0.0 0.0 0.0 1.0 0.0 0.0 
Aripiprazole Cardio-respiratory arrest 1.0 1.0 0.0 0.0 0.0 0.0 0.0 
Aripiprazole Cardiomegaly 1.0 0.0 0.0 0.0 0.0 0.0 0.0 
Aripiprazole Cardiomyopathy 1.0 1.0 0.0 0.0 0.0 0.0 0.0 
Aripiprazole Cardiovascular disorder 0.0 0.0 0.0 1.0 0.0 0.0 0.0 
Aripiprazole Cataract 0.0 0.0 0.0 0.0 0.0 0.0 1.0 
Aripiprazole Catatonia 0.0 1.0 1.0 0.0 0.0 0.0 0.0 
Aripiprazole Cerebral haemorrhage 1.0 0.0 0.0 0.0 0.0 0.0 0.0 
Aripiprazole Cerebral ischaemia 1.0 0.0 0.0 0.0 0.0 0.0 0.0 
Aripiprazole Cerebrovascular accident 0.0 1.0 0.0 0.0 0.0 0.0 0.0 
Aripiprazole Chest discomfort 0.0 1.0 0.0 0.0 0.0 0.0 0.0 
Aripiprazole Chest pain 0.0 1.0 0.0 1.0 0.0 0.0 0.0 
Aripiprazole Chills 0.0 1.0 0.0 1.0 0.0 0.0 0.0 
Aripiprazole Choking 1.0 1.0 0.0 1.0 0.0 0.0 0.0 
Aripiprazole Cholecystitis 0.0 0.0 1.0 0.0 0.0 0.0 0.0 
Aripiprazole Cholestasis 0.0 0.0 1.0 0.0 0.0 0.0 0.0 
Aripiprazole Chromaturia 0.0 0.0 0.0 1.0 0.0 0.0 0.0 
Aripiprazole Chronic obstructive pulmonary disease 1.0 1.0 0.0 0.0 0.0 0.0 0.0 
Aripiprazole Circulatory collapse 1.0 1.0 0.0 0.0 0.0 0.0 0.0 
Aripiprazole Cognitive disorder 0.0 0.0 0.0 1.0 0.0 0.0 0.0 
Aripiprazole Cold sweat 0.0 0.0 1.0 0.0 0.0 0.0 0.0 
Aripiprazole Colitis 0.0 0.0 1.0 0.0 0.0 0.0 0.0 
Aripiprazole Coma 0.0 1.0 0.0 0.0 0.0 0.0 0.0 
Aripiprazole Completed suicide 1.0 0.0 0.0 0.0 0.0 0.0 0.0 
Aripiprazole Confusional state 0.0 1.0 1.0 1.0 0.0 0.0 0.0 
Aripiprazole Congestive cardiomyopathy 0.0 0.0 0.0 1.0 0.0 0.0 0.0 
Aripiprazole Constipation 0.0 0.0 0.0 1.0 0.0 0.0 0.0 
Aripiprazole Contusion 0.0 0.0 0.0 1.0 0.0 0.0 0.0 
Aripiprazole Coordination abnormal 0.0 1.0 0.0 1.0 0.0 0.0 0.0 
Aripiprazole Cough 0.0 1.0 0.0 1.0 0.0 0.0 0.0 
Aripiprazole Crying 0.0 0.0 0.0 1.0 0.0 0.0 0.0 
Aripiprazole Deafness 0.0 0.0 0.0 1.0 0.0 0.0 0.0 
Aripiprazole Death 1.0 0.0 0.0 0.0 0.0 0.0 0.0 
Aripiprazole Decreased appetite 0.0 0.0 0.0 1.0 0.0 0.0 0.0 
Aripiprazole Deep vein thrombosis 0.0 1.0 0.0 0.0 0.0 0.0 0.0 
Aripiprazole Dehydration 0.0 1.0 1.0 0.0 0.0 0.0 0.0 
Aripiprazole Delirium 0.0 0.0 1.0 0.0 0.0 0.0 0.0 
Aripiprazole Depressed level of consciousness 0.0 1.0 0.0 0.0 0.0 0.0 0.0 
Aripiprazole Depressed mood 0.0 1.0 0.0 1.0 0.0 0.0 0.0 
Aripiprazole Depression 0.0 0.0 0.0 1.0 0.0 0.0 0.0 
Aripiprazole Dermatitis bullous 0.0 0.0 1.0 0.0 0.0 0.0 0.0 
Aripiprazole Diabetes mellitus 0.0 0.0 0.0 1.0 0.0 0.0 1.0 
Aripiprazole Diabetic ketoacidosis 0.0 1.0 0.0 0.0 0.0 0.0 0.0 
Aripiprazole Diarrhoea 0.0 0.0 0.0 1.0 0.0 0.0 0.0 
Aripiprazole Diplopia 0.0 0.0 0.0 1.0 0.0 0.0 0.0 
Aripiprazole Discomfort 0.0 1.0 0.0 1.0 0.0 0.0 0.0 
Aripiprazole Disease recurrence 0.0 0.0 1.0 0.0 0.0 0.0 0.0 
Aripiprazole Disorientation 0.0 1.0 1.0 1.0 0.0 0.0 0.0 
Aripiprazole Disseminated intravascular coagulation 0.0 1.0 0.0 0.0 0.0 0.0 0.0 
Aripiprazole Disturbance in attention 0.0 0.0 0.0 1.0 0.0 0.0 0.0 
Aripiprazole Disturbance in sexual arousal 0.0 0.0 0.0 1.0 0.0 0.0 0.0 
Aripiprazole Dizziness 0.0 0.0 0.0 1.0 0.0 0.0 0.0 
Aripiprazole Drug abuse 0.0 0.0 1.0 0.0 0.0 0.0 0.0 
Aripiprazole Drug dependence 0.0 0.0 0.0 1.0 0.0 0.0 0.0 
Aripiprazole Drug intolerance 0.0 0.0 0.0 1.0 0.0 0.0 0.0 
Aripiprazole Drug reaction with eosinophilia and systemic symptoms 0.0 0.0 1.0 0.0 0.0 0.0 0.0 
Aripiprazole Drug withdrawal syndrome 0.0 0.0 0.0 1.0 0.0 0.0 0.0 
Aripiprazole Dry mouth 0.0 1.0 0.0 1.0 0.0 0.0 0.0 
Aripiprazole Dry skin 0.0 1.0 0.0 0.0 0.0 0.0 0.0 
Aripiprazole Dysarthria 0.0 0.0 0.0 1.0 0.0 0.0 0.0 
Aripiprazole Dysgeusia 0.0 0.0 0.0 1.0 0.0 0.0 0.0 
Aripiprazole Dyskinesia 0.0 0.0 0.0 1.0 0.0 0.0 1.0 
Aripiprazole Dyspepsia 0.0 0.0 0.0 1.0 0.0 0.0 0.0 
Aripiprazole Dysphagia 0.0 1.0 0.0 1.0 0.0 0.0 0.0 
Aripiprazole Dysphonia 0.0 0.0 0.0 1.0 0.0 0.0 0.0 
Aripiprazole Dysphoria 0.0 0.0 1.0 0.0 0.0 0.0 0.0 
Aripiprazole Dyspnoea 0.0 1.0 1.0 1.0 1.0 0.0 0.0 
Aripiprazole Dysstasia 0.0 1.0 0.0 0.0 0.0 0.0 0.0 
Aripiprazole Dystonia 0.0 0.0 0.0 1.0 0.0 0.0 1.0 
Aripiprazole Dysuria 0.0 0.0 0.0 1.0 0.0 0.0 0.0 
Aripiprazole Ear pain 0.0 0.0 0.0 0.0 0.0 0.0 1.0 
Aripiprazole Eating disorder 0.0 0.0 1.0 1.0 0.0 0.0 0.0 
Aripiprazole Ejection fraction decreased 0.0 0.0 1.0 0.0 0.0 0.0 0.0 
Aripiprazole Electrocardiogram QT prolonged 0.0 1.0 0.0 0.0 0.0 0.0 0.0 
Aripiprazole Electrocardiogram abnormal 0.0 0.0 1.0 0.0 0.0 0.0 0.0 
Aripiprazole Embolism 0.0 1.0 0.0 0.0 0.0 0.0 0.0 
Aripiprazole Embolism venous 0.0 0.0 0.0 0.0 0.0 0.0 1.0 
Aripiprazole Emotional disorder 0.0 0.0 0.0 1.0 0.0 0.0 0.0 
Aripiprazole Emotional distress 0.0 0.0 0.0 1.0 0.0 0.0 0.0 
Aripiprazole Encephalitis 0.0 1.0 0.0 0.0 0.0 0.0 0.0 
Aripiprazole Encephalopathy 0.0 1.0 1.0 0.0 0.0 0.0 0.0 
Aripiprazole Eosinophilia 0.0 0.0 1.0 0.0 0.0 0.0 0.0 
Aripiprazole Epistaxis 0.0 0.0 0.0 1.0 0.0 0.0 0.0 
Aripiprazole Erectile dysfunction 0.0 0.0 0.0 1.0 0.0 0.0 0.0 
Aripiprazole Eructation 0.0 1.0 0.0 0.0 0.0 0.0 0.0 
Aripiprazole Erythema 0.0 0.0 1.0 0.0 0.0 0.0 0.0 
Aripiprazole Euphoric mood 0.0 0.0 1.0 0.0 0.0 0.0 0.0 
Aripiprazole Extrapyramidal disorder 0.0 0.0 1.0 1.0 0.0 0.0 0.0 
Aripiprazole Extrasystoles 0.0 0.0 0.0 0.0 0.0 0.0 1.0 
Aripiprazole Eye disorder 0.0 0.0 0.0 1.0 0.0 0.0 0.0 
Aripiprazole Eye irritation 0.0 0.0 0.0 1.0 0.0 0.0 0.0 
Aripiprazole Eye pain 0.0 1.0 0.0 1.0 0.0 0.0 0.0 
Aripiprazole Faecaloma 1.0 1.0 0.0 0.0 0.0 0.0 0.0 
Aripiprazole Fatigue 0.0 1.0 0.0 1.0 0.0 0.0 0.0 
Aripiprazole Fear 0.0 0.0 0.0 1.0 0.0 0.0 0.0 
Aripiprazole Feeding disorder 0.0 0.0 1.0 1.0 0.0 0.0 0.0 
Aripiprazole Feeling abnormal 0.0 0.0 0.0 1.0 0.0 0.0 0.0 
Aripiprazole Feeling cold 0.0 1.0 0.0 1.0 0.0 0.0 0.0 
Aripiprazole Feeling hot 0.0 0.0 0.0 1.0 0.0 0.0 0.0 
Aripiprazole Flatulence 0.0 0.0 1.0 1.0 0.0 0.0 0.0 
Aripiprazole Foetal growth restriction 0.0 0.0 0.0 0.0 1.0 0.0 1.0 
Aripiprazole Gait disturbance 0.0 1.0 0.0 1.0 0.0 0.0 0.0 
Aripiprazole Galactorrhoea 0.0 0.0 0.0 0.0 0.0 0.0 1.0 
Aripiprazole Gastritis 0.0 0.0 1.0 0.0 0.0 0.0 0.0 
Aripiprazole Gastroenteritis 1.0 0.0 0.0 0.0 0.0 0.0 0.0 
Aripiprazole Gastrointestinal disorder 0.0 0.0 0.0 1.0 0.0 0.0 0.0 
Aripiprazole Gastrointestinal haemorrhage 1.0 0.0 0.0 0.0 0.0 0.0 0.0 
Aripiprazole Gastrointestinal pain 0.0 0.0 0.0 1.0 0.0 0.0 0.0 
Aripiprazole Gastrooesophageal reflux disease 0.0 0.0 0.0 1.0 0.0 0.0 0.0 
Aripiprazole Generalised oedema 1.0 0.0 0.0 0.0 0.0 0.0 0.0 
Aripiprazole Glaucoma 0.0 0.0 0.0 0.0 0.0 0.0 1.0 
Aripiprazole Gout 0.0 0.0 1.0 0.0 0.0 0.0 0.0 
Aripiprazole Haematemesis 1.0 0.0 0.0 0.0 0.0 0.0 0.0 
Aripiprazole Haematocrit decreased 0.0 0.0 0.0 1.0 0.0 0.0 0.0 
Aripiprazole Haematoma 0.0 0.0 1.0 0.0 0.0 0.0 0.0 
Aripiprazole Haemodynamic instability 1.0 1.0 0.0 0.0 0.0 0.0 0.0 
Aripiprazole Haemoglobin decreased 0.0 0.0 0.0 1.0 0.0 0.0 0.0 
Aripiprazole Haemorrhage 0.0 1.0 0.0 0.0 0.0 0.0 0.0 
Aripiprazole Hallucination 0.0 0.0 1.0 0.0 0.0 0.0 0.0 
Aripiprazole Hallucination, auditory 0.0 0.0 1.0 0.0 0.0 0.0 0.0 
Aripiprazole Hallucination, visual 0.0 0.0 1.0 0.0 0.0 0.0 0.0 
Aripiprazole Headache 0.0 1.0 0.0 1.0 0.0 1.0 0.0 
Aripiprazole Heart rate decreased 0.0 1.0 0.0 0.0 0.0 0.0 0.0 
Aripiprazole Heart rate increased 0.0 1.0 1.0 1.0 0.0 0.0 0.0 
Aripiprazole Heart rate irregular 0.0 1.0 0.0 1.0 0.0 0.0 0.0 
Aripiprazole Hepatic failure 1.0 1.0 0.0 0.0 0.0 0.0 0.0 
Aripiprazole Hepatic function abnormal 1.0 0.0 0.0 0.0 0.0 0.0 0.0 
Aripiprazole Hepatic steatosis 0.0 0.0 0.0 0.0 0.0 0.0 1.0 
Aripiprazole Hepatomegaly 1.0 0.0 0.0 0.0 0.0 0.0 0.0 
Aripiprazole Hirsutism 0.0 0.0 1.0 0.0 0.0 0.0 0.0 
Aripiprazole Hostility 0.0 0.0 0.0 0.0 0.0 0.0 1.0 
Aripiprazole Hypercholesterolaemia 0.0 1.0 0.0 0.0 0.0 0.0 0.0 
Aripiprazole Hyperhidrosis 0.0 1.0 0.0 1.0 0.0 0.0 0.0 
Aripiprazole Hyperkalaemia 0.0 1.0 0.0 0.0 0.0 0.0 0.0 
Aripiprazole Hyperlipidaemia 0.0 1.0 1.0 0.0 0.0 0.0 0.0 
Aripiprazole Hypernatraemia 0.0 1.0 1.0 0.0 0.0 0.0 0.0 
Aripiprazole Hyperpyrexia 0.0 1.0 0.0 0.0 0.0 0.0 0.0 
Aripiprazole Hyperreflexia 1.0 0.0 0.0 0.0 0.0 0.0 0.0 
Aripiprazole Hypersensitivity 0.0 1.0 0.0 0.0 0.0 0.0 0.0 
Aripiprazole Hypersomnia 0.0 1.0 0.0 1.0 0.0 0.0 0.0 
Aripiprazole Hypertension 0.0 1.0 1.0 0.0 0.0 0.0 0.0 
Aripiprazole Hyperthermia 1.0 1.0 0.0 0.0 0.0 0.0 0.0 
Aripiprazole Hyperthyroidism 0.0 0.0 0.0 0.0 0.0 0.0 1.0 
Aripiprazole Hypertonia 0.0 0.0 1.0 1.0 0.0 0.0 0.0 
Aripiprazole Hypertriglyceridaemia 0.0 1.0 0.0 0.0 0.0 0.0 0.0 
Aripiprazole Hypoacusis 0.0 0.0 0.0 1.0 0.0 0.0 0.0 
Aripiprazole Hypoaesthesia 0.0 0.0 0.0 1.0 0.0 0.0 0.0 
Aripiprazole Hypocalcaemia 0.0 0.0 1.0 0.0 0.0 0.0 0.0 
Aripiprazole Hypoglycaemia 0.0 1.0 0.0 1.0 0.0 0.0 0.0 
Aripiprazole Hypokalaemia 0.0 1.0 1.0 0.0 0.0 0.0 0.0 
Aripiprazole Hypokinesia 0.0 0.0 0.0 1.0 0.0 0.0 0.0 
Aripiprazole Hyponatraemia 0.0 1.0 1.0 0.0 0.0 0.0 0.0 
Aripiprazole Hypotension 0.0 1.0 1.0 0.0 0.0 0.0 0.0 
Aripiprazole Hypothermia 0.0 1.0 1.0 0.0 0.0 0.0 0.0 
Aripiprazole Hypothyroidism 0.0 0.0 0.0 0.0 0.0 0.0 1.0 
Aripiprazole Hypotonia 0.0 1.0 1.0 0.0 0.0 0.0 0.0 
Aripiprazole Hypoxia 0.0 0.0 1.0 0.0 0.0 0.0 0.0 
Aripiprazole Ill-defined disorder 0.0 0.0 1.0 0.0 0.0 0.0 0.0 
Aripiprazole Immune system disorder 0.0 0.0 1.0 0.0 0.0 0.0 0.0 
Aripiprazole Inappropriate antidiuretic hormone secretion 0.0 1.0 1.0 0.0 0.0 0.0 0.0 
Aripiprazole Increased appetite 0.0 0.0 0.0 1.0 0.0 0.0 0.0 
Aripiprazole Infection 0.0 1.0 0.0 1.0 0.0 0.0 0.0 
Aripiprazole Inflammation 0.0 0.0 1.0 0.0 0.0 0.0 0.0 
Aripiprazole Influenza 0.0 0.0 1.0 0.0 0.0 0.0 0.0 
Aripiprazole Influenza like illness 0.0 1.0 0.0 0.0 0.0 0.0 0.0 
Aripiprazole Injection site pain 0.0 1.0 1.0 1.0 0.0 0.0 0.0 
Aripiprazole Injury 0.0 0.0 0.0 1.0 0.0 0.0 0.0 
Aripiprazole Insomnia 0.0 1.0 0.0 1.0 0.0 0.0 0.0 
Aripiprazole Intentional self-injury 0.0 1.0 0.0 0.0 0.0 0.0 0.0 
Aripiprazole Intestinal perforation 1.0 1.0 0.0 0.0 0.0 0.0 0.0 
Aripiprazole Irritability 0.0 0.0 0.0 1.0 0.0 0.0 0.0 
Aripiprazole Ischaemic stroke 0.0 1.0 0.0 1.0 0.0 0.0 0.0 
Aripiprazole Joint swelling 0.0 0.0 0.0 1.0 0.0 0.0 0.0 
Aripiprazole Lacrimation increased 0.0 0.0 0.0 0.0 0.0 0.0 1.0 
Aripiprazole Lethargy 0.0 0.0 0.0 1.0 0.0 0.0 0.0 
Aripiprazole Leukocytosis 0.0 0.0 1.0 0.0 0.0 0.0 0.0 
Aripiprazole Leukopenia 0.0 1.0 1.0 0.0 0.0 0.0 0.0 
Aripiprazole Libido decreased 0.0 0.0 0.0 1.0 0.0 0.0 0.0 
Aripiprazole Libido increased 0.0 0.0 0.0 1.0 0.0 0.0 0.0 
Aripiprazole Lipase increased 0.0 0.0 1.0 0.0 0.0 0.0 0.0 
Aripiprazole Liver disorder 0.0 1.0 0.0 1.0 0.0 0.0 0.0 
Aripiprazole Liver injury 0.0 1.0 0.0 1.0 0.0 0.0 0.0 
Aripiprazole Localised infection 0.0 0.0 1.0 0.0 0.0 0.0 0.0 
Aripiprazole Loss of consciousness 0.0 1.0 0.0 1.0 0.0 0.0 0.0 
Aripiprazole Lung disorder 0.0 1.0 0.0 0.0 0.0 0.0 0.0 
Aripiprazole Lymphadenopathy 0.0 0.0 1.0 0.0 0.0 0.0 0.0 
Aripiprazole Malaise 0.0 0.0 0.0 1.0 0.0 0.0 0.0 
Aripiprazole Mania 0.0 0.0 1.0 0.0 0.0 0.0 0.0 
Aripiprazole Memory impairment 0.0 0.0 0.0 1.0 0.0 0.0 0.0 
Aripiprazole Menstruation irregular 0.0 0.0 1.0 0.0 0.0 0.0 0.0 
Aripiprazole Mental disorder 0.0 0.0 1.0 1.0 0.0 0.0 0.0 
Aripiprazole Mental impairment 0.0 0.0 0.0 1.0 0.0 0.0 0.0 
Aripiprazole Mental status changes 0.0 0.0 1.0 0.0 0.0 0.0 0.0 
Aripiprazole Metabolic acidosis 1.0 1.0 0.0 1.0 0.0 0.0 0.0 
Aripiprazole Middle insomnia 0.0 0.0 0.0 0.0 0.0 0.0 1.0 
Aripiprazole Migraine 0.0 1.0 0.0 1.0 0.0 0.0 0.0 
Aripiprazole Mood altered 0.0 0.0 1.0 0.0 0.0 0.0 0.0 
Aripiprazole Mood swings 0.0 1.0 0.0 1.0 0.0 0.0 0.0 
Aripiprazole Motor dysfunction 0.0 0.0 0.0 1.0 0.0 0.0 0.0 
Aripiprazole Movement disorder 0.0 0.0 0.0 1.0 0.0 0.0 0.0 
Aripiprazole Multiple fractures 0.0 0.0 1.0 0.0 0.0 0.0 0.0 
Aripiprazole Multiple organ dysfunction syndrome 1.0 1.0 0.0 0.0 0.0 0.0 0.0 
Aripiprazole Muscle contractions involuntary 0.0 0.0 0.0 1.0 0.0 0.0 0.0 
Aripiprazole Muscle rigidity 0.0 1.0 1.0 1.0 0.0 0.0 0.0 
Aripiprazole Muscle spasms 0.0 1.0 0.0 1.0 0.0 0.0 0.0 
Aripiprazole Muscle tightness 0.0 0.0 0.0 1.0 0.0 0.0 0.0 
Aripiprazole Muscle twitching 0.0 0.0 0.0 1.0 0.0 0.0 0.0 
Aripiprazole Muscular weakness 0.0 0.0 0.0 1.0 1.0 0.0 0.0 
Aripiprazole Musculoskeletal pain 0.0 0.0 0.0 1.0 0.0 0.0 0.0 
Aripiprazole Musculoskeletal stiffness 0.0 1.0 0.0 1.0 0.0 0.0 0.0 
Aripiprazole Myalgia 0.0 0.0 0.0 1.0 0.0 0.0 0.0 
Aripiprazole Mydriasis 0.0 1.0 0.0 0.0 0.0 0.0 0.0 
Aripiprazole Myocardial infarction 1.0 1.0 0.0 0.0 0.0 0.0 0.0 
Aripiprazole Myocardial ischaemia 1.0 0.0 0.0 0.0 0.0 0.0 0.0 
Aripiprazole Myoclonus 1.0 1.0 0.0 0.0 0.0 0.0 0.0 
Aripiprazole Nasal congestion 0.0 0.0 1.0 1.0 0.0 0.0 0.0 
Aripiprazole Nasal dryness 0.0 0.0 1.0 0.0 0.0 0.0 0.0 
Aripiprazole Nasopharyngitis 0.0 0.0 1.0 0.0 0.0 0.0 0.0 
Aripiprazole Nausea 0.0 0.0 1.0 1.0 0.0 0.0 0.0 
Aripiprazole Neck pain 0.0 0.0 0.0 1.0 0.0 0.0 0.0 
Aripiprazole Nervous system disorder 0.0 0.0 0.0 1.0 0.0 0.0 0.0 
Aripiprazole Neuroleptic malignant syndrome 0.0 1.0 1.0 0.0 0.0 0.0 0.0 
Aripiprazole Neuropathy peripheral 0.0 0.0 0.0 1.0 0.0 0.0 0.0 
Aripiprazole Nightmare 0.0 1.0 0.0 1.0 0.0 0.0 0.0 
Aripiprazole Nuchal rigidity 0.0 0.0 1.0 0.0 0.0 0.0 0.0 
Aripiprazole Obesity 0.0 0.0 0.0 1.0 0.0 0.0 0.0 
Aripiprazole Ocular hyperaemia 0.0 0.0 0.0 1.0 0.0 0.0 0.0 
Aripiprazole Oedema peripheral 0.0 0.0 1.0 0.0 0.0 0.0 0.0 
Aripiprazole Oral disorder 0.0 0.0 0.0 1.0 0.0 0.0 0.0 
Aripiprazole Osteoarthritis 0.0 0.0 0.0 1.0 0.0 0.0 0.0 
Aripiprazole Pain 0.0 0.0 0.0 1.0 0.0 0.0 0.0 
Aripiprazole Pain in extremity 0.0 0.0 0.0 1.0 0.0 0.0 0.0 
Aripiprazole Pain in jaw 0.0 0.0 0.0 1.0 0.0 0.0 0.0 
Aripiprazole Pallor 0.0 0.0 1.0 0.0 0.0 0.0 0.0 
Aripiprazole Palpitations 0.0 1.0 0.0 1.0 0.0 0.0 0.0 
Aripiprazole Pancreatitis acute 0.0 0.0 1.0 0.0 0.0 0.0 0.0 
Aripiprazole Pancytopenia 0.0 1.0 0.0 0.0 0.0 0.0 0.0 
Aripiprazole Panic attack 0.0 0.0 0.0 1.0 0.0 0.0 0.0 
Aripiprazole Paraesthesia 0.0 1.0 0.0 1.0 0.0 0.0 0.0 
Aripiprazole Paralysis 0.0 1.0 0.0 1.0 0.0 0.0 0.0 
Aripiprazole Paranoia 0.0 0.0 1.0 1.0 0.0 0.0 0.0 
Aripiprazole Parkinson's disease 0.0 0.0 0.0 1.0 0.0 0.0 0.0 
Aripiprazole Parkinsonism 0.0 0.0 0.0 1.0 0.0 0.0 0.0 
Aripiprazole Parosmia 0.0 1.0 0.0 0.0 0.0 0.0 0.0 
Aripiprazole Peripheral swelling 0.0 0.0 0.0 1.0 0.0 0.0 0.0 
Aripiprazole Personality change 0.0 0.0 0.0 0.0 0.0 0.0 1.0 
Aripiprazole Personality disorder 0.0 0.0 0.0 0.0 0.0 0.0 1.0 
Aripiprazole Pharyngeal oedema 0.0 1.0 0.0 0.0 0.0 0.0 0.0 
Aripiprazole Pharyngitis 0.0 0.0 1.0 0.0 0.0 0.0 0.0 
Aripiprazole Phlebitis 0.0 0.0 0.0 0.0 0.0 0.0 1.0 
Aripiprazole Photophobia 0.0 0.0 0.0 1.0 0.0 0.0 0.0 
Aripiprazole Photosensitivity reaction 0.0 1.0 0.0 0.0 0.0 0.0 0.0 
Aripiprazole Pleural effusion 0.0 1.0 0.0 0.0 0.0 0.0 0.0 
Aripiprazole Pneumonia 1.0 1.0 0.0 0.0 0.0 0.0 0.0 
Aripiprazole Pneumonia aspiration 1.0 1.0 0.0 0.0 0.0 0.0 0.0 
Aripiprazole Pollakiuria 0.0 1.0 0.0 1.0 0.0 0.0 0.0 
Aripiprazole Poor quality sleep 0.0 0.0 0.0 1.0 0.0 0.0 0.0 
Aripiprazole Pregnancy 0.0 0.0 0.0 0.0 0.0 0.0 1.0 
Aripiprazole Premature baby 0.0 1.0 0.0 0.0 1.0 0.0 0.0 
Aripiprazole Productive cough 1.0 0.0 0.0 0.0 0.0 0.0 0.0 
Aripiprazole Pruritus 0.0 1.0 0.0 1.0 0.0 0.0 0.0 
Aripiprazole Psoriasis 0.0 0.0 0.0 0.0 0.0 0.0 1.0 
Aripiprazole Psychomotor hyperactivity 0.0 0.0 1.0 0.0 0.0 0.0 0.0 
Aripiprazole Psychotic disorder 0.0 0.0 1.0 0.0 0.0 0.0 0.0 
Aripiprazole Pulmonary congestion 1.0 1.0 0.0 0.0 0.0 0.0 0.0 
Aripiprazole Pulmonary embolism 0.0 1.0 0.0 0.0 0.0 0.0 0.0 
Aripiprazole Pulmonary oedema 1.0 1.0 0.0 0.0 0.0 0.0 0.0 
Aripiprazole Purpura 0.0 0.0 1.0 0.0 0.0 0.0 0.0 
Aripiprazole Pyrexia 0.0 1.0 1.0 1.0 0.0 0.0 0.0 
Aripiprazole Rash 0.0 1.0 0.0 1.0 0.0 0.0 0.0 
Aripiprazole Rash erythematous 0.0 1.0 0.0 1.0 0.0 0.0 0.0 
Aripiprazole Rash pruritic 0.0 0.0 1.0 0.0 0.0 0.0 0.0 
Aripiprazole Red blood cell count decreased 0.0 0.0 1.0 0.0 0.0 0.0 0.0 
Aripiprazole Renal disorder 1.0 0.0 0.0 1.0 0.0 0.0 0.0 
Aripiprazole Renal failure 0.0 1.0 0.0 0.0 0.0 0.0 0.0 
Aripiprazole Renal impairment 1.0 0.0 0.0 0.0 0.0 0.0 0.0 
Aripiprazole Respiratory arrest 1.0 1.0 0.0 0.0 0.0 0.0 0.0 
Aripiprazole Respiratory depression 0.0 1.0 1.0 0.0 0.0 0.0 0.0 
Aripiprazole Respiratory distress 0.0 1.0 0.0 0.0 1.0 0.0 0.0 
Aripiprazole Respiratory failure 0.0 1.0 0.0 0.0 0.0 0.0 0.0 
Aripiprazole Restless legs syndrome 0.0 0.0 0.0 1.0 0.0 0.0 0.0 
Aripiprazole Restlessness 0.0 0.0 1.0 1.0 0.0 0.0 0.0 
Aripiprazole Rhabdomyolysis 0.0 1.0 1.0 0.0 0.0 0.0 0.0 
Aripiprazole Rheumatoid arthritis 0.0 0.0 0.0 0.0 0.0 0.0 1.0 
Aripiprazole Rhinorrhoea 0.0 1.0 0.0 1.0 0.0 0.0 0.0 
Aripiprazole Salivary hypersecretion 0.0 0.0 0.0 1.0 0.0 0.0 0.0 
Aripiprazole Sciatica 0.0 0.0 0.0 1.0 0.0 0.0 0.0 
Aripiprazole Sedation 0.0 0.0 0.0 0.0 0.0 0.0 1.0 
Aripiprazole Seizure 0.0 1.0 0.0 0.0 0.0 0.0 0.0 
Aripiprazole Sepsis 1.0 1.0 0.0 0.0 0.0 0.0 0.0 
Aripiprazole Septic shock 1.0 1.0 0.0 0.0 0.0 0.0 0.0 
Aripiprazole Serotonin syndrome 0.0 1.0 1.0 0.0 0.0 0.0 0.0 
Aripiprazole Sexual dysfunction 0.0 0.0 0.0 1.0 0.0 0.0 0.0 
Aripiprazole Shock 1.0 1.0 0.0 0.0 0.0 0.0 0.0 
Aripiprazole Sinus bradycardia 0.0 1.0 0.0 0.0 0.0 0.0 0.0 
Aripiprazole Sinus tachycardia 0.0 1.0 1.0 0.0 0.0 0.0 0.0 
Aripiprazole Skin disorder 0.0 0.0 1.0 0.0 0.0 0.0 0.0 
Aripiprazole Skin exfoliation 0.0 0.0 0.0 1.0 0.0 0.0 0.0 
Aripiprazole Skin irritation 0.0 0.0 1.0 0.0 0.0 0.0 0.0 
Aripiprazole Sleep apnoea syndrome 0.0 1.0 0.0 1.0 0.0 0.0 0.0 
Aripiprazole Sleep disorder 0.0 0.0 0.0 1.0 0.0 0.0 0.0 
Aripiprazole Sluggishness 0.0 1.0 1.0 1.0 0.0 0.0 0.0 
Aripiprazole Somnolence 0.0 1.0 1.0 1.0 0.0 0.0 0.0 
Aripiprazole Sopor 0.0 0.0 1.0 0.0 0.0 0.0 0.0 
Aripiprazole Speech disorder 0.0 0.0 0.0 1.0 0.0 0.0 0.0 
Aripiprazole Status epilepticus 0.0 1.0 0.0 0.0 0.0 0.0 0.0 
Aripiprazole Stress 0.0 0.0 1.0 1.0 0.0 0.0 0.0 
Aripiprazole Stupor 0.0 1.0 1.0 0.0 0.0 0.0 0.0 
Aripiprazole Subarachnoid haemorrhage 1.0 0.0 0.0 0.0 0.0 0.0 0.0 
Aripiprazole Sudden death 1.0 0.0 0.0 0.0 0.0 0.0 0.0 
Aripiprazole Suicidal ideation 0.0 0.0 0.0 1.0 0.0 0.0 0.0 
Aripiprazole Suicide attempt 0.0 1.0 1.0 1.0 0.0 0.0 0.0 
Aripiprazole Supraventricular tachycardia 0.0 1.0 0.0 0.0 0.0 0.0 0.0 
Aripiprazole Swelling face 0.0 0.0 0.0 1.0 0.0 0.0 0.0 
Aripiprazole Swollen tongue 0.0 0.0 0.0 1.0 0.0 0.0 0.0 
Aripiprazole Syncope 0.0 1.0 0.0 1.0 0.0 0.0 0.0 
Aripiprazole Tachycardia 0.0 1.0 0.0 0.0 0.0 0.0 0.0 
Aripiprazole Tachypnoea 0.0 1.0 0.0 0.0 0.0 0.0 0.0 
Aripiprazole Tardive dyskinesia 0.0 0.0 0.0 1.0 0.0 0.0 0.0 
Aripiprazole Tendonitis 0.0 0.0 0.0 1.0 0.0 0.0 0.0 
Aripiprazole Thinking abnormal 0.0 0.0 1.0 1.0 0.0 0.0 0.0 
Aripiprazole Thirst 0.0 0.0 0.0 1.0 0.0 0.0 0.0 
Aripiprazole Throat irritation 0.0 1.0 0.0 0.0 0.0 0.0 0.0 
Aripiprazole Thrombocytopenia 0.0 1.0 0.0 0.0 0.0 0.0 0.0 
Aripiprazole Thrombosis 0.0 0.0 0.0 1.0 0.0 0.0 0.0 
Aripiprazole Tinnitus 0.0 0.0 0.0 1.0 0.0 0.0 0.0 
Aripiprazole Toothache 0.0 0.0 0.0 1.0 0.0 0.0 0.0 
Aripiprazole Torsade de pointes 0.0 1.0 0.0 0.0 0.0 0.0 0.0 
Aripiprazole Transaminases increased 0.0 0.0 1.0 0.0 0.0 0.0 0.0 
Aripiprazole Transient ischaemic attack 0.0 0.0 0.0 0.0 0.0 0.0 1.0 
Aripiprazole Tremor 0.0 1.0 0.0 1.0 0.0 0.0 0.0 
Aripiprazole Unevaluable event 0.0 0.0 1.0 1.0 0.0 0.0 0.0 
Aripiprazole Unresponsive to stimuli 1.0 0.0 0.0 0.0 0.0 0.0 0.0 
Aripiprazole Upper limb fracture 0.0 0.0 0.0 0.0 0.0 0.0 1.0 
Aripiprazole Urinary incontinence 0.0 1.0 1.0 1.0 0.0 0.0 0.0 
Aripiprazole Urinary tract infection 0.0 0.0 1.0 0.0 0.0 0.0 0.0 
Aripiprazole Urine output decreased 0.0 0.0 1.0 0.0 0.0 0.0 0.0 
Aripiprazole Vaginal haemorrhage 0.0 1.0 1.0 0.0 0.0 0.0 0.0 
Aripiprazole Ventricular arrhythmia 0.0 1.0 0.0 0.0 0.0 0.0 0.0 
Aripiprazole Ventricular fibrillation 1.0 1.0 0.0 0.0 0.0 0.0 0.0 
Aripiprazole Vertigo 0.0 0.0 1.0 0.0 0.0 0.0 0.0 
Aripiprazole Vision blurred 0.0 1.0 0.0 1.0 0.0 0.0 0.0 
Aripiprazole Visual acuity reduced 0.0 0.0 0.0 1.0 0.0 0.0 0.0 
Aripiprazole Visual impairment 0.0 1.0 0.0 1.0 1.0 0.0 0.0 
Aripiprazole Vomiting 0.0 1.0 0.0 1.0 0.0 0.0 0.0 
Aripiprazole Weight decreased 0.0 0.0 0.0 1.0 0.0 0.0 0.0 
Aripiprazole Weight increased 0.0 0.0 0.0 1.0 0.0 1.0 1.0 
Aripiprazole Wheezing 0.0 0.0 1.0 0.0 0.0 0.0 0.0 
Aripiprazole White blood cell count decreased 0.0 0.0 1.0 0.0 0.0 0.0 0.0 
Aripiprazole White blood cell count increased 0.0 0.0 0.0 1.0 0.0 0.0 0.0 
Aripiprazole Withdrawal syndrome 0.0 0.0 0.0 1.0 0.0 0.0 0.0 
Aripiprazole lauroxil Abnormal dreams 0.0 0.0 1.0 0.0 0.0 0.0 0.0 
Aripiprazole lauroxil Aggression 0.0 0.0 1.0 0.0 0.0 0.0 0.0 
Aripiprazole lauroxil Agitation 0.0 0.0 1.0 0.0 0.0 0.0 0.0 
Aripiprazole lauroxil Akathisia 0.0 0.0 1.0 0.0 0.0 0.0 0.0 
Aripiprazole lauroxil Anger 0.0 0.0 1.0 0.0 0.0 0.0 0.0 
Aripiprazole lauroxil Anxiety 0.0 0.0 1.0 0.0 0.0 0.0 0.0 
Aripiprazole lauroxil Completed suicide 1.0 0.0 0.0 0.0 0.0 0.0 0.0 
Aripiprazole lauroxil Death 1.0 0.0 0.0 0.0 0.0 0.0 0.0 
Aripiprazole lauroxil Decreased appetite 0.0 0.0 1.0 0.0 0.0 0.0 0.0 
Aripiprazole lauroxil Delusion 0.0 0.0 1.0 0.0 0.0 0.0 0.0 
Aripiprazole lauroxil Depression 0.0 0.0 1.0 0.0 0.0 0.0 0.0 
Aripiprazole lauroxil Disturbance in attention 0.0 0.0 1.0 0.0 0.0 0.0 0.0 
Aripiprazole lauroxil Dyskinesia 0.0 0.0 1.0 0.0 0.0 0.0 0.0 
Aripiprazole lauroxil Emotional disorder 0.0 0.0 1.0 0.0 0.0 0.0 0.0 
Aripiprazole lauroxil Euphoric mood 0.0 0.0 1.0 0.0 0.0 0.0 0.0 
Aripiprazole lauroxil Fatigue 0.0 0.0 1.0 0.0 0.0 0.0 0.0 
Aripiprazole lauroxil Gait disturbance 0.0 0.0 1.0 0.0 0.0 0.0 0.0 
Aripiprazole lauroxil Hallucination 0.0 0.0 1.0 0.0 0.0 0.0 0.0 
Aripiprazole lauroxil Hallucination, auditory 0.0 0.0 1.0 0.0 0.0 0.0 0.0 
Aripiprazole lauroxil Hallucination, visual 0.0 0.0 1.0 0.0 0.0 0.0 0.0 
Aripiprazole lauroxil Headache 0.0 0.0 1.0 0.0 0.0 0.0 0.0 
Aripiprazole lauroxil Hypersomnia 0.0 0.0 1.0 0.0 0.0 0.0 0.0 
Aripiprazole lauroxil Hypotension 0.0 0.0 1.0 0.0 0.0 0.0 0.0 
Aripiprazole lauroxil Injection site pain 0.0 0.0 1.0 0.0 0.0 0.0 0.0 
Aripiprazole lauroxil Insomnia 0.0 0.0 1.0 0.0 0.0 0.0 0.0 
Aripiprazole lauroxil Malaise 0.0 0.0 1.0 0.0 0.0 0.0 0.0 
Aripiprazole lauroxil Mania 0.0 0.0 1.0 0.0 0.0 0.0 0.0 
Aripiprazole lauroxil Memory impairment 0.0 0.0 1.0 0.0 0.0 0.0 0.0 
Aripiprazole lauroxil Migraine 0.0 0.0 1.0 0.0 0.0 0.0 0.0 
Aripiprazole lauroxil Myocardial infarction 1.0 0.0 0.0 0.0 0.0 0.0 0.0 
Aripiprazole lauroxil Nausea 0.0 0.0 1.0 0.0 0.0 0.0 0.0 
Aripiprazole lauroxil Pain 0.0 0.0 1.0 0.0 0.0 0.0 0.0 
Aripiprazole lauroxil Panic attack 0.0 0.0 1.0 0.0 0.0 0.0 0.0 
Aripiprazole lauroxil Paranoia 0.0 0.0 1.0 0.0 0.0 0.0 0.0 
Aripiprazole lauroxil Psychotic disorder 0.0 0.0 1.0 0.0 0.0 0.0 0.0 
Aripiprazole lauroxil Restlessness 0.0 0.0 1.0 0.0 0.0 0.0 0.0 
Aripiprazole lauroxil Seizure 0.0 0.0 1.0 0.0 0.0 0.0 0.0 
Aripiprazole lauroxil Somnolence 0.0 0.0 1.0 0.0 0.0 0.0 0.0 
Aripiprazole lauroxil Speech disorder 0.0 0.0 1.0 0.0 0.0 0.0 0.0 
Aripiprazole lauroxil Suicidal ideation 0.0 0.0 1.0 0.0 0.0 0.0 0.0 
Aripiprazole lauroxil Suicide attempt 0.0 0.0 1.0 0.0 0.0 0.0 0.0 
Aripiprazole lauroxil Thinking abnormal 0.0 0.0 1.0 0.0 0.0 0.0 0.0 
Aripiprazole lauroxil Tremor 0.0 0.0 1.0 0.0 0.0 0.0 0.0 
Aripiprazole lauroxil Vomiting 0.0 0.0 1.0 0.0 0.0 0.0 0.0 
Aripiprazole lauroxil Weight decreased 0.0 0.0 1.0 0.0 0.0 0.0 0.0 
Armodafinil Anxiety 0.0 0.0 0.0 0.0 0.0 0.0 1.0 
Armodafinil Aphasia 0.0 0.0 1.0 0.0 0.0 0.0 0.0 
Armodafinil Asthenia 0.0 0.0 1.0 0.0 0.0 0.0 0.0 
Armodafinil Brain oedema 0.0 0.0 1.0 0.0 0.0 0.0 0.0 
Armodafinil Confusional state 0.0 0.0 1.0 0.0 0.0 0.0 0.0 
Armodafinil Death 1.0 0.0 0.0 0.0 0.0 0.0 0.0 
Armodafinil Deep vein thrombosis 0.0 0.0 1.0 0.0 0.0 0.0 0.0 
Armodafinil Fatigue 0.0 0.0 0.0 1.0 0.0 0.0 0.0 
Armodafinil Hemiparesis 0.0 0.0 1.0 0.0 0.0 0.0 0.0 
Armodafinil Hypoaesthesia 0.0 0.0 1.0 0.0 0.0 0.0 0.0 
Armodafinil Hypophagia 0.0 0.0 1.0 0.0 0.0 0.0 0.0 
Armodafinil Insomnia 0.0 0.0 0.0 0.0 0.0 0.0 1.0 
Armodafinil Pain 0.0 0.0 0.0 0.0 0.0 0.0 1.0 
Armodafinil Pyrexia 0.0 0.0 1.0 0.0 0.0 0.0 0.0 
Armodafinil Seizure 0.0 0.0 1.0 0.0 0.0 0.0 0.0 
Armodafinil Somnolence 0.0 0.0 0.0 0.0 0.0 0.0 1.0 
Arsenic trioxide Death 1.0 0.0 0.0 0.0 0.0 0.0 0.0 
Arsenic trioxide Drug resistance 1.0 0.0 0.0 0.0 0.0 0.0 0.0 
Arsenic trioxide Electrocardiogram QT prolonged 0.0 0.0 0.0 0.0 0.0 0.0 1.0 
Arsenic trioxide Pleural effusion 0.0 1.0 0.0 0.0 0.0 0.0 0.0 
Asenapine maleate Dizziness 0.0 1.0 0.0 0.0 0.0 0.0 0.0 
Asenapine maleate Hypertension 0.0 0.0 1.0 0.0 0.0 0.0 0.0 
Asenapine maleate Somnolence 1.0 0.0 0.0 0.0 0.0 0.0 0.0 
Asenapine maleate Vomiting 0.0 0.0 1.0 0.0 0.0 0.0 0.0 
Atazanavir Cholelithiasis 0.0 0.0 1.0 0.0 0.0 0.0 0.0 
Atazanavir Depression 1.0 0.0 0.0 0.0 0.0 0.0 0.0 
Atazanavir sulfate Depression 1.0 0.0 0.0 0.0 0.0 0.0 1.0 
Atazanavir sulfate Diarrhoea 0.0 0.0 0.0 0.0 0.0 0.0 1.0 
Atazanavir sulfate Dizziness 0.0 0.0 0.0 0.0 0.0 0.0 1.0 
Atazanavir sulfate Headache 0.0 0.0 0.0 0.0 0.0 0.0 1.0 
Atazanavir sulfate Nausea 0.0 0.0 0.0 0.0 0.0 0.0 1.0 
Atenolol Acute kidney injury 0.0 1.0 1.0 0.0 0.0 0.0 0.0 
Atenolol Acute myocardial infarction 0.0 1.0 0.0 0.0 0.0 0.0 0.0 
Atenolol Acute respiratory distress syndrome 1.0 1.0 0.0 0.0 0.0 0.0 0.0 
Atenolol Alopecia 0.0 0.0 0.0 0.0 0.0 0.0 1.0 
Atenolol Altered state of consciousness 0.0 0.0 1.0 0.0 0.0 0.0 0.0 
Atenolol Amnesia 0.0 0.0 0.0 0.0 0.0 0.0 1.0 
Atenolol Anaemia 0.0 1.0 1.0 0.0 0.0 0.0 0.0 
Atenolol Anaphylactic reaction 0.0 1.0 0.0 0.0 0.0 0.0 0.0 
Atenolol Anaphylactic shock 0.0 1.0 0.0 0.0 0.0 0.0 0.0 
Atenolol Angina pectoris 0.0 0.0 1.0 0.0 0.0 0.0 0.0 
Atenolol Anuria 0.0 1.0 0.0 0.0 0.0 0.0 0.0 
Atenolol Arthralgia 0.0 0.0 0.0 1.0 0.0 0.0 0.0 
Atenolol Asthenia 0.0 0.0 1.0 1.0 0.0 0.0 0.0 
Atenolol Atrial flutter 0.0 0.0 1.0 0.0 0.0 0.0 0.0 
Atenolol Atrioventricular block 0.0 1.0 1.0 0.0 0.0 0.0 0.0 
Atenolol Atrioventricular block complete 0.0 1.0 1.0 0.0 0.0 0.0 0.0 
Atenolol Atrioventricular block first degree 0.0 1.0 0.0 0.0 0.0 0.0 0.0 
Atenolol Back pain 0.0 0.0 0.0 1.0 0.0 0.0 0.0 
Atenolol Balance disorder 0.0 0.0 1.0 0.0 0.0 0.0 0.0 
Atenolol Blood pressure decreased 0.0 1.0 0.0 0.0 0.0 0.0 0.0 
Atenolol Blood pressure increased 0.0 0.0 0.0 0.0 0.0 0.0 1.0 
Atenolol Bradycardia 0.0 1.0 1.0 0.0 0.0 0.0 0.0 
Atenolol Bradyphrenia 0.0 0.0 1.0 0.0 0.0 0.0 0.0 
Atenolol Cardiac arrest 1.0 1.0 0.0 0.0 0.0 0.0 0.0 
Atenolol Cardiac failure 0.0 1.0 0.0 0.0 0.0 0.0 0.0 
Atenolol Cardio-respiratory arrest 1.0 1.0 0.0 0.0 0.0 0.0 0.0 
Atenolol Cardiogenic shock 1.0 1.0 0.0 0.0 0.0 0.0 0.0 
Atenolol Cardiotoxicity 0.0 0.0 1.0 0.0 0.0 0.0 0.0 
Atenolol Cerebral haemorrhage 1.0 0.0 0.0 0.0 0.0 0.0 0.0 
Atenolol Cerebral ischaemia 0.0 0.0 1.0 0.0 0.0 0.0 0.0 
Atenolol Cerebrovascular accident 0.0 1.0 0.0 0.0 0.0 0.0 0.0 
Atenolol Chest pain 0.0 0.0 1.0 0.0 0.0 0.0 0.0 
Atenolol Circulatory collapse 0.0 0.0 1.0 1.0 0.0 0.0 0.0 
Atenolol Coma 0.0 1.0 1.0 0.0 0.0 0.0 0.0 
Atenolol Completed suicide 1.0 0.0 0.0 0.0 0.0 0.0 0.0 
Atenolol Confusional state 0.0 1.0 1.0 0.0 0.0 0.0 0.0 
Atenolol Constipation 0.0 0.0 0.0 1.0 0.0 0.0 0.0 
Atenolol Cough 0.0 0.0 0.0 1.0 0.0 0.0 0.0 
Atenolol Death 1.0 0.0 0.0 0.0 0.0 0.0 0.0 
Atenolol Decreased appetite 0.0 0.0 1.0 0.0 0.0 0.0 0.0 
Atenolol Dehydration 0.0 1.0 1.0 0.0 0.0 0.0 0.0 
Atenolol Depressed level of consciousness 1.0 1.0 0.0 0.0 0.0 0.0 0.0 
Atenolol Depressed mood 0.0 0.0 1.0 0.0 0.0 0.0 0.0 
Atenolol Depression 0.0 0.0 0.0 1.0 0.0 0.0 0.0 
Atenolol Diarrhoea 0.0 1.0 0.0 0.0 0.0 0.0 0.0 
Atenolol Disease progression 1.0 0.0 0.0 0.0 0.0 0.0 0.0 
Atenolol Dizziness 0.0 1.0 0.0 0.0 0.0 0.0 0.0 
Atenolol Drug abuse 0.0 0.0 1.0 0.0 0.0 0.0 0.0 
Atenolol Drug hypersensitivity 0.0 0.0 0.0 1.0 0.0 0.0 0.0 
Atenolol Drug reaction with eosinophilia and systemic symptoms 0.0 1.0 1.0 0.0 0.0 0.0 0.0 
Atenolol Drug-induced liver injury 0.0 0.0 0.0 1.0 0.0 0.0 0.0 
Atenolol Dry eye 0.0 0.0 0.0 1.0 0.0 0.0 0.0 
Atenolol Dry mouth 0.0 0.0 0.0 1.0 0.0 0.0 0.0 
Atenolol Dry skin 0.0 0.0 0.0 1.0 0.0 0.0 0.0 
Atenolol Dysgeusia 0.0 0.0 1.0 0.0 0.0 0.0 0.0 
Atenolol Dyspnoea exertional 0.0 0.0 1.0 0.0 0.0 0.0 0.0 
Atenolol Dysuria 0.0 0.0 1.0 0.0 0.0 0.0 0.0 
Atenolol Electrocardiogram QT prolonged 0.0 0.0 1.0 0.0 0.0 0.0 0.0 
Atenolol Eosinophilia 0.0 0.0 1.0 0.0 0.0 0.0 0.0 
Atenolol Epistaxis 0.0 1.0 1.0 0.0 0.0 0.0 0.0 
Atenolol Erectile dysfunction 0.0 0.0 0.0 1.0 0.0 0.0 1.0 
Atenolol Fatigue 0.0 0.0 0.0 1.0 0.0 0.0 0.0 
Atenolol Femur fracture 0.0 0.0 0.0 1.0 0.0 0.0 0.0 
Atenolol Gait disturbance 0.0 0.0 0.0 1.0 0.0 0.0 0.0 
Atenolol Gastrointestinal disorder 0.0 0.0 0.0 1.0 0.0 0.0 0.0 
Atenolol Haematemesis 0.0 1.0 0.0 0.0 0.0 0.0 0.0 
Atenolol Haemoglobin decreased 0.0 0.0 0.0 1.0 0.0 0.0 0.0 
Atenolol Heart rate decreased 0.0 1.0 1.0 0.0 0.0 0.0 0.0 
Atenolol Hepatitis 0.0 0.0 0.0 0.0 0.0 0.0 1.0 
Atenolol Hepatocellular injury 0.0 0.0 1.0 0.0 0.0 0.0 0.0 
Atenolol Hot flush 0.0 0.0 0.0 0.0 0.0 0.0 1.0 
Atenolol Hyperglycaemia 0.0 0.0 0.0 1.0 0.0 0.0 0.0 
Atenolol Hyperhidrosis 0.0 0.0 1.0 0.0 0.0 0.0 0.0 
Atenolol Hyperkalaemia 0.0 1.0 1.0 0.0 0.0 0.0 0.0 
Atenolol Hypertension 0.0 1.0 0.0 1.0 0.0 0.0 0.0 
Atenolol Hypertensive crisis 0.0 0.0 0.0 0.0 0.0 0.0 1.0 
Atenolol Hypoglycaemia 0.0 1.0 1.0 0.0 0.0 0.0 0.0 
Atenolol Hypokalaemia 0.0 1.0 1.0 0.0 0.0 0.0 0.0 
Atenolol Hypokinesia 0.0 1.0 0.0 0.0 0.0 0.0 0.0 
Atenolol Hyponatraemia 0.0 0.0 1.0 0.0 0.0 0.0 0.0 
Atenolol Hypotension 0.0 1.0 1.0 0.0 0.0 0.0 0.0 
Atenolol Hypothermia 0.0 1.0 1.0 0.0 0.0 0.0 0.0 
Atenolol Hypotonia 0.0 1.0 0.0 0.0 0.0 0.0 0.0 
Atenolol Hypoxia 0.0 1.0 0.0 0.0 0.0 0.0 0.0 
Atenolol Insomnia 0.0 0.0 0.0 1.0 0.0 0.0 0.0 
Atenolol Interstitial lung disease 1.0 0.0 1.0 0.0 0.0 0.0 0.0 
Atenolol Jaundice cholestatic 0.0 0.0 1.0 0.0 0.0 0.0 0.0 
Atenolol Joint swelling 0.0 0.0 0.0 1.0 0.0 0.0 0.0 
Atenolol Lactic acidosis 0.0 1.0 0.0 0.0 0.0 0.0 0.0 
Atenolol Lethargy 0.0 1.0 0.0 0.0 0.0 0.0 0.0 
Atenolol Libido decreased 0.0 0.0 0.0 1.0 0.0 0.0 0.0 
Atenolol Loss of consciousness 0.0 1.0 0.0 0.0 0.0 0.0 0.0 
Atenolol Loss of libido 0.0 0.0 0.0 0.0 0.0 0.0 1.0 
Atenolol Malaise 0.0 0.0 1.0 0.0 0.0 0.0 0.0 
Atenolol Melaena 0.0 1.0 1.0 0.0 0.0 0.0 0.0 
Atenolol Metabolic acidosis 1.0 1.0 0.0 0.0 0.0 0.0 0.0 
Atenolol Movement disorder 0.0 0.0 1.0 0.0 0.0 0.0 0.0 
Atenolol Multiple organ dysfunction syndrome 0.0 1.0 0.0 0.0 0.0 0.0 0.0 
Atenolol Muscle spasms 0.0 0.0 0.0 1.0 0.0 0.0 0.0 
Atenolol Musculoskeletal pain 0.0 0.0 0.0 1.0 0.0 0.0 0.0 
Atenolol Musculoskeletal stiffness 0.0 0.0 0.0 1.0 0.0 0.0 0.0 
Atenolol Myalgia 0.0 0.0 0.0 1.0 0.0 0.0 0.0 
Atenolol Myocardial infarction 0.0 0.0 1.0 0.0 0.0 0.0 0.0 
Atenolol Nausea 0.0 0.0 0.0 0.0 0.0 0.0 1.0 
Atenolol Nightmare 0.0 0.0 0.0 0.0 0.0 0.0 1.0 
Atenolol Oliguria 0.0 0.0 1.0 0.0 0.0 0.0 0.0 
Atenolol Orthostatic hypotension 0.0 0.0 1.0 0.0 0.0 0.0 0.0 
Atenolol Oxygen saturation decreased 1.0 0.0 0.0 0.0 0.0 0.0 0.0 
Atenolol Pain 0.0 0.0 0.0 1.0 0.0 0.0 0.0 
Atenolol Pain in extremity 0.0 0.0 0.0 1.0 0.0 0.0 0.0 
Atenolol Pallor 0.0 0.0 1.0 0.0 0.0 0.0 0.0 
Atenolol Palpitations 0.0 1.0 0.0 0.0 0.0 0.0 0.0 
Atenolol Pancreatitis 0.0 0.0 0.0 0.0 0.0 0.0 1.0 
Atenolol Pancreatitis acute 0.0 0.0 1.0 0.0 0.0 0.0 0.0 
Atenolol Paraesthesia 0.0 0.0 0.0 1.0 0.0 0.0 0.0 
Atenolol Peripheral swelling 0.0 0.0 0.0 1.0 0.0 0.0 0.0 
Atenolol Pneumonia 0.0 1.0 0.0 0.0 0.0 0.0 0.0 
Atenolol Pulmonary embolism 0.0 0.0 1.0 0.0 0.0 0.0 0.0 
Atenolol Pulmonary fibrosis 0.0 0.0 1.0 0.0 0.0 0.0 0.0 
Atenolol Pulmonary oedema 0.0 1.0 0.0 0.0 0.0 0.0 0.0 
Atenolol Pyrexia 0.0 0.0 1.0 0.0 0.0 0.0 0.0 
Atenolol Rales 0.0 0.0 1.0 0.0 0.0 0.0 0.0 
Atenolol Rash 0.0 0.0 0.0 1.0 0.0 0.0 0.0 
Atenolol Rash pustular 0.0 0.0 1.0 0.0 0.0 0.0 0.0 
Atenolol Renal failure 0.0 1.0 0.0 0.0 0.0 0.0 0.0 
Atenolol Respiratory depression 0.0 1.0 0.0 0.0 0.0 0.0 0.0 
Atenolol Respiratory distress 1.0 0.0 0.0 0.0 0.0 0.0 0.0 
Atenolol Respiratory failure 0.0 1.0 0.0 0.0 0.0 0.0 0.0 
Atenolol Rhabdomyolysis 0.0 1.0 0.0 0.0 0.0 0.0 0.0 
Atenolol Rheumatoid arthritis 0.0 0.0 0.0 1.0 0.0 0.0 0.0 
Atenolol Shock 0.0 1.0 1.0 0.0 0.0 0.0 0.0 
Atenolol Sinus bradycardia 0.0 1.0 1.0 0.0 0.0 0.0 0.0 
Atenolol Sleep disorder 0.0 0.0 0.0 0.0 0.0 0.0 1.0 
Atenolol Somnolence 0.0 1.0 1.0 0.0 0.0 0.0 0.0 
Atenolol Subarachnoid haemorrhage 0.0 0.0 1.0 0.0 0.0 0.0 0.0 
Atenolol Subdural haematoma 1.0 0.0 0.0 0.0 0.0 0.0 0.0 
Atenolol Suicidal ideation 0.0 1.0 0.0 0.0 0.0 0.0 0.0 
Atenolol Suicide attempt 0.0 1.0 1.0 0.0 0.0 0.0 0.0 
Atenolol Syncope 0.0 0.0 1.0 0.0 0.0 0.0 0.0 
Atenolol Tachycardia 0.0 1.0 0.0 0.0 0.0 0.0 0.0 
Atenolol Toxic epidermal necrolysis 0.0 0.0 1.0 0.0 0.0 0.0 0.0 
Atenolol Toxic skin eruption 0.0 0.0 1.0 0.0 0.0 0.0 0.0 
Atenolol Urinary incontinence 0.0 0.0 1.0 0.0 0.0 0.0 0.0 
Atenolol Urinary tract infection 0.0 0.0 1.0 0.0 0.0 0.0 0.0 
Atenolol Ventricular tachycardia 0.0 0.0 1.0 0.0 0.0 0.0 0.0 
Atenolol Visual impairment 0.0 0.0 0.0 1.0 0.0 0.0 0.0 
Atenolol Vomiting 0.0 0.0 1.0 0.0 0.0 0.0 0.0 
Atomoxetine Gastrointestinal disorder 0.0 0.0 1.0 0.0 0.0 0.0 0.0 
Atomoxetine Somnolence 0.0 0.0 1.0 0.0 0.0 0.0 0.0 
Atomoxetine Vomiting 0.0 0.0 0.0 0.0 0.0 0.0 1.0 
Atomoxetine Weight decreased 0.0 0.0 1.0 0.0 0.0 0.0 0.0 
Atomoxetine hydrochloride Abdominal pain upper 0.0 0.0 0.0 1.0 0.0 0.0 0.0 
Atomoxetine hydrochloride Aggression 0.0 1.0 0.0 0.0 0.0 0.0 0.0 
Atomoxetine hydrochloride Agitation 0.0 1.0 0.0 0.0 0.0 0.0 0.0 
Atomoxetine hydrochloride Blood pressure increased 0.0 0.0 0.0 0.0 0.0 0.0 1.0 
Atomoxetine hydrochloride Chest pain 0.0 0.0 0.0 0.0 0.0 0.0 1.0 
Atomoxetine hydrochloride Completed suicide 1.0 0.0 0.0 0.0 0.0 0.0 0.0 
Atomoxetine hydrochloride Crying 0.0 1.0 0.0 0.0 0.0 0.0 0.0 
Atomoxetine hydrochloride Decreased appetite 0.0 1.0 0.0 0.0 0.0 0.0 0.0 
Atomoxetine hydrochloride Depressed mood 0.0 1.0 0.0 0.0 0.0 0.0 0.0 
Atomoxetine hydrochloride Depression 0.0 1.0 0.0 0.0 0.0 0.0 0.0 
Atomoxetine hydrochloride Dizziness 0.0 0.0 0.0 0.0 0.0 0.0 1.0 
Atomoxetine hydrochloride Erectile dysfunction 0.0 0.0 0.0 1.0 0.0 0.0 0.0 
Atomoxetine hydrochloride Fatigue 0.0 0.0 0.0 0.0 0.0 0.0 1.0 
Atomoxetine hydrochloride Gastrointestinal disorder 0.0 0.0 1.0 0.0 0.0 0.0 0.0 
Atomoxetine hydrochloride Hallucination 0.0 0.0 0.0 0.0 0.0 0.0 1.0 
Atomoxetine hydrochloride Headache 0.0 0.0 0.0 1.0 0.0 0.0 0.0 
Atomoxetine hydrochloride Hyperhidrosis 0.0 0.0 0.0 0.0 0.0 0.0 1.0 
Atomoxetine hydrochloride Hypoaesthesia 0.0 0.0 0.0 0.0 0.0 0.0 1.0 
Atomoxetine hydrochloride Insomnia 0.0 1.0 0.0 0.0 0.0 0.0 0.0 
Atomoxetine hydrochloride Loss of consciousness 0.0 1.0 0.0 0.0 0.0 0.0 0.0 
Atomoxetine hydrochloride Mental disorder 0.0 0.0 1.0 0.0 0.0 0.0 0.0 
Atomoxetine hydrochloride Mood swings 0.0 0.0 0.0 0.0 0.0 0.0 1.0 
Atomoxetine hydrochloride Nausea 0.0 1.0 0.0 0.0 0.0 0.0 0.0 
Atomoxetine hydrochloride Pain 0.0 0.0 0.0 0.0 0.0 0.0 1.0 
Atomoxetine hydrochloride Paraesthesia 0.0 0.0 0.0 0.0 0.0 0.0 1.0 
Atomoxetine hydrochloride Pruritus 0.0 0.0 0.0 0.0 0.0 0.0 1.0 
Atomoxetine hydrochloride Raynaud's phenomenon 0.0 0.0 0.0 0.0 0.0 0.0 1.0 
Atomoxetine hydrochloride Seizure 0.0 1.0 0.0 0.0 0.0 0.0 0.0 
Atomoxetine hydrochloride Sleep disorder 0.0 0.0 0.0 0.0 0.0 0.0 1.0 
Atomoxetine hydrochloride Suicidal ideation 0.0 1.0 0.0 0.0 0.0 0.0 1.0 
Atomoxetine hydrochloride Suicide attempt 0.0 1.0 0.0 0.0 0.0 0.0 0.0 
Atomoxetine hydrochloride Urinary retention 0.0 0.0 0.0 0.0 0.0 0.0 1.0 
Atomoxetine hydrochloride Vision blurred 0.0 0.0 0.0 0.0 0.0 0.0 1.0 
Atomoxetine hydrochloride Vomiting 0.0 1.0 0.0 0.0 0.0 0.0 0.0 
Atorvastatin Abasia 0.0 0.0 0.0 1.0 0.0 0.0 0.0 
Atorvastatin Abdominal discomfort 0.0 0.0 0.0 1.0 0.0 0.0 1.0 
Atorvastatin Abdominal distension 0.0 1.0 0.0 1.0 0.0 0.0 0.0 
Atorvastatin Abdominal pain 0.0 1.0 0.0 1.0 0.0 0.0 0.0 
Atorvastatin Abdominal pain upper 0.0 1.0 0.0 1.0 0.0 0.0 0.0 
Atorvastatin Abnormal dreams 0.0 0.0 0.0 0.0 0.0 0.0 1.0 
Atorvastatin Acute kidney injury 0.0 1.0 1.0 0.0 0.0 1.0 0.0 
Atorvastatin Acute myocardial infarction 0.0 0.0 1.0 0.0 0.0 0.0 0.0 
Atorvastatin Aggression 0.0 0.0 0.0 0.0 0.0 0.0 1.0 
Atorvastatin Alanine aminotransferase increased 0.0 1.0 1.0 0.0 0.0 0.0 0.0 
Atorvastatin Alopecia 0.0 0.0 0.0 1.0 0.0 0.0 1.0 
Atorvastatin Amnesia 0.0 0.0 0.0 1.0 0.0 0.0 0.0 
Atorvastatin Anaemia 0.0 0.0 1.0 0.0 0.0 0.0 0.0 
Atorvastatin Anaphylactic reaction 0.0 1.0 0.0 0.0 0.0 0.0 0.0 
Atorvastatin Angioedema 0.0 1.0 0.0 0.0 0.0 0.0 0.0 
Atorvastatin Anxiety 0.0 0.0 0.0 1.0 0.0 0.0 0.0 
Atorvastatin Aphasia 0.0 0.0 0.0 1.0 0.0 0.0 0.0 
Atorvastatin Arthralgia 0.0 0.0 0.0 1.0 0.0 0.0 0.0 
Atorvastatin Arthritis 0.0 0.0 0.0 1.0 0.0 0.0 0.0 
Atorvastatin Arthropathy 0.0 0.0 0.0 1.0 0.0 0.0 0.0 
Atorvastatin Ascites 1.0 0.0 0.0 0.0 0.0 0.0 0.0 
Atorvastatin Aspartate aminotransferase increased 0.0 1.0 0.0 0.0 0.0 1.0 0.0 
Atorvastatin Asthenia 0.0 0.0 0.0 1.0 0.0 1.0 0.0 
Atorvastatin Asthma 0.0 0.0 0.0 0.0 0.0 0.0 1.0 
Atorvastatin Back pain 0.0 0.0 0.0 1.0 0.0 0.0 0.0 
Atorvastatin Balance disorder 0.0 0.0 0.0 1.0 0.0 0.0 0.0 
Atorvastatin Blindness 0.0 0.0 0.0 0.0 0.0 0.0 1.0 
Atorvastatin Blister 0.0 0.0 0.0 1.0 0.0 0.0 0.0 
Atorvastatin Blood alkaline phosphatase increased 0.0 0.0 1.0 0.0 0.0 0.0 0.0 
Atorvastatin Blood cholesterol increased 0.0 0.0 0.0 1.0 0.0 0.0 0.0 
Atorvastatin Blood creatine phosphokinase increased 0.0 1.0 1.0 1.0 0.0 1.0 0.0 
Atorvastatin Blood creatinine increased 0.0 0.0 0.0 1.0 0.0 0.0 0.0 
Atorvastatin Blood glucose increased 0.0 1.0 0.0 1.0 0.0 0.0 0.0 
Atorvastatin Blood potassium decreased 0.0 0.0 1.0 0.0 0.0 0.0 0.0 
Atorvastatin Blood pressure decreased 0.0 0.0 0.0 1.0 0.0 0.0 0.0 
Atorvastatin Blood sodium decreased 0.0 0.0 1.0 0.0 0.0 0.0 0.0 
Atorvastatin Blood triglycerides increased 0.0 0.0 0.0 0.0 0.0 0.0 1.0 
Atorvastatin Bone pain 0.0 0.0 0.0 1.0 0.0 0.0 0.0 
Atorvastatin Bronchitis 0.0 0.0 1.0 0.0 0.0 0.0 0.0 
Atorvastatin Cardiac arrest 0.0 1.0 0.0 1.0 0.0 0.0 0.0 
Atorvastatin Cardiac disorder 0.0 0.0 1.0 1.0 0.0 0.0 0.0 
Atorvastatin Cardiac failure 0.0 0.0 1.0 0.0 0.0 0.0 0.0 
Atorvastatin Cardiac failure congestive 0.0 0.0 1.0 0.0 0.0 0.0 0.0 
Atorvastatin Cardiomyopathy 1.0 0.0 0.0 0.0 0.0 0.0 0.0 
Atorvastatin Cataract 0.0 0.0 0.0 1.0 0.0 0.0 0.0 
Atorvastatin Cerebral haemorrhage 1.0 1.0 0.0 0.0 0.0 0.0 0.0 
Atorvastatin Chest discomfort 0.0 0.0 0.0 1.0 0.0 0.0 0.0 
Atorvastatin Chest pain 0.0 0.0 0.0 1.0 0.0 0.0 0.0 
Atorvastatin Chills 0.0 1.0 0.0 1.0 0.0 0.0 0.0 
Atorvastatin Cholecystitis acute 0.0 0.0 1.0 0.0 0.0 0.0 0.0 
Atorvastatin Cholelithiasis 0.0 0.0 1.0 0.0 0.0 0.0 0.0 
Atorvastatin Cholestasis 0.0 0.0 1.0 0.0 0.0 0.0 0.0 
Atorvastatin Chromaturia 0.0 1.0 1.0 0.0 0.0 0.0 0.0 
Atorvastatin Chronic obstructive pulmonary disease 0.0 0.0 1.0 0.0 0.0 0.0 0.0 
Atorvastatin Circulatory collapse 1.0 0.0 0.0 0.0 0.0 0.0 0.0 
Atorvastatin Coagulopathy 1.0 1.0 0.0 0.0 0.0 0.0 0.0 
Atorvastatin Cognitive disorder 0.0 0.0 0.0 1.0 0.0 0.0 0.0 
Atorvastatin Cold sweat 0.0 0.0 0.0 1.0 0.0 0.0 0.0 
Atorvastatin Colitis 0.0 1.0 0.0 0.0 0.0 0.0 0.0 
Atorvastatin Coma 0.0 1.0 0.0 0.0 0.0 0.0 0.0 
Atorvastatin Confusional state 0.0 1.0 0.0 1.0 0.0 0.0 0.0 
Atorvastatin Constipation 0.0 0.0 0.0 1.0 0.0 0.0 0.0 
Atorvastatin Contusion 0.0 0.0 0.0 1.0 0.0 0.0 1.0 
Atorvastatin Coronary artery disease 0.0 0.0 1.0 0.0 0.0 0.0 0.0 
Atorvastatin Cough 0.0 1.0 0.0 1.0 0.0 0.0 0.0 
Atorvastatin Deafness 0.0 0.0 0.0 1.0 0.0 0.0 1.0 
Atorvastatin Death 1.0 0.0 0.0 0.0 0.0 0.0 0.0 
Atorvastatin Decreased appetite 0.0 1.0 0.0 1.0 0.0 0.0 0.0 
Atorvastatin Dehydration 0.0 1.0 1.0 0.0 0.0 0.0 0.0 
Atorvastatin Delirium 0.0 1.0 0.0 1.0 0.0 0.0 0.0 
Atorvastatin Dementia 0.0 0.0 0.0 1.0 0.0 0.0 0.0 
Atorvastatin Depression 0.0 0.0 0.0 1.0 0.0 0.0 0.0 
Atorvastatin Dermatitis 0.0 0.0 1.0 0.0 0.0 0.0 0.0 
Atorvastatin Diabetes mellitus 0.0 0.0 0.0 1.0 0.0 0.0 0.0 
Atorvastatin Diabetic ketoacidosis 0.0 1.0 0.0 0.0 0.0 0.0 0.0 
Atorvastatin Diarrhoea 0.0 1.0 1.0 1.0 0.0 0.0 0.0 
Atorvastatin Diplopia 0.0 0.0 0.0 1.0 0.0 0.0 0.0 
Atorvastatin Disease progression 1.0 0.0 0.0 0.0 0.0 0.0 0.0 
Atorvastatin Disturbance in attention 0.0 0.0 0.0 1.0 0.0 0.0 0.0 
Atorvastatin Dizziness 0.0 0.0 0.0 1.0 0.0 0.0 0.0 
Atorvastatin Drug hypersensitivity 0.0 1.0 0.0 1.0 0.0 0.0 0.0 
Atorvastatin Drug intolerance 0.0 0.0 0.0 1.0 0.0 0.0 1.0 
Atorvastatin Drug-induced liver injury 0.0 1.0 0.0 0.0 0.0 0.0 0.0 
Atorvastatin Dry mouth 0.0 0.0 0.0 1.0 0.0 0.0 0.0 
Atorvastatin Dysarthria 0.0 0.0 0.0 1.0 0.0 0.0 0.0 
Atorvastatin Dyspepsia 0.0 0.0 0.0 1.0 0.0 0.0 0.0 
Atorvastatin Dysphagia 0.0 1.0 0.0 1.0 0.0 0.0 0.0 
Atorvastatin Dysphonia 0.0 1.0 0.0 1.0 0.0 0.0 0.0 
Atorvastatin Dyspnoea 0.0 1.0 0.0 1.0 0.0 0.0 0.0 
Atorvastatin Dyspnoea exertional 0.0 0.0 0.0 1.0 0.0 0.0 0.0 
Atorvastatin Dysstasia 0.0 0.0 0.0 1.0 0.0 0.0 0.0 
Atorvastatin Dysuria 0.0 0.0 1.0 0.0 0.0 0.0 0.0 
Atorvastatin Electrocardiogram QT prolonged 0.0 1.0 0.0 0.0 0.0 0.0 0.0 
Atorvastatin Epigastric discomfort 0.0 1.0 0.0 1.0 0.0 0.0 0.0 
Atorvastatin Erectile dysfunction 0.0 0.0 0.0 1.0 0.0 0.0 1.0 
Atorvastatin Eructation 0.0 1.0 0.0 0.0 0.0 0.0 0.0 
Atorvastatin Erythema 0.0 1.0 0.0 1.0 0.0 0.0 0.0 
Atorvastatin Eye irritation 0.0 0.0 0.0 1.0 0.0 0.0 0.0 
Atorvastatin Eye swelling 0.0 0.0 0.0 0.0 0.0 0.0 1.0 
Atorvastatin Eyelid oedema 0.0 0.0 0.0 1.0 0.0 0.0 0.0 
Atorvastatin Face oedema 0.0 1.0 0.0 0.0 0.0 0.0 0.0 
Atorvastatin Faeces discoloured 0.0 0.0 1.0 0.0 0.0 0.0 0.0 
Atorvastatin Fatigue 0.0 0.0 0.0 1.0 0.0 0.0 0.0 
Atorvastatin Feeling abnormal 0.0 0.0 0.0 1.0 0.0 0.0 0.0 
Atorvastatin Feeling cold 0.0 1.0 0.0 1.0 0.0 0.0 0.0 
Atorvastatin Feeling hot 0.0 0.0 0.0 1.0 0.0 0.0 0.0 
Atorvastatin Flatulence 0.0 0.0 0.0 1.0 0.0 0.0 1.0 
Atorvastatin Gait disturbance 0.0 1.0 0.0 1.0 0.0 0.0 0.0 
Atorvastatin Gallbladder disorder 0.0 0.0 0.0 0.0 0.0 0.0 1.0 
Atorvastatin Gamma-glutamyltransferase increased 0.0 0.0 1.0 0.0 0.0 0.0 0.0 
Atorvastatin Gastrointestinal haemorrhage 0.0 1.0 0.0 1.0 0.0 0.0 0.0 
Atorvastatin Gout 0.0 0.0 0.0 1.0 0.0 0.0 0.0 
Atorvastatin Haematuria 0.0 0.0 1.0 0.0 0.0 0.0 0.0 
Atorvastatin Haemoglobin decreased 0.0 1.0 1.0 0.0 0.0 0.0 0.0 
Atorvastatin Haemoptysis 1.0 0.0 0.0 0.0 0.0 0.0 0.0 
Atorvastatin Haemorrhage intracranial 1.0 0.0 1.0 1.0 0.0 0.0 0.0 
Atorvastatin Hallucination 0.0 0.0 0.0 1.0 0.0 0.0 1.0 
Atorvastatin Hallucination, visual 0.0 0.0 0.0 1.0 0.0 0.0 0.0 
Atorvastatin Headache 0.0 0.0 0.0 1.0 0.0 0.0 1.0 
Atorvastatin Heart rate increased 0.0 0.0 0.0 1.0 0.0 0.0 0.0 
Atorvastatin Hepatic cancer 1.0 0.0 0.0 0.0 0.0 0.0 0.0 
Atorvastatin Hepatic cirrhosis 1.0 1.0 0.0 0.0 0.0 0.0 0.0 
Atorvastatin Hepatic enzyme increased 0.0 1.0 1.0 0.0 0.0 1.0 0.0 
Atorvastatin Hepatic failure 1.0 1.0 0.0 0.0 0.0 0.0 0.0 
Atorvastatin Hepatic function abnormal 0.0 1.0 0.0 0.0 0.0 0.0 0.0 
Atorvastatin Hepatitis 0.0 1.0 1.0 0.0 0.0 0.0 0.0 
Atorvastatin Hepatitis acute 0.0 0.0 1.0 0.0 0.0 0.0 0.0 
Atorvastatin Hepatitis cholestatic 0.0 0.0 1.0 0.0 0.0 0.0 0.0 
Atorvastatin Hepatocellular injury 0.0 1.0 1.0 0.0 0.0 0.0 0.0 
Atorvastatin Hepatomegaly 0.0 1.0 0.0 0.0 0.0 0.0 0.0 
Atorvastatin Hernia 0.0 0.0 1.0 0.0 0.0 0.0 0.0 
Atorvastatin Hot flush 0.0 0.0 0.0 1.0 0.0 0.0 0.0 
Atorvastatin Hypercalcaemia 0.0 0.0 1.0 0.0 0.0 0.0 0.0 
Atorvastatin Hyperglycaemia 0.0 0.0 1.0 0.0 0.0 0.0 0.0 
Atorvastatin Hyperhidrosis 0.0 1.0 0.0 1.0 0.0 0.0 0.0 
Atorvastatin Hyperkalaemia 0.0 1.0 0.0 0.0 0.0 0.0 0.0 
Atorvastatin Hypoacusis 0.0 0.0 0.0 1.0 0.0 0.0 0.0 
Atorvastatin Hypoaesthesia 0.0 0.0 0.0 1.0 0.0 0.0 0.0 
Atorvastatin Hypoglycaemia 0.0 1.0 1.0 0.0 0.0 0.0 0.0 
Atorvastatin Hypokalaemia 0.0 1.0 1.0 0.0 0.0 0.0 0.0 
Atorvastatin Hypokinesia 0.0 0.0 1.0 0.0 0.0 0.0 0.0 
Atorvastatin Hypotension 0.0 1.0 1.0 1.0 0.0 0.0 0.0 
Atorvastatin Hypoxia 1.0 1.0 0.0 0.0 0.0 0.0 0.0 
Atorvastatin Infection 0.0 0.0 1.0 0.0 0.0 0.0 0.0 
Atorvastatin Influenza 0.0 1.0 0.0 0.0 0.0 0.0 0.0 
Atorvastatin Influenza like illness 0.0 1.0 0.0 1.0 0.0 0.0 0.0 
Atorvastatin Insomnia 0.0 0.0 0.0 1.0 0.0 0.0 0.0 
Atorvastatin Interstitial lung disease 1.0 1.0 0.0 1.0 0.0 0.0 0.0 
Atorvastatin Jaundice 0.0 0.0 1.0 0.0 0.0 0.0 0.0 
Atorvastatin Joint swelling 0.0 0.0 0.0 1.0 0.0 0.0 1.0 
Atorvastatin Lacrimation increased 0.0 0.0 0.0 0.0 0.0 0.0 1.0 
Atorvastatin Lethargy 0.0 0.0 0.0 1.0 0.0 0.0 0.0 
Atorvastatin Libido decreased 0.0 0.0 0.0 0.0 0.0 0.0 1.0 
Atorvastatin Limb discomfort 0.0 0.0 0.0 1.0 0.0 0.0 0.0 
Atorvastatin Lip swelling 0.0 1.0 0.0 0.0 0.0 0.0 1.0 
Atorvastatin Lipase increased 0.0 0.0 1.0 0.0 0.0 0.0 0.0 
Atorvastatin Liver disorder 0.0 0.0 1.0 0.0 0.0 0.0 0.0 
Atorvastatin Liver function test abnormal 0.0 1.0 1.0 0.0 0.0 0.0 0.0 
Atorvastatin Liver injury 0.0 1.0 0.0 1.0 0.0 0.0 0.0 
Atorvastatin Local swelling 1.0 0.0 0.0 0.0 0.0 0.0 0.0 
Atorvastatin Loss of consciousness 0.0 1.0 0.0 0.0 0.0 0.0 0.0 
Atorvastatin Lung disorder 1.0 0.0 1.0 1.0 0.0 0.0 0.0 
Atorvastatin Malaise 0.0 1.0 0.0 1.0 0.0 0.0 0.0 
Atorvastatin Melaena 0.0 1.0 1.0 0.0 0.0 0.0 0.0 
Atorvastatin Memory impairment 0.0 0.0 0.0 1.0 0.0 0.0 0.0 
Atorvastatin Mental disorder 0.0 0.0 0.0 0.0 0.0 0.0 1.0 
Atorvastatin Mental impairment 0.0 0.0 0.0 1.0 0.0 0.0 0.0 
Atorvastatin Metabolic acidosis 0.0 1.0 1.0 0.0 0.0 0.0 0.0 
Atorvastatin Migraine 0.0 1.0 0.0 1.0 0.0 0.0 0.0 
Atorvastatin Mobility decreased 0.0 1.0 0.0 1.0 0.0 0.0 0.0 
Atorvastatin Movement disorder 0.0 0.0 0.0 1.0 0.0 0.0 0.0 
Atorvastatin Multiple organ dysfunction syndrome 1.0 1.0 0.0 0.0 0.0 0.0 0.0 
Atorvastatin Muscle atrophy 0.0 0.0 0.0 1.0 0.0 0.0 0.0 
Atorvastatin Muscle spasms 0.0 0.0 0.0 1.0 0.0 0.0 1.0 
Atorvastatin Muscle twitching 0.0 0.0 0.0 1.0 0.0 0.0 0.0 
Atorvastatin Muscular weakness 0.0 0.0 0.0 1.0 0.0 1.0 0.0 
Atorvastatin Musculoskeletal chest pain 0.0 1.0 0.0 0.0 0.0 0.0 0.0 
Atorvastatin Musculoskeletal pain 0.0 0.0 0.0 1.0 0.0 0.0 0.0 
Atorvastatin Musculoskeletal stiffness 0.0 0.0 0.0 1.0 0.0 0.0 0.0 
Atorvastatin Myalgia 0.0 1.0 0.0 1.0 0.0 1.0 0.0 
Atorvastatin Myocardial infarction 0.0 0.0 1.0 0.0 0.0 0.0 0.0 
Atorvastatin Myopathy 0.0 1.0 0.0 1.0 0.0 1.0 0.0 
Atorvastatin Myositis 0.0 1.0 1.0 1.0 0.0 0.0 0.0 
Atorvastatin Nasopharyngitis 0.0 0.0 0.0 1.0 0.0 0.0 0.0 
Atorvastatin Nausea 0.0 1.0 0.0 1.0 0.0 0.0 0.0 
Atorvastatin Neck pain 0.0 0.0 0.0 1.0 0.0 0.0 0.0 
Atorvastatin Neoplasm malignant 1.0 0.0 0.0 0.0 0.0 0.0 0.0 
Atorvastatin Nephropathy 0.0 0.0 1.0 0.0 0.0 0.0 0.0 
Atorvastatin Nervous system disorder 0.0 0.0 0.0 1.0 0.0 0.0 0.0 
Atorvastatin Neuralgia 0.0 0.0 0.0 1.0 0.0 0.0 0.0 
Atorvastatin Neuropathy peripheral 0.0 0.0 0.0 1.0 0.0 0.0 0.0 
Atorvastatin Nightmare 0.0 0.0 0.0 1.0 0.0 0.0 1.0 
Atorvastatin Oedema 0.0 0.0 0.0 1.0 0.0 0.0 0.0 
Atorvastatin Oedema peripheral 0.0 0.0 1.0 0.0 0.0 0.0 0.0 
Atorvastatin Oropharyngeal pain 0.0 1.0 0.0 0.0 0.0 0.0 0.0 
Atorvastatin Orthostatic hypotension 0.0 0.0 0.0 1.0 0.0 0.0 0.0 
Atorvastatin Osteoarthritis 0.0 0.0 0.0 0.0 0.0 0.0 1.0 
Atorvastatin Pain 0.0 1.0 0.0 1.0 0.0 0.0 0.0 
Atorvastatin Pain in extremity 0.0 0.0 0.0 1.0 0.0 0.0 0.0 
Atorvastatin Palpitations 0.0 0.0 0.0 1.0 0.0 0.0 0.0 
Atorvastatin Pancreatitis 0.0 0.0 1.0 0.0 0.0 0.0 0.0 
Atorvastatin Pancreatitis acute 0.0 1.0 1.0 1.0 0.0 0.0 0.0 
Atorvastatin Pancytopenia 0.0 1.0 0.0 0.0 0.0 0.0 0.0 
Atorvastatin Paraesthesia 0.0 0.0 0.0 1.0 0.0 0.0 0.0 
Atorvastatin Paralysis 0.0 0.0 0.0 1.0 0.0 0.0 0.0 
Atorvastatin Peripheral coldness 0.0 0.0 0.0 0.0 0.0 0.0 1.0 
Atorvastatin Peripheral swelling 0.0 0.0 0.0 1.0 0.0 0.0 0.0 
Atorvastatin Pharyngeal oedema 0.0 1.0 0.0 0.0 0.0 0.0 0.0 
Atorvastatin Pleural effusion 0.0 0.0 1.0 0.0 0.0 0.0 0.0 
Atorvastatin Pneumonia 0.0 1.0 1.0 0.0 0.0 0.0 0.0 
Atorvastatin Pollakiuria 0.0 0.0 0.0 1.0 0.0 0.0 0.0 
Atorvastatin Polyneuropathy 0.0 0.0 0.0 0.0 0.0 0.0 1.0 
Atorvastatin Poor quality sleep 0.0 0.0 0.0 1.0 0.0 0.0 0.0 
Atorvastatin Pruritus 0.0 0.0 0.0 1.0 0.0 0.0 0.0 
Atorvastatin Pulmonary embolism 0.0 0.0 1.0 0.0 0.0 0.0 0.0 
Atorvastatin Pulmonary fibrosis 1.0 1.0 0.0 0.0 0.0 0.0 0.0 
Atorvastatin Pyrexia 0.0 1.0 1.0 0.0 0.0 0.0 0.0 
Atorvastatin Rash 0.0 0.0 0.0 1.0 0.0 0.0 0.0 
Atorvastatin Rash generalised 0.0 1.0 0.0 1.0 0.0 0.0 0.0 
Atorvastatin Rash macular 0.0 0.0 0.0 0.0 0.0 0.0 1.0 
Atorvastatin Rash maculo-papular 0.0 0.0 1.0 0.0 0.0 0.0 0.0 
Atorvastatin Rash pruritic 0.0 1.0 0.0 1.0 0.0 0.0 0.0 
Atorvastatin Red blood cell sedimentation rate increased 0.0 0.0 1.0 0.0 0.0 0.0 0.0 
Atorvastatin Renal failure 1.0 1.0 0.0 1.0 0.0 0.0 0.0 
Atorvastatin Renal impairment 0.0 1.0 0.0 0.0 0.0 0.0 0.0 
Atorvastatin Renal tubular necrosis 1.0 0.0 0.0 0.0 0.0 0.0 0.0 
Atorvastatin Respiratory failure 1.0 1.0 0.0 0.0 0.0 0.0 0.0 
Atorvastatin Restless legs syndrome 0.0 0.0 0.0 1.0 0.0 0.0 0.0 
Atorvastatin Rhabdomyolysis 0.0 1.0 1.0 0.0 0.0 1.0 0.0 
Atorvastatin Sensory loss 0.0 0.0 0.0 0.0 0.0 0.0 1.0 
Atorvastatin Sepsis 1.0 1.0 0.0 1.0 0.0 0.0 0.0 
Atorvastatin Skin discolouration 0.0 0.0 0.0 1.0 0.0 0.0 0.0 
Atorvastatin Skin ulcer 0.0 0.0 1.0 0.0 0.0 0.0 0.0 
Atorvastatin Sleep disorder 0.0 0.0 0.0 1.0 0.0 0.0 1.0 
Atorvastatin Somnolence 0.0 1.0 0.0 1.0 0.0 0.0 0.0 
Atorvastatin Speech disorder 0.0 0.0 1.0 1.0 0.0 0.0 0.0 
Atorvastatin Subarachnoid haemorrhage 1.0 0.0 1.0 0.0 0.0 0.0 0.0 
Atorvastatin Sudden death 1.0 0.0 0.0 0.0 0.0 0.0 0.0 
Atorvastatin Suicidal ideation 0.0 0.0 0.0 0.0 0.0 0.0 1.0 
Atorvastatin Suicide attempt 0.0 1.0 0.0 1.0 0.0 0.0 0.0 
Atorvastatin Swelling 0.0 0.0 0.0 1.0 0.0 0.0 0.0 
Atorvastatin Swelling face 0.0 0.0 0.0 0.0 0.0 0.0 1.0 
Atorvastatin Syncope 0.0 1.0 1.0 1.0 0.0 0.0 0.0 
Atorvastatin Tachycardia 0.0 0.0 1.0 0.0 0.0 0.0 0.0 
Atorvastatin Tendon rupture 0.0 0.0 0.0 1.0 0.0 0.0 0.0 
Atorvastatin Tendonitis 0.0 0.0 0.0 1.0 0.0 0.0 0.0 
Atorvastatin Throat irritation 0.0 1.0 0.0 0.0 0.0 0.0 0.0 
Atorvastatin Thrombocytopenia 0.0 1.0 1.0 0.0 0.0 0.0 0.0 
Atorvastatin Tinnitus 0.0 0.0 0.0 1.0 0.0 0.0 0.0 
Atorvastatin Transaminases increased 0.0 1.0 1.0 0.0 0.0 0.0 0.0 
Atorvastatin Transient ischaemic attack 0.0 1.0 0.0 1.0 0.0 0.0 0.0 
Atorvastatin Tremor 0.0 1.0 0.0 1.0 0.0 0.0 0.0 
Atorvastatin Urinary retention 0.0 0.0 1.0 0.0 0.0 0.0 0.0 
Atorvastatin Urinary tract infection 0.0 0.0 0.0 1.0 0.0 0.0 0.0 
Atorvastatin Urticaria 0.0 1.0 0.0 0.0 0.0 0.0 0.0 
Atorvastatin Ventricular fibrillation 0.0 1.0 0.0 0.0 0.0 0.0 0.0 
Atorvastatin Vision blurred 0.0 0.0 0.0 1.0 0.0 0.0 0.0 
Atorvastatin Visual acuity reduced 0.0 0.0 0.0 0.0 0.0 0.0 1.0 
Atorvastatin Visual impairment 0.0 0.0 0.0 1.0 0.0 0.0 0.0 
Atorvastatin Vomiting 0.0 1.0 1.0 1.0 0.0 0.0 0.0 
Atorvastatin Weight decreased 0.0 0.0 0.0 1.0 0.0 0.0 0.0 
Atorvastatin Weight increased 0.0 1.0 0.0 1.0 0.0 0.0 0.0 
Atorvastatin White blood cell count increased 0.0 0.0 1.0 0.0 0.0 0.0 0.0 
Atorvastatin calcium Abdominal discomfort 0.0 0.0 0.0 0.0 0.0 0.0 1.0 
Atorvastatin calcium Abdominal pain 0.0 0.0 0.0 1.0 0.0 0.0 0.0 
Atorvastatin calcium Acute kidney injury 0.0 1.0 1.0 0.0 0.0 0.0 0.0 
Atorvastatin calcium Agitation 1.0 0.0 0.0 0.0 0.0 0.0 0.0 
Atorvastatin calcium Alopecia 0.0 0.0 0.0 1.0 0.0 0.0 0.0 
Atorvastatin calcium Amnesia 0.0 0.0 0.0 1.0 0.0 0.0 1.0 
Atorvastatin calcium Angioedema 0.0 1.0 0.0 0.0 0.0 0.0 0.0 
Atorvastatin calcium Arthralgia 0.0 0.0 0.0 1.0 0.0 0.0 0.0 
Atorvastatin calcium Arthritis 0.0 0.0 0.0 1.0 0.0 0.0 0.0 
Atorvastatin calcium Asthenia 0.0 0.0 0.0 1.0 0.0 0.0 0.0 
Atorvastatin calcium Back pain 0.0 0.0 0.0 1.0 0.0 0.0 0.0 
Atorvastatin calcium Blood creatine phosphokinase increased 0.0 0.0 1.0 0.0 0.0 0.0 0.0 
Atorvastatin calcium Body temperature increased 0.0 0.0 1.0 0.0 0.0 0.0 0.0 
Atorvastatin calcium Bronchitis 0.0 0.0 1.0 0.0 0.0 0.0 0.0 
Atorvastatin calcium Cerebral haemorrhage 1.0 0.0 0.0 0.0 0.0 0.0 0.0 
Atorvastatin calcium Chest pain 0.0 0.0 0.0 1.0 0.0 0.0 0.0 
Atorvastatin calcium Cholestasis 0.0 0.0 1.0 0.0 0.0 0.0 0.0 
Atorvastatin calcium Cognitive disorder 0.0 0.0 0.0 1.0 0.0 0.0 0.0 
Atorvastatin calcium Confusional state 0.0 1.0 0.0 1.0 0.0 0.0 0.0 
Atorvastatin calcium Deafness 0.0 0.0 0.0 0.0 0.0 0.0 1.0 
Atorvastatin calcium Decreased appetite 0.0 0.0 0.0 1.0 0.0 0.0 0.0 
Atorvastatin calcium Diarrhoea 0.0 0.0 0.0 1.0 0.0 0.0 0.0 
Atorvastatin calcium Discomfort 0.0 0.0 0.0 1.0 0.0 0.0 0.0 
Atorvastatin calcium Dizziness 0.0 0.0 0.0 1.0 0.0 0.0 0.0 
Atorvastatin calcium Drug interaction 0.0 1.0 1.0 0.0 0.0 0.0 0.0 
Atorvastatin calcium Dry mouth 0.0 0.0 0.0 1.0 0.0 0.0 0.0 
Atorvastatin calcium Dyspepsia 0.0 0.0 0.0 1.0 0.0 0.0 0.0 
Atorvastatin calcium Dysphagia 0.0 0.0 0.0 1.0 0.0 0.0 0.0 
Atorvastatin calcium Eczema 1.0 0.0 0.0 0.0 0.0 0.0 0.0 
Atorvastatin calcium Erectile dysfunction 0.0 0.0 0.0 1.0 0.0 0.0 1.0 
Atorvastatin calcium Face oedema 0.0 1.0 0.0 0.0 0.0 0.0 0.0 
Atorvastatin calcium Fatigue 0.0 0.0 0.0 1.0 0.0 0.0 0.0 
Atorvastatin calcium Feeling abnormal 0.0 0.0 0.0 1.0 0.0 0.0 0.0 
Atorvastatin calcium Flatulence 0.0 0.0 0.0 1.0 0.0 0.0 0.0 
Atorvastatin calcium Generalised oedema 0.0 1.0 0.0 0.0 0.0 0.0 0.0 
Atorvastatin calcium Glaucoma 0.0 0.0 0.0 1.0 0.0 0.0 1.0 
Atorvastatin calcium Headache 0.0 0.0 0.0 1.0 0.0 0.0 1.0 
Atorvastatin calcium Hepatic enzyme increased 0.0 0.0 0.0 0.0 0.0 0.0 1.0 
Atorvastatin calcium Hepatic failure 1.0 1.0 0.0 0.0 0.0 0.0 0.0 
Atorvastatin calcium Hepatitis 0.0 1.0 0.0 0.0 0.0 0.0 0.0 
Atorvastatin calcium Hyperglycaemia 0.0 0.0 0.0 0.0 0.0 0.0 1.0 
Atorvastatin calcium Hyperhidrosis 0.0 0.0 0.0 1.0 0.0 0.0 0.0 
Atorvastatin calcium Hypersensitivity 0.0 1.0 0.0 0.0 0.0 0.0 0.0 
Atorvastatin calcium Hypoaesthesia 0.0 0.0 0.0 1.0 0.0 0.0 0.0 
Atorvastatin calcium Hypoglycaemia 1.0 0.0 0.0 0.0 0.0 0.0 0.0 
Atorvastatin calcium Infection 0.0 1.0 0.0 0.0 0.0 0.0 0.0 
Atorvastatin calcium Influenza 0.0 1.0 0.0 0.0 0.0 0.0 0.0 
Atorvastatin calcium Insomnia 0.0 0.0 0.0 1.0 0.0 0.0 0.0 
Atorvastatin calcium Ischaemic stroke 0.0 0.0 1.0 0.0 0.0 0.0 0.0 
Atorvastatin calcium Jaundice cholestatic 0.0 0.0 1.0 0.0 0.0 0.0 0.0 
Atorvastatin calcium Joint swelling 0.0 0.0 0.0 1.0 0.0 0.0 1.0 
Atorvastatin calcium Liver function test abnormal 0.0 1.0 1.0 0.0 0.0 0.0 0.0 
Atorvastatin calcium Loss of consciousness 0.0 1.0 0.0 0.0 0.0 0.0 0.0 
Atorvastatin calcium Malaise 0.0 1.0 0.0 0.0 0.0 0.0 0.0 
Atorvastatin calcium Memory impairment 0.0 0.0 0.0 1.0 0.0 0.0 1.0 
Atorvastatin calcium Migraine 0.0 0.0 0.0 1.0 0.0 0.0 0.0 
Atorvastatin calcium Mood swings 0.0 0.0 0.0 0.0 0.0 0.0 1.0 
Atorvastatin calcium Muscle spasms 0.0 0.0 0.0 1.0 0.0 0.0 0.0 
Atorvastatin calcium Muscular weakness 0.0 0.0 0.0 1.0 0.0 0.0 0.0 
Atorvastatin calcium Musculoskeletal pain 0.0 0.0 0.0 1.0 0.0 0.0 0.0 
Atorvastatin calcium Musculoskeletal stiffness 0.0 0.0 0.0 1.0 0.0 0.0 0.0 
Atorvastatin calcium Myalgia 0.0 0.0 0.0 1.0 0.0 0.0 0.0 
Atorvastatin calcium Myopathy 0.0 1.0 0.0 1.0 0.0 0.0 0.0 
Atorvastatin calcium Myositis 0.0 1.0 1.0 1.0 0.0 0.0 0.0 
Atorvastatin calcium Nasopharyngitis 0.0 0.0 0.0 1.0 0.0 0.0 0.0 
Atorvastatin calcium Nausea 0.0 0.0 0.0 1.0 0.0 0.0 0.0 
Atorvastatin calcium Neck pain 0.0 0.0 0.0 1.0 0.0 0.0 0.0 
Atorvastatin calcium Nephrolithiasis 0.0 0.0 0.0 0.0 0.0 0.0 1.0 
Atorvastatin calcium Neuropathy peripheral 0.0 0.0 0.0 1.0 0.0 0.0 1.0 
Atorvastatin calcium Nightmare 1.0 0.0 0.0 1.0 0.0 0.0 0.0 
Atorvastatin calcium Pain 0.0 0.0 0.0 1.0 0.0 0.0 0.0 
Atorvastatin calcium Pain in extremity 0.0 0.0 0.0 1.0 0.0 0.0 0.0 
Atorvastatin calcium Paraesthesia 0.0 0.0 0.0 1.0 0.0 0.0 0.0 
Atorvastatin calcium Photosensitivity reaction 0.0 0.0 0.0 0.0 0.0 0.0 1.0 
Atorvastatin calcium Pneumonia 1.0 1.0 0.0 0.0 0.0 0.0 0.0 
Atorvastatin calcium Pruritus 0.0 0.0 0.0 1.0 0.0 0.0 0.0 
Atorvastatin calcium Pyrexia 0.0 1.0 1.0 0.0 0.0 0.0 0.0 
Atorvastatin calcium Renal failure 1.0 1.0 0.0 0.0 0.0 0.0 0.0 
Atorvastatin calcium Renal impairment 0.0 1.0 0.0 0.0 0.0 0.0 0.0 
Atorvastatin calcium Rhabdomyolysis 0.0 1.0 1.0 0.0 0.0 0.0 0.0 
Atorvastatin calcium Somnolence 0.0 1.0 0.0 0.0 0.0 0.0 0.0 
Atorvastatin calcium Syncope 0.0 1.0 0.0 0.0 0.0 0.0 0.0 
Atorvastatin calcium Tendon rupture 0.0 0.0 0.0 1.0 0.0 0.0 0.0 
Atorvastatin calcium Thrombocytopenia 0.0 1.0 0.0 0.0 0.0 0.0 0.0 
Atorvastatin calcium Tinnitus 0.0 0.0 0.0 1.0 0.0 0.0 0.0 
Atorvastatin calcium Transaminases increased 0.0 1.0 1.0 0.0 0.0 0.0 0.0 
Atorvastatin calcium Urinary tract infection 0.0 0.0 0.0 1.0 0.0 0.0 0.0 
Atorvastatin calcium Urticaria 0.0 1.0 0.0 0.0 0.0 0.0 0.0 
Atorvastatin calcium Vision blurred 0.0 0.0 0.0 1.0 0.0 0.0 1.0 
Atorvastatin calcium Vomiting 0.0 1.0 1.0 1.0 0.0 0.0 0.0 
Atorvastatin calcium Weight increased 0.0 0.0 0.0 1.0 0.0 0.0 0.0 
Atovaquone Death 1.0 0.0 0.0 0.0 0.0 0.0 0.0 
Atovaquone Neutropenia 0.0 1.0 0.0 0.0 0.0 0.0 0.0 
Atovaquone Pruritus 0.0 0.0 1.0 0.0 0.0 0.0 0.0 
Atovaquone Pyrexia 0.0 1.0 0.0 0.0 0.0 0.0 0.0 
Atracurium Anaphylactic shock 0.0 1.0 0.0 0.0 0.0 0.0 0.0 
Atracurium Bronchospasm 0.0 1.0 0.0 0.0 0.0 0.0 0.0 
Atracurium besylate Anaphylactic shock 0.0 1.0 0.0 0.0 0.0 0.0 0.0 
Atracurium besylate Bradycardia 0.0 1.0 0.0 0.0 0.0 0.0 0.0 
Atracurium besylate Bronchospasm 0.0 1.0 0.0 0.0 0.0 0.0 0.0 
Atracurium besylate Cardiac arrest 1.0 1.0 0.0 0.0 0.0 0.0 0.0 
Atracurium besylate Erythema 0.0 1.0 0.0 0.0 0.0 0.0 0.0 
Atracurium besylate Hypotension 0.0 1.0 0.0 0.0 0.0 0.0 0.0 
Atracurium besylate Rash 0.0 1.0 0.0 0.0 0.0 0.0 0.0 
Atracurium besylate Tachycardia 0.0 1.0 0.0 0.0 0.0 0.0 0.0 
Atropine Atrial fibrillation 0.0 0.0 0.0 0.0 0.0 0.0 1.0 
Atropine Cardiac arrest 1.0 1.0 0.0 0.0 0.0 0.0 0.0 
Atropine Somnolence 0.0 0.0 1.0 0.0 0.0 0.0 0.0 
Atropine sulfate Atrial fibrillation 0.0 0.0 1.0 0.0 0.0 0.0 0.0 
Atropine sulfate Cardiac arrest 0.0 1.0 0.0 0.0 0.0 0.0 0.0 
Atropine sulfate Confusional state 0.0 0.0 1.0 0.0 0.0 0.0 0.0 
Atropine sulfate Death 1.0 0.0 0.0 0.0 0.0 0.0 0.0 
Atropine sulfate Tachycardia 0.0 0.0 1.0 0.0 0.0 0.0 0.0 
Atropine sulfate Vision blurred 0.0 0.0 0.0 0.0 0.0 0.0 1.0 
Atropine sulfate Vomiting 0.0 0.0 1.0 0.0 0.0 0.0 0.0 
Auranofin Nausea 0.0 0.0 1.0 0.0 0.0 0.0 0.0 
Auranofin Vomiting 0.0 0.0 1.0 0.0 0.0 0.0 0.0 
Axitinib Abdominal distension 1.0 0.0 0.0 0.0 0.0 0.0 0.0 
Axitinib Abdominal pain 1.0 0.0 1.0 0.0 0.0 0.0 0.0 
Axitinib Abdominal pain lower 0.0 0.0 1.0 0.0 0.0 0.0 0.0 
Axitinib Acute coronary syndrome 0.0 0.0 1.0 0.0 0.0 0.0 0.0 
Axitinib Acute kidney injury 0.0 0.0 1.0 0.0 0.0 0.0 0.0 
Axitinib Acute myocardial infarction 1.0 0.0 1.0 0.0 0.0 0.0 0.0 
Axitinib Acute respiratory failure 1.0 0.0 0.0 0.0 0.0 0.0 0.0 
Axitinib Altered state of consciousness 1.0 0.0 0.0 0.0 0.0 0.0 0.0 
Axitinib Aphasia 0.0 0.0 1.0 0.0 0.0 0.0 0.0 
Axitinib Appendicitis 0.0 0.0 1.0 0.0 0.0 0.0 0.0 
Axitinib Arthralgia 0.0 0.0 1.0 0.0 0.0 0.0 0.0 
Axitinib Asthenia 1.0 0.0 1.0 0.0 0.0 0.0 0.0 
Axitinib Atrial fibrillation 0.0 0.0 1.0 0.0 0.0 0.0 0.0 
Axitinib Atrial flutter 0.0 0.0 1.0 0.0 0.0 0.0 0.0 
Axitinib Back pain 1.0 0.0 0.0 0.0 0.0 0.0 0.0 
Axitinib Blood bilirubin increased 0.0 0.0 1.0 0.0 0.0 0.0 0.0 
Axitinib Blood creatine phosphokinase increased 1.0 0.0 0.0 0.0 0.0 0.0 0.0 
Axitinib Blood potassium decreased 0.0 0.0 1.0 0.0 0.0 0.0 0.0 
Axitinib Blood potassium increased 1.0 0.0 0.0 0.0 0.0 0.0 0.0 
Axitinib Blood pressure decreased 0.0 0.0 1.0 0.0 0.0 0.0 0.0 
Axitinib Blood sodium decreased 0.0 0.0 1.0 0.0 0.0 0.0 0.0 
Axitinib Cardiac arrest 1.0 0.0 0.0 0.0 0.0 0.0 0.0 
Axitinib Cardiac disorder 1.0 0.0 0.0 0.0 0.0 0.0 0.0 
Axitinib Cardiac failure 1.0 1.0 0.0 0.0 0.0 0.0 0.0 
Axitinib Cardiac failure congestive 0.0 0.0 1.0 0.0 0.0 0.0 0.0 
Axitinib Cardio-respiratory arrest 1.0 0.0 0.0 0.0 0.0 0.0 0.0 
Axitinib Cerebral haemorrhage 1.0 0.0 0.0 0.0 0.0 0.0 0.0 
Axitinib Cerebral infarction 0.0 0.0 1.0 0.0 0.0 0.0 0.0 
Axitinib Cerebral ischaemia 0.0 0.0 1.0 0.0 0.0 0.0 0.0 
Axitinib Cerebrovascular accident 0.0 0.0 1.0 0.0 0.0 0.0 0.0 
Axitinib Chest pain 0.0 0.0 1.0 0.0 0.0 0.0 0.0 
Axitinib Chills 0.0 0.0 1.0 0.0 0.0 0.0 0.0 
Axitinib Cholecystitis 0.0 0.0 1.0 0.0 0.0 0.0 0.0 
Axitinib Chromaturia 0.0 0.0 1.0 0.0 0.0 0.0 0.0 
Axitinib Cognitive disorder 0.0 0.0 0.0 1.0 0.0 0.0 0.0 
Axitinib Confusional state 1.0 0.0 1.0 0.0 0.0 0.0 0.0 
Axitinib Constipation 1.0 0.0 0.0 0.0 0.0 0.0 0.0 
Axitinib Deafness 0.0 0.0 0.0 0.0 0.0 0.0 1.0 
Axitinib Death 1.0 0.0 0.0 0.0 0.0 0.0 0.0 
Axitinib Decreased appetite 1.0 0.0 1.0 0.0 0.0 0.0 0.0 
Axitinib Deep vein thrombosis 0.0 0.0 1.0 0.0 0.0 0.0 0.0 
Axitinib Dehydration 0.0 0.0 1.0 0.0 0.0 0.0 0.0 
Axitinib Diabetes mellitus 0.0 1.0 0.0 0.0 0.0 0.0 0.0 
Axitinib Diarrhoea 0.0 0.0 1.0 0.0 0.0 0.0 0.0 
Axitinib Disease progression 1.0 0.0 0.0 0.0 0.0 0.0 0.0 
Axitinib Dizziness 0.0 0.0 1.0 0.0 0.0 0.0 0.0 
Axitinib Drug hypersensitivity 0.0 0.0 1.0 0.0 0.0 0.0 0.0 
Axitinib Dysgeusia 1.0 0.0 0.0 0.0 0.0 0.0 0.0 
Axitinib Dysphagia 1.0 0.0 0.0 0.0 0.0 0.0 0.0 
Axitinib Dysphonia 1.0 0.0 0.0 0.0 0.0 0.0 0.0 
Axitinib Dyspnoea 1.0 0.0 1.0 0.0 0.0 0.0 0.0 
Axitinib Dyspnoea exertional 0.0 0.0 1.0 0.0 0.0 0.0 0.0 
Axitinib Electrolyte imbalance 0.0 0.0 1.0 0.0 0.0 0.0 0.0 
Axitinib Encephalopathy 0.0 0.0 1.0 0.0 0.0 0.0 0.0 
Axitinib Epilepsy 0.0 0.0 1.0 0.0 0.0 0.0 0.0 
Axitinib Fatigue 1.0 0.0 0.0 0.0 0.0 0.0 0.0 
Axitinib Fracture 0.0 0.0 1.0 0.0 0.0 0.0 0.0 
Axitinib Gait disturbance 0.0 0.0 1.0 0.0 0.0 0.0 0.0 
Axitinib Gamma-glutamyltransferase increased 0.0 0.0 1.0 0.0 0.0 0.0 0.0 
Axitinib Gastric disorder 0.0 0.0 1.0 0.0 0.0 0.0 0.0 
Axitinib Gastrointestinal disorder 1.0 0.0 0.0 0.0 0.0 0.0 0.0 
Axitinib Haematemesis 1.0 0.0 0.0 0.0 0.0 0.0 0.0 
Axitinib Haematoma 0.0 0.0 1.0 0.0 0.0 0.0 0.0 
Axitinib Haematuria 1.0 0.0 0.0 0.0 0.0 0.0 0.0 
Axitinib Haemoglobin decreased 1.0 0.0 0.0 0.0 0.0 0.0 0.0 
Axitinib Haemoptysis 0.0 0.0 1.0 0.0 0.0 0.0 0.0 
Axitinib Haemorrhage 1.0 0.0 0.0 0.0 0.0 0.0 0.0 
Axitinib Headache 0.0 0.0 1.0 0.0 0.0 0.0 0.0 
Axitinib Heart rate decreased 0.0 0.0 1.0 0.0 0.0 0.0 0.0 
Axitinib Hemiparesis 0.0 0.0 1.0 0.0 0.0 0.0 0.0 
Axitinib Hepatic function abnormal 0.0 0.0 1.0 0.0 0.0 0.0 0.0 
Axitinib Hepatocellular injury 1.0 1.0 1.0 0.0 0.0 0.0 0.0 
Axitinib Hepatotoxicity 0.0 0.0 0.0 0.0 0.0 0.0 1.0 
Axitinib Hypercalcaemia 1.0 0.0 0.0 0.0 0.0 0.0 0.0 
Axitinib Hypocalcaemia 1.0 0.0 0.0 0.0 0.0 0.0 0.0 
Axitinib Hypokalaemia 0.0 0.0 1.0 0.0 0.0 0.0 0.0 
Axitinib Hyponatraemia 0.0 0.0 1.0 0.0 0.0 0.0 0.0 
Axitinib Hypophagia 1.0 0.0 0.0 0.0 0.0 0.0 0.0 
Axitinib Hypotension 0.0 0.0 1.0 0.0 0.0 0.0 0.0 
Axitinib Ileus 0.0 0.0 1.0 0.0 0.0 0.0 0.0 
Axitinib Infection 1.0 0.0 1.0 0.0 0.0 0.0 0.0 
Axitinib Influenza 0.0 0.0 1.0 0.0 0.0 0.0 0.0 
Axitinib Interstitial lung disease 0.0 1.0 0.0 0.0 0.0 0.0 0.0 
Axitinib Ischaemic stroke 0.0 0.0 1.0 0.0 0.0 0.0 0.0 
Axitinib Jaundice 0.0 1.0 0.0 0.0 0.0 0.0 0.0 
Axitinib Joint swelling 0.0 0.0 0.0 0.0 0.0 0.0 1.0 
Axitinib Loss of consciousness 0.0 1.0 0.0 0.0 0.0 0.0 0.0 
Axitinib Malaise 1.0 0.0 1.0 0.0 0.0 0.0 0.0 
Axitinib Malnutrition 1.0 0.0 0.0 0.0 0.0 0.0 0.0 
Axitinib Mental disorder 0.0 0.0 1.0 0.0 0.0 0.0 0.0 
Axitinib Mental impairment 0.0 0.0 0.0 0.0 0.0 0.0 1.0 
Axitinib Mental status changes 0.0 0.0 1.0 0.0 0.0 0.0 0.0 
Axitinib Mouth ulceration 1.0 0.0 0.0 0.0 0.0 0.0 0.0 
Axitinib Multiple organ dysfunction syndrome 1.0 0.0 0.0 0.0 0.0 0.0 0.0 
Axitinib Muscular weakness 1.0 0.0 0.0 0.0 0.0 0.0 0.0 
Axitinib Myocardial infarction 1.0 1.0 0.0 0.0 0.0 0.0 0.0 
Axitinib Nasopharyngitis 1.0 0.0 0.0 0.0 0.0 0.0 0.0 
Axitinib Nausea 1.0 0.0 1.0 0.0 0.0 0.0 0.0 
Axitinib Neoplasm malignant 1.0 0.0 0.0 0.0 0.0 0.0 0.0 
Axitinib Neoplasm progression 1.0 0.0 0.0 0.0 0.0 0.0 0.0 
Axitinib Nervous system disorder 0.0 0.0 1.0 0.0 0.0 0.0 0.0 
Axitinib Oedema peripheral 1.0 0.0 0.0 0.0 0.0 0.0 0.0 
Axitinib Oral pain 1.0 0.0 0.0 0.0 0.0 0.0 0.0 
Axitinib Oropharyngeal pain 1.0 0.0 0.0 0.0 0.0 0.0 0.0 
Axitinib Pain 1.0 0.0 1.0 0.0 0.0 0.0 0.0 
Axitinib Palpitations 0.0 0.0 1.0 0.0 0.0 0.0 0.0 
Axitinib Pancreatitis 0.0 0.0 1.0 0.0 0.0 0.0 0.0 
Axitinib Pancreatitis acute 0.0 0.0 1.0 0.0 0.0 0.0 0.0 
Axitinib Peritonitis 0.0 0.0 1.0 0.0 0.0 0.0 0.0 
Axitinib Platelet count decreased 1.0 1.0 0.0 0.0 0.0 0.0 0.0 
Axitinib Pleural effusion 1.0 0.0 0.0 0.0 0.0 0.0 0.0 
Axitinib Pneumonia 1.0 0.0 1.0 0.0 0.0 0.0 0.0 
Axitinib Pneumonia aspiration 1.0 0.0 0.0 0.0 0.0 0.0 0.0 
Axitinib Pneumonia bacterial 0.0 0.0 1.0 0.0 0.0 0.0 0.0 
Axitinib Pneumonitis 0.0 0.0 1.0 0.0 0.0 0.0 0.0 
Axitinib Pneumothorax 1.0 0.0 0.0 0.0 0.0 0.0 0.0 
Axitinib Posterior reversible encephalopathy syndrome 0.0 1.0 1.0 0.0 0.0 0.0 0.0 
Axitinib Proteinuria 1.0 0.0 0.0 0.0 0.0 0.0 0.0 
Axitinib Pulmonary embolism 0.0 0.0 1.0 0.0 0.0 0.0 0.0 
Axitinib Pulmonary oedema 1.0 0.0 0.0 0.0 0.0 0.0 0.0 
Axitinib Pyrexia 0.0 0.0 1.0 0.0 0.0 0.0 0.0 
Axitinib Rash erythematous 0.0 0.0 1.0 0.0 0.0 0.0 0.0 
Axitinib Rash macular 0.0 0.0 1.0 0.0 0.0 0.0 0.0 
Axitinib Renal failure 1.0 0.0 1.0 0.0 0.0 0.0 0.0 
Axitinib Renal impairment 0.0 0.0 0.0 0.0 0.0 0.0 1.0 
Axitinib Respiratory disorder 0.0 0.0 1.0 0.0 0.0 0.0 0.0 
Axitinib Respiratory failure 1.0 1.0 0.0 0.0 0.0 0.0 0.0 
Axitinib Seizure 0.0 0.0 1.0 0.0 0.0 0.0 0.0 
Axitinib Sepsis 1.0 1.0 1.0 0.0 0.0 0.0 0.0 
Axitinib Septic shock 1.0 0.0 0.0 0.0 0.0 0.0 0.0 
Axitinib Sinusitis 0.0 0.0 1.0 0.0 0.0 0.0 0.0 
Axitinib Skin disorder 0.0 0.0 0.0 0.0 0.0 0.0 1.0 
Axitinib Somnolence 1.0 0.0 1.0 0.0 0.0 0.0 0.0 
Axitinib Speech disorder 0.0 0.0 1.0 0.0 0.0 0.0 0.0 
Axitinib Stomatitis 1.0 0.0 0.0 0.0 0.0 0.0 0.0 
Axitinib Subarachnoid haemorrhage 0.0 1.0 0.0 0.0 0.0 0.0 0.0 
Axitinib Sudden death 1.0 0.0 0.0 0.0 0.0 0.0 0.0 
Axitinib Thrombosis 1.0 0.0 0.0 0.0 0.0 0.0 0.0 
Axitinib Transient ischaemic attack 0.0 0.0 1.0 0.0 0.0 0.0 0.0 
Axitinib Upper gastrointestinal haemorrhage 1.0 0.0 0.0 0.0 0.0 0.0 0.0 
Axitinib Urinary retention 1.0 0.0 0.0 0.0 0.0 0.0 0.0 
Axitinib Urinary tract infection 1.0 0.0 1.0 0.0 0.0 0.0 0.0 
Axitinib Urticaria 0.0 0.0 1.0 0.0 0.0 0.0 0.0 
Axitinib Vomiting 1.0 0.0 1.0 0.0 0.0 0.0 0.0 
Axitinib Weight decreased 1.0 0.0 1.0 0.0 0.0 0.0 0.0 
Axitinib Weight increased 0.0 0.0 1.0 0.0 0.0 0.0 0.0 
Azacitidine Abdominal distension 1.0 0.0 0.0 0.0 0.0 0.0 0.0 
Azacitidine Abdominal pain 1.0 1.0 0.0 0.0 0.0 0.0 0.0 
Azacitidine Abdominal pain upper 1.0 0.0 0.0 0.0 0.0 0.0 0.0 
Azacitidine Abscess 1.0 0.0 0.0 0.0 0.0 0.0 0.0 
Azacitidine Acute coronary syndrome 0.0 1.0 0.0 1.0 0.0 0.0 0.0 
Azacitidine Acute kidney injury 1.0 1.0 0.0 1.0 0.0 0.0 0.0 
Azacitidine Acute myeloid leukaemia 1.0 1.0 0.0 0.0 0.0 0.0 0.0 
Azacitidine Acute myocardial infarction 1.0 1.0 0.0 1.0 0.0 0.0 0.0 
Azacitidine Acute pulmonary oedema 1.0 1.0 0.0 0.0 0.0 0.0 0.0 
Azacitidine Acute respiratory distress syndrome 1.0 1.0 0.0 0.0 0.0 0.0 0.0 
Azacitidine Acute respiratory failure 1.0 1.0 0.0 0.0 0.0 0.0 0.0 
Azacitidine Agitation 0.0 0.0 1.0 0.0 0.0 0.0 0.0 
Azacitidine Agranulocytosis 1.0 1.0 0.0 0.0 0.0 0.0 0.0 
Azacitidine Alanine aminotransferase increased 1.0 0.0 0.0 0.0 0.0 0.0 0.0 
Azacitidine Altered state of consciousness 1.0 0.0 0.0 1.0 0.0 0.0 0.0 
Azacitidine Anaemia 1.0 1.0 1.0 0.0 0.0 0.0 0.0 
Azacitidine Angina pectoris 1.0 1.0 0.0 0.0 0.0 0.0 0.0 
Azacitidine Appendicitis 1.0 0.0 1.0 0.0 0.0 0.0 0.0 
Azacitidine Arrhythmia 1.0 0.0 0.0 0.0 0.0 0.0 0.0 
Azacitidine Arthralgia 0.0 0.0 1.0 0.0 0.0 0.0 0.0 
Azacitidine Arthritis 1.0 0.0 0.0 0.0 0.0 0.0 0.0 
Azacitidine Ascites 1.0 0.0 0.0 0.0 0.0 0.0 0.0 
Azacitidine Aspartate aminotransferase increased 1.0 0.0 0.0 0.0 0.0 0.0 0.0 
Azacitidine Asthenia 1.0 0.0 1.0 0.0 0.0 0.0 0.0 
Azacitidine Atelectasis 0.0 0.0 1.0 0.0 0.0 0.0 0.0 
Azacitidine Atrial fibrillation 1.0 1.0 1.0 1.0 0.0 0.0 0.0 
Azacitidine Back pain 1.0 0.0 1.0 0.0 0.0 0.0 0.0 
Azacitidine Bacteraemia 1.0 1.0 0.0 0.0 0.0 0.0 0.0 
Azacitidine Bacterial infection 1.0 0.0 0.0 0.0 0.0 0.0 0.0 
Azacitidine Blindness 0.0 0.0 0.0 1.0 0.0 0.0 0.0 
Azacitidine Blood alkaline phosphatase increased 1.0 0.0 0.0 0.0 0.0 0.0 0.0 
Azacitidine Blood bilirubin increased 1.0 0.0 0.0 0.0 0.0 0.0 0.0 
Azacitidine Blood creatinine increased 1.0 1.0 0.0 0.0 0.0 0.0 0.0 
Azacitidine Blood disorder 1.0 0.0 0.0 0.0 0.0 0.0 0.0 
Azacitidine Blood lactate dehydrogenase increased 1.0 0.0 0.0 0.0 0.0 0.0 0.0 
Azacitidine Blood pressure decreased 0.0 0.0 1.0 0.0 0.0 0.0 0.0 
Azacitidine Blood urea increased 1.0 1.0 0.0 0.0 0.0 0.0 0.0 
Azacitidine Bone marrow failure 1.0 1.0 0.0 0.0 0.0 0.0 0.0 
Azacitidine Bone pain 0.0 0.0 1.0 0.0 0.0 0.0 0.0 
Azacitidine Bradycardia 0.0 0.0 1.0 0.0 0.0 0.0 0.0 
Azacitidine Bronchitis 1.0 1.0 0.0 0.0 0.0 0.0 0.0 
Azacitidine Bursitis 1.0 0.0 0.0 0.0 0.0 0.0 0.0 
Azacitidine C-reactive protein increased 1.0 1.0 1.0 0.0 0.0 0.0 0.0 
Azacitidine Cachexia 1.0 0.0 0.0 0.0 0.0 0.0 0.0 
Azacitidine Candida infection 1.0 0.0 0.0 0.0 0.0 0.0 0.0 
Azacitidine Cardiac arrest 1.0 1.0 0.0 0.0 0.0 0.0 0.0 
Azacitidine Cardiac disorder 1.0 0.0 0.0 0.0 0.0 0.0 0.0 
Azacitidine Cardiac failure 1.0 1.0 0.0 0.0 0.0 0.0 0.0 
Azacitidine Cardiac failure acute 1.0 1.0 0.0 0.0 0.0 0.0 0.0 
Azacitidine Cardiac failure congestive 1.0 1.0 1.0 0.0 0.0 0.0 0.0 
Azacitidine Cardio-respiratory arrest 1.0 1.0 0.0 0.0 0.0 0.0 0.0 
Azacitidine Cardiogenic shock 1.0 1.0 0.0 1.0 0.0 0.0 0.0 
Azacitidine Cardiopulmonary failure 1.0 0.0 0.0 0.0 0.0 0.0 0.0 
Azacitidine Cardiovascular disorder 0.0 0.0 0.0 0.0 0.0 0.0 1.0 
Azacitidine Cellulitis 1.0 1.0 1.0 0.0 0.0 0.0 0.0 
Azacitidine Cerebral haemorrhage 1.0 1.0 0.0 0.0 0.0 0.0 0.0 
Azacitidine Cerebral infarction 1.0 1.0 0.0 0.0 0.0 0.0 0.0 
Azacitidine Cerebrovascular accident 1.0 1.0 0.0 1.0 0.0 0.0 0.0 
Azacitidine Chest pain 1.0 0.0 1.0 0.0 0.0 0.0 0.0 
Azacitidine Chills 0.0 1.0 1.0 0.0 0.0 0.0 0.0 
Azacitidine Cholangitis 0.0 0.0 1.0 0.0 0.0 0.0 0.0 
Azacitidine Cholecystitis 1.0 1.0 0.0 1.0 0.0 0.0 0.0 
Azacitidine Cholestasis 0.0 0.0 1.0 0.0 0.0 0.0 0.0 
Azacitidine Chronic kidney disease 0.0 0.0 1.0 0.0 0.0 0.0 0.0 
Azacitidine Chronic obstructive pulmonary disease 1.0 0.0 1.0 0.0 0.0 0.0 0.0 
Azacitidine Circulatory collapse 1.0 1.0 0.0 0.0 0.0 0.0 0.0 
Azacitidine Clostridium difficile colitis 0.0 1.0 1.0 0.0 0.0 0.0 0.0 
Azacitidine Clostridium difficile infection 1.0 0.0 1.0 0.0 0.0 0.0 0.0 
Azacitidine Colitis 1.0 0.0 1.0 0.0 0.0 0.0 0.0 
Azacitidine Colitis ischaemic 0.0 0.0 1.0 0.0 0.0 0.0 0.0 
Azacitidine Colon cancer 1.0 0.0 0.0 0.0 0.0 0.0 0.0 
Azacitidine Coma 1.0 0.0 0.0 0.0 0.0 0.0 0.0 
Azacitidine Confusional state 0.0 1.0 1.0 0.0 0.0 0.0 0.0 
Azacitidine Constipation 1.0 1.0 0.0 0.0 0.0 0.0 0.0 
Azacitidine Contusion 1.0 0.0 0.0 0.0 0.0 0.0 0.0 
Azacitidine Cough 1.0 1.0 1.0 0.0 0.0 0.0 0.0 
Azacitidine Death 1.0 0.0 0.0 0.0 0.0 0.0 0.0 
Azacitidine Decreased appetite 1.0 0.0 0.0 0.0 0.0 0.0 0.0 
Azacitidine Deep vein thrombosis 0.0 1.0 1.0 0.0 0.0 0.0 0.0 
Azacitidine Dehydration 1.0 1.0 1.0 0.0 0.0 0.0 0.0 
Azacitidine Delirium 0.0 0.0 1.0 1.0 0.0 0.0 0.0 
Azacitidine Depressed level of consciousness 0.0 1.0 0.0 0.0 0.0 0.0 0.0 
Azacitidine Diarrhoea 1.0 1.0 0.0 0.0 0.0 0.0 0.0 
Azacitidine Discomfort 0.0 0.0 1.0 0.0 0.0 0.0 0.0 
Azacitidine Disease progression 1.0 0.0 0.0 0.0 0.0 0.0 0.0 
Azacitidine Disease recurrence 1.0 0.0 0.0 0.0 0.0 0.0 0.0 
Azacitidine Disorientation 0.0 0.0 1.0 0.0 0.0 0.0 0.0 
Azacitidine Disseminated intravascular coagulation 1.0 1.0 0.0 0.0 0.0 0.0 0.0 
Azacitidine Diverticulitis 1.0 0.0 1.0 0.0 0.0 0.0 0.0 
Azacitidine Dizziness 1.0 1.0 1.0 0.0 0.0 0.0 0.0 
Azacitidine Drug intolerance 1.0 0.0 0.0 0.0 0.0 0.0 0.0 
Azacitidine Drug resistance 0.0 0.0 0.0 0.0 0.0 0.0 1.0 
Azacitidine Dyspnoea 1.0 1.0 1.0 0.0 0.0 0.0 0.0 
Azacitidine Dyspnoea exertional 0.0 0.0 1.0 0.0 0.0 0.0 0.0 
Azacitidine Electrocardiogram QT prolonged 1.0 0.0 0.0 0.0 0.0 0.0 0.0 
Azacitidine Encephalitis 1.0 0.0 0.0 0.0 0.0 0.0 0.0 
Azacitidine Enteritis 0.0 0.0 1.0 0.0 0.0 0.0 0.0 
Azacitidine Enterocolitis 0.0 0.0 1.0 0.0 0.0 0.0 0.0 
Azacitidine Epistaxis 0.0 0.0 1.0 0.0 0.0 0.0 0.0 
Azacitidine Erythema 1.0 1.0 0.0 0.0 0.0 0.0 0.0 
Azacitidine Face oedema 1.0 0.0 0.0 0.0 0.0 0.0 0.0 
Azacitidine Fatigue 1.0 0.0 0.0 0.0 0.0 0.0 0.0 
Azacitidine Febrile neutropenia 1.0 1.0 1.0 0.0 0.0 0.0 0.0 
Azacitidine Femur fracture 0.0 0.0 1.0 0.0 0.0 0.0 0.0 
Azacitidine Full blood count decreased 1.0 0.0 0.0 0.0 0.0 0.0 0.0 
Azacitidine Fungal infection 1.0 0.0 0.0 0.0 0.0 0.0 0.0 
Azacitidine Gamma-glutamyltransferase increased 1.0 0.0 0.0 0.0 0.0 0.0 0.0 
Azacitidine Gastric cancer 1.0 0.0 0.0 0.0 0.0 0.0 0.0 
Azacitidine Gastritis 0.0 0.0 1.0 0.0 0.0 0.0 0.0 
Azacitidine Gastroenteritis 1.0 0.0 0.0 1.0 0.0 0.0 0.0 
Azacitidine Gastrointestinal disorder 1.0 0.0 0.0 0.0 0.0 0.0 0.0 
Azacitidine Gastrointestinal haemorrhage 1.0 1.0 1.0 0.0 0.0 0.0 0.0 
Azacitidine Generalised oedema 0.0 0.0 1.0 0.0 0.0 0.0 0.0 
Azacitidine Gingival bleeding 0.0 1.0 0.0 0.0 0.0 0.0 0.0 
Azacitidine Haematemesis 1.0 0.0 0.0 0.0 0.0 0.0 0.0 
Azacitidine Haematoma 0.0 0.0 1.0 0.0 0.0 0.0 0.0 
Azacitidine Haematuria 1.0 1.0 0.0 0.0 0.0 0.0 0.0 
Azacitidine Haemoglobin decreased 1.0 0.0 0.0 0.0 0.0 0.0 0.0 
Azacitidine Haemolysis 1.0 0.0 0.0 0.0 0.0 0.0 0.0 
Azacitidine Haemoptysis 1.0 1.0 0.0 0.0 0.0 0.0 0.0 
Azacitidine Haemorrhage 1.0 0.0 0.0 0.0 0.0 0.0 0.0 
Azacitidine Haemorrhage intracranial 1.0 1.0 0.0 0.0 0.0 0.0 0.0 
Azacitidine Haemorrhagic stroke 1.0 0.0 0.0 0.0 0.0 0.0 0.0 
Azacitidine Haemorrhoids 0.0 0.0 1.0 0.0 0.0 0.0 0.0 
Azacitidine Headache 1.0 1.0 0.0 0.0 0.0 0.0 0.0 
Azacitidine Hepatic cirrhosis 1.0 0.0 0.0 0.0 0.0 0.0 0.0 
Azacitidine Hepatic failure 1.0 1.0 0.0 0.0 0.0 0.0 0.0 
Azacitidine Hepatotoxicity 1.0 0.0 0.0 0.0 0.0 0.0 0.0 
Azacitidine Herpes zoster 1.0 1.0 0.0 0.0 0.0 0.0 0.0 
Azacitidine Hip fracture 0.0 0.0 1.0 0.0 0.0 0.0 0.0 
Azacitidine Hyperbilirubinaemia 1.0 0.0 0.0 0.0 0.0 0.0 0.0 
Azacitidine Hyperkalaemia 1.0 1.0 0.0 0.0 0.0 0.0 0.0 
Azacitidine Hypertension 1.0 1.0 0.0 0.0 0.0 0.0 0.0 
Azacitidine Hypoglycaemia 0.0 0.0 1.0 0.0 0.0 0.0 0.0 
Azacitidine Hypokalaemia 1.0 1.0 0.0 0.0 0.0 0.0 0.0 
Azacitidine Hyponatraemia 1.0 1.0 0.0 0.0 0.0 0.0 0.0 
Azacitidine Hypotension 1.0 1.0 1.0 0.0 0.0 0.0 0.0 
Azacitidine Hypovolaemia 0.0 0.0 1.0 0.0 0.0 0.0 0.0 
Azacitidine Hypoxia 1.0 1.0 1.0 0.0 0.0 0.0 0.0 
Azacitidine Ileus 1.0 0.0 1.0 0.0 0.0 0.0 0.0 
Azacitidine Immune system disorder 1.0 0.0 1.0 0.0 0.0 0.0 0.0 
Azacitidine Infection 1.0 1.0 0.0 0.0 0.0 0.0 0.0 
Azacitidine Inflammation 0.0 0.0 1.0 0.0 0.0 0.0 0.0 
Azacitidine Influenza 1.0 0.0 1.0 0.0 0.0 0.0 0.0 
Azacitidine Injection site pain 1.0 0.0 0.0 0.0 0.0 0.0 0.0 
Azacitidine Injection site reaction 1.0 0.0 0.0 0.0 0.0 0.0 0.0 
Azacitidine Insomnia 1.0 0.0 0.0 0.0 0.0 0.0 0.0 
Azacitidine Interstitial lung disease 1.0 1.0 0.0 0.0 0.0 0.0 0.0 
Azacitidine Intestinal obstruction 1.0 0.0 0.0 0.0 0.0 0.0 0.0 
Azacitidine Ischaemia 1.0 0.0 0.0 0.0 0.0 0.0 0.0 
Azacitidine Ischaemic stroke 1.0 0.0 1.0 1.0 0.0 0.0 0.0 
Azacitidine Jaundice 0.0 0.0 1.0 0.0 0.0 0.0 0.0 
Azacitidine Joint swelling 1.0 0.0 0.0 0.0 0.0 0.0 0.0 
Azacitidine Large intestine perforation 0.0 0.0 1.0 0.0 0.0 0.0 0.0 
Azacitidine Left ventricular dysfunction 0.0 1.0 0.0 0.0 0.0 0.0 0.0 
Azacitidine Leukaemia 1.0 0.0 0.0 0.0 0.0 0.0 0.0 
Azacitidine Leukocytosis 1.0 1.0 0.0 0.0 0.0 0.0 0.0 
Azacitidine Leukopenia 1.0 1.0 0.0 0.0 0.0 0.0 0.0 
Azacitidine Liver disorder 1.0 0.0 0.0 0.0 0.0 0.0 0.0 
Azacitidine Loss of consciousness 1.0 0.0 0.0 0.0 0.0 0.0 0.0 
Azacitidine Lower respiratory tract infection 1.0 1.0 0.0 0.0 0.0 0.0 0.0 
Azacitidine Lung disorder 1.0 1.0 0.0 0.0 0.0 0.0 0.0 
Azacitidine Lung infection 1.0 1.0 0.0 0.0 0.0 0.0 0.0 
Azacitidine Lung infiltration 1.0 0.0 0.0 0.0 0.0 0.0 0.0 
Azacitidine Lung neoplasm malignant 1.0 0.0 0.0 0.0 0.0 0.0 0.0 
Azacitidine Malaise 1.0 0.0 1.0 0.0 0.0 0.0 0.0 
Azacitidine Malignant neoplasm progression 1.0 0.0 0.0 0.0 0.0 0.0 0.0 
Azacitidine Melaena 1.0 1.0 0.0 1.0 0.0 0.0 0.0 
Azacitidine Metabolic disorder 1.0 0.0 0.0 0.0 0.0 0.0 0.0 
Azacitidine Mucosal inflammation 1.0 0.0 0.0 0.0 0.0 0.0 0.0 
Azacitidine Multiple organ dysfunction syndrome 1.0 1.0 0.0 0.0 0.0 0.0 0.0 
Azacitidine Muscular weakness 0.0 0.0 1.0 0.0 0.0 0.0 0.0 
Azacitidine Musculoskeletal disorder 1.0 0.0 0.0 0.0 0.0 0.0 0.0 
Azacitidine Musculoskeletal pain 0.0 0.0 1.0 0.0 0.0 0.0 0.0 
Azacitidine Myalgia 1.0 0.0 0.0 0.0 0.0 0.0 0.0 
Azacitidine Myelodysplastic syndrome 1.0 1.0 0.0 0.0 0.0 0.0 0.0 
Azacitidine Myocardial infarction 1.0 1.0 0.0 0.0 0.0 0.0 0.0 
Azacitidine Myocardial ischaemia 1.0 0.0 0.0 0.0 0.0 0.0 0.0 
Azacitidine Myositis 1.0 0.0 1.0 0.0 0.0 0.0 0.0 
Azacitidine Nasopharyngitis 1.0 0.0 0.0 0.0 0.0 0.0 0.0 
Azacitidine Nausea 1.0 0.0 0.0 0.0 0.0 0.0 0.0 
Azacitidine Neck pain 0.0 0.0 0.0 1.0 0.0 0.0 0.0 
Azacitidine Neoplasm 1.0 0.0 0.0 0.0 0.0 0.0 0.0 
Azacitidine Neoplasm malignant 1.0 0.0 0.0 0.0 0.0 0.0 0.0 
Azacitidine Neoplasm progression 1.0 0.0 0.0 0.0 0.0 0.0 0.0 
Azacitidine Nervous system disorder 1.0 0.0 0.0 0.0 0.0 0.0 0.0 
Azacitidine Neutropenia 1.0 1.0 0.0 0.0 0.0 0.0 0.0 
Azacitidine Neutrophil count decreased 1.0 1.0 0.0 0.0 0.0 0.0 0.0 
Azacitidine Night sweats 1.0 0.0 0.0 0.0 0.0 0.0 0.0 
Azacitidine Oedema 1.0 0.0 0.0 0.0 0.0 0.0 0.0 
Azacitidine Oedema peripheral 1.0 0.0 1.0 0.0 0.0 0.0 0.0 
Azacitidine Oesophagitis 0.0 0.0 1.0 0.0 0.0 0.0 0.0 
Azacitidine Orthostatic hypotension 0.0 0.0 1.0 0.0 0.0 0.0 0.0 
Azacitidine Osteoarthritis 0.0 0.0 1.0 0.0 0.0 0.0 0.0 
Azacitidine Osteomyelitis 0.0 0.0 1.0 0.0 0.0 0.0 0.0 
Azacitidine Oxygen saturation decreased 0.0 0.0 1.0 0.0 0.0 0.0 0.0 
Azacitidine Pain 1.0 0.0 0.0 0.0 0.0 0.0 0.0 
Azacitidine Pain in extremity 0.0 0.0 1.0 0.0 0.0 0.0 0.0 
Azacitidine Pancreatitis 0.0 0.0 1.0 0.0 0.0 0.0 0.0 
Azacitidine Pancreatitis acute 0.0 0.0 1.0 0.0 0.0 0.0 0.0 
Azacitidine Pancytopenia 1.0 1.0 1.0 0.0 0.0 0.0 0.0 
Azacitidine Pericardial effusion 0.0 1.0 0.0 0.0 0.0 0.0 0.0 
Azacitidine Pericarditis 0.0 0.0 1.0 0.0 0.0 0.0 0.0 
Azacitidine Peripheral swelling 0.0 0.0 1.0 0.0 0.0 0.0 0.0 
Azacitidine Pharyngitis 1.0 1.0 0.0 0.0 0.0 0.0 0.0 
Azacitidine Platelet count decreased 1.0 1.0 0.0 0.0 0.0 0.0 0.0 
Azacitidine Pleural effusion 1.0 1.0 1.0 0.0 0.0 0.0 0.0 
Azacitidine Pleurisy 0.0 1.0 0.0 0.0 0.0 0.0 0.0 
Azacitidine Pneumocystis jirovecii pneumonia 1.0 0.0 0.0 0.0 0.0 0.0 0.0 
Azacitidine Pneumonia 1.0 1.0 1.0 0.0 0.0 0.0 0.0 
Azacitidine Pneumonia aspiration 1.0 0.0 0.0 0.0 0.0 0.0 0.0 
Azacitidine Pneumonia bacterial 1.0 1.0 0.0 0.0 0.0 0.0 0.0 
Azacitidine Pneumonitis 1.0 1.0 1.0 0.0 0.0 0.0 0.0 
Azacitidine Pneumothorax 1.0 0.0 0.0 0.0 0.0 0.0 0.0 
Azacitidine Presyncope 0.0 0.0 1.0 0.0 0.0 0.0 0.0 
Azacitidine Proctalgia 0.0 0.0 1.0 0.0 0.0 0.0 0.0 
Azacitidine Productive cough 0.0 0.0 1.0 0.0 0.0 0.0 0.0 
Azacitidine Pruritus 1.0 0.0 0.0 0.0 0.0 0.0 0.0 
Azacitidine Pseudomembranous colitis 0.0 0.0 1.0 0.0 0.0 0.0 0.0 
Azacitidine Pulmonary alveolar haemorrhage 1.0 0.0 0.0 0.0 0.0 0.0 0.0 
Azacitidine Pulmonary embolism 1.0 0.0 1.0 0.0 0.0 0.0 0.0 
Azacitidine Pulmonary haemorrhage 1.0 1.0 0.0 0.0 0.0 0.0 0.0 
Azacitidine Pulmonary oedema 1.0 0.0 1.0 0.0 0.0 0.0 0.0 
Azacitidine Purpura 0.0 0.0 1.0 0.0 0.0 0.0 0.0 
Azacitidine Pyrexia 1.0 1.0 1.0 0.0 0.0 0.0 0.0 
Azacitidine Rash 1.0 1.0 0.0 0.0 0.0 0.0 0.0 
Azacitidine Rectal haemorrhage 1.0 0.0 1.0 0.0 0.0 0.0 0.0 
Azacitidine Red blood cell count decreased 1.0 0.0 0.0 0.0 0.0 0.0 0.0 
Azacitidine Renal disorder 1.0 1.0 0.0 0.0 0.0 0.0 0.0 
Azacitidine Renal failure 1.0 1.0 0.0 1.0 0.0 0.0 0.0 
Azacitidine Renal impairment 1.0 1.0 0.0 0.0 0.0 0.0 0.0 
Azacitidine Respiratory disorder 1.0 0.0 0.0 0.0 0.0 0.0 0.0 
Azacitidine Respiratory distress 1.0 1.0 0.0 0.0 0.0 0.0 0.0 
Azacitidine Respiratory failure 1.0 1.0 0.0 0.0 0.0 0.0 0.0 
Azacitidine Respiratory tract infection 1.0 1.0 0.0 0.0 0.0 0.0 0.0 
Azacitidine Seizure 1.0 1.0 0.0 0.0 0.0 0.0 0.0 
Azacitidine Sepsis 1.0 1.0 0.0 0.0 0.0 0.0 0.0 
Azacitidine Septic shock 1.0 1.0 0.0 0.0 0.0 0.0 0.0 
Azacitidine Shock 0.0 1.0 0.0 0.0 0.0 0.0 0.0 
Azacitidine Sinusitis 0.0 0.0 1.0 0.0 0.0 0.0 0.0 
Azacitidine Skin disorder 1.0 0.0 0.0 0.0 0.0 0.0 0.0 
Azacitidine Skin exfoliation 0.0 0.0 0.0 0.0 0.0 0.0 1.0 
Azacitidine Skin infection 1.0 0.0 0.0 0.0 0.0 0.0 0.0 
Azacitidine Skin lesion 1.0 0.0 0.0 0.0 0.0 0.0 0.0 
Azacitidine Skin necrosis 0.0 0.0 1.0 0.0 0.0 0.0 0.0 
Azacitidine Skin reaction 1.0 0.0 0.0 0.0 0.0 0.0 0.0 
Azacitidine Small intestinal obstruction 0.0 0.0 1.0 0.0 0.0 0.0 0.0 
Azacitidine Splenomegaly 1.0 0.0 0.0 0.0 0.0 0.0 0.0 
Azacitidine Staphylococcal infection 1.0 1.0 0.0 0.0 0.0 0.0 0.0 
Azacitidine Stomatitis 1.0 1.0 0.0 0.0 0.0 0.0 0.0 
Azacitidine Subarachnoid haemorrhage 1.0 0.0 0.0 0.0 0.0 0.0 0.0 
Azacitidine Subdural haematoma 1.0 1.0 0.0 1.0 0.0 0.0 0.0 
Azacitidine Sudden death 1.0 0.0 0.0 0.0 0.0 0.0 0.0 
Azacitidine Supraventricular tachycardia 1.0 0.0 0.0 0.0 0.0 0.0 0.0 
Azacitidine Syncope 1.0 0.0 1.0 0.0 0.0 0.0 0.0 
Azacitidine Tachycardia 0.0 1.0 1.0 0.0 0.0 0.0 0.0 
Azacitidine Thrombocytopenia 1.0 1.0 0.0 0.0 0.0 0.0 0.0 
Azacitidine Thrombophlebitis 0.0 0.0 1.0 0.0 0.0 0.0 0.0 
Azacitidine Thrombosis 0.0 0.0 1.0 0.0 0.0 0.0 0.0 
Azacitidine Tooth abscess 0.0 0.0 1.0 0.0 0.0 0.0 0.0 
Azacitidine Toothache 0.0 0.0 1.0 0.0 0.0 0.0 0.0 
Azacitidine Transaminases increased 1.0 0.0 0.0 0.0 0.0 0.0 0.0 
Azacitidine Treatment failure 1.0 0.0 0.0 0.0 0.0 0.0 0.0 
Azacitidine Tremor 0.0 0.0 1.0 0.0 0.0 0.0 0.0 
Azacitidine Troponin increased 0.0 0.0 1.0 0.0 0.0 0.0 0.0 
Azacitidine Tumour lysis syndrome 1.0 1.0 0.0 0.0 0.0 0.0 0.0 
Azacitidine Unevaluable event 1.0 0.0 0.0 0.0 0.0 0.0 0.0 
Azacitidine Upper gastrointestinal haemorrhage 1.0 1.0 0.0 0.0 0.0 0.0 0.0 
Azacitidine Upper limb fracture 0.0 0.0 1.0 0.0 0.0 0.0 0.0 
Azacitidine Upper respiratory tract infection 1.0 0.0 0.0 0.0 0.0 0.0 0.0 
Azacitidine Urinary incontinence 0.0 0.0 1.0 0.0 0.0 0.0 0.0 
Azacitidine Urinary retention 0.0 0.0 1.0 0.0 0.0 0.0 0.0 
Azacitidine Urinary tract infection 1.0 1.0 1.0 0.0 0.0 0.0 0.0 
Azacitidine Urosepsis 1.0 1.0 0.0 0.0 0.0 0.0 0.0 
Azacitidine Urticaria 1.0 1.0 0.0 0.0 0.0 0.0 0.0 
Azacitidine Venous thrombosis 0.0 0.0 1.0 0.0 0.0 0.0 0.0 
Azacitidine Ventricular tachycardia 0.0 1.0 0.0 0.0 0.0 0.0 0.0 
Azacitidine Vertigo 1.0 0.0 1.0 0.0 0.0 0.0 0.0 
Azacitidine Vomiting 1.0 0.0 0.0 0.0 0.0 0.0 0.0 
Azacitidine Weight decreased 1.0 0.0 0.0 0.0 0.0 0.0 0.0 
Azacitidine White blood cell count decreased 1.0 1.0 0.0 0.0 0.0 0.0 0.0 
Azacitidine White blood cell count increased 1.0 0.0 0.0 0.0 0.0 0.0 0.0 
Azathioprine Abdominal distension 0.0 0.0 0.0 1.0 0.0 0.0 0.0 
Azathioprine Abdominal pain 0.0 1.0 1.0 0.0 0.0 0.0 0.0 
Azathioprine Abdominal pain lower 0.0 0.0 1.0 0.0 0.0 0.0 0.0 
Azathioprine Abortion spontaneous 0.0 0.0 0.0 0.0 0.0 0.0 1.0 
Azathioprine Acute hepatic failure 1.0 0.0 0.0 0.0 0.0 0.0 0.0 
Azathioprine Acute kidney injury 0.0 1.0 0.0 0.0 0.0 0.0 0.0 
Azathioprine Acute myeloid leukaemia 0.0 0.0 1.0 0.0 0.0 0.0 0.0 
Azathioprine Alopecia 0.0 0.0 0.0 0.0 0.0 0.0 1.0 
Azathioprine Anaemia 0.0 1.0 0.0 0.0 0.0 0.0 0.0 
Azathioprine Aphasia 0.0 0.0 1.0 0.0 0.0 0.0 0.0 
Azathioprine Asthenia 0.0 0.0 0.0 1.0 0.0 0.0 0.0 
Azathioprine Atrial septal defect 0.0 0.0 0.0 0.0 1.0 0.0 0.0 
Azathioprine Back pain 0.0 0.0 1.0 0.0 0.0 0.0 0.0 
Azathioprine Basal cell carcinoma 0.0 0.0 0.0 0.0 0.0 0.0 1.0 
Azathioprine Bone marrow failure 1.0 0.0 0.0 0.0 0.0 0.0 0.0 
Azathioprine C-reactive protein increased 0.0 0.0 1.0 0.0 0.0 0.0 0.0 
Azathioprine Cardiac arrest 1.0 1.0 0.0 0.0 0.0 0.0 0.0 
Azathioprine Cerebrovascular accident 0.0 0.0 1.0 0.0 0.0 0.0 0.0 
Azathioprine Chills 0.0 1.0 0.0 0.0 0.0 0.0 0.0 
Azathioprine Cholelithiasis 0.0 0.0 1.0 0.0 0.0 0.0 0.0 
Azathioprine Clostridium difficile colitis 0.0 0.0 1.0 0.0 0.0 0.0 0.0 
Azathioprine Colitis ulcerative 0.0 0.0 1.0 0.0 0.0 0.0 0.0 
Azathioprine Crohn's disease 0.0 0.0 1.0 0.0 0.0 0.0 0.0 
Azathioprine Death 1.0 0.0 0.0 0.0 0.0 0.0 0.0 
Azathioprine Diarrhoea 0.0 1.0 0.0 0.0 0.0 0.0 0.0 
Azathioprine Disease progression 0.0 0.0 0.0 0.0 0.0 0.0 1.0 
Azathioprine Disease recurrence 0.0 0.0 0.0 0.0 0.0 0.0 1.0 
Azathioprine Drug hypersensitivity 0.0 0.0 1.0 0.0 0.0 0.0 0.0 
Azathioprine Drug intolerance 0.0 0.0 0.0 0.0 0.0 0.0 1.0 
Azathioprine Drug reaction with eosinophilia and systemic symptoms 0.0 0.0 0.0 0.0 0.0 0.0 1.0 
Azathioprine Febrile neutropenia 0.0 0.0 1.0 0.0 0.0 0.0 0.0 
Azathioprine Foetal death 0.0 0.0 0.0 0.0 0.0 0.0 1.0 
Azathioprine Gingival bleeding 0.0 0.0 1.0 0.0 0.0 0.0 0.0 
Azathioprine Haemoglobin decreased 0.0 0.0 1.0 0.0 0.0 0.0 0.0 
Azathioprine Haemorrhage 0.0 1.0 0.0 0.0 0.0 0.0 0.0 
Azathioprine Hepatic failure 1.0 0.0 0.0 0.0 0.0 0.0 0.0 
Azathioprine Hepatitis cholestatic 0.0 0.0 1.0 0.0 0.0 0.0 0.0 
Azathioprine Herpes zoster 0.0 0.0 0.0 0.0 0.0 0.0 1.0 
Azathioprine Hypotension 0.0 1.0 0.0 0.0 0.0 0.0 0.0 
Azathioprine Infection 1.0 0.0 0.0 0.0 0.0 0.0 0.0 
Azathioprine Intestinal obstruction 1.0 0.0 1.0 0.0 0.0 0.0 0.0 
Azathioprine Large intestine perforation 1.0 0.0 0.0 0.0 0.0 0.0 0.0 
Azathioprine Leukopenia 0.0 1.0 0.0 0.0 0.0 0.0 0.0 
Azathioprine Lipase increased 0.0 0.0 1.0 0.0 0.0 0.0 0.0 
Azathioprine Lymphopenia 0.0 1.0 0.0 0.0 0.0 0.0 0.0 
Azathioprine Multiple organ dysfunction syndrome 1.0 0.0 0.0 0.0 0.0 0.0 0.0 
Azathioprine Muscular weakness 0.0 0.0 1.0 0.0 0.0 0.0 0.0 
Azathioprine Myelodysplastic syndrome 1.0 0.0 0.0 0.0 0.0 0.0 0.0 
Azathioprine Myocarditis 0.0 1.0 0.0 0.0 0.0 0.0 0.0 
Azathioprine Nausea 0.0 0.0 0.0 1.0 0.0 0.0 0.0 
Azathioprine Night sweats 0.0 0.0 1.0 0.0 0.0 0.0 0.0 
Azathioprine Pancreatitis 0.0 0.0 1.0 0.0 0.0 0.0 0.0 
Azathioprine Pancytopenia 1.0 1.0 1.0 0.0 0.0 0.0 0.0 
Azathioprine Premature baby 0.0 0.0 0.0 0.0 1.0 0.0 0.0 
Azathioprine Pruritus 0.0 0.0 0.0 0.0 0.0 0.0 1.0 
Azathioprine Pyrexia 0.0 1.0 1.0 0.0 0.0 0.0 0.0 
Azathioprine Red blood cell count decreased 0.0 0.0 1.0 0.0 0.0 0.0 0.0 
Azathioprine Renal impairment 1.0 0.0 0.0 0.0 0.0 0.0 0.0 
Azathioprine Respiratory failure 1.0 0.0 0.0 0.0 0.0 0.0 0.0 
Azathioprine Rheumatoid arthritis 0.0 0.0 0.0 0.0 0.0 0.0 1.0 
Azathioprine Sepsis 1.0 1.0 0.0 0.0 0.0 0.0 0.0 
Azathioprine Septic shock 1.0 1.0 0.0 0.0 0.0 0.0 0.0 
Azathioprine Skin cancer 0.0 0.0 0.0 0.0 0.0 0.0 1.0 
Azathioprine Speech disorder 0.0 0.0 1.0 0.0 0.0 0.0 0.0 
Azathioprine Splenomegaly 0.0 0.0 1.0 0.0 0.0 0.0 0.0 
Azathioprine Squamous cell carcinoma 1.0 0.0 0.0 0.0 0.0 0.0 0.0 
Azathioprine Staphylococcal infection 1.0 0.0 0.0 0.0 0.0 0.0 0.0 
Azathioprine Tachycardia 0.0 0.0 1.0 0.0 0.0 0.0 0.0 
Azathioprine Thrombocytopenia 0.0 1.0 0.0 0.0 0.0 0.0 0.0 
Azathioprine Treatment failure 0.0 0.0 0.0 0.0 0.0 0.0 1.0 
Azathioprine Tremor 0.0 0.0 1.0 0.0 0.0 0.0 0.0 
Azathioprine Urticaria 0.0 0.0 0.0 0.0 0.0 0.0 1.0 
Azathioprine Vomiting 0.0 1.0 1.0 0.0 0.0 0.0 0.0 
Azathioprine White blood cell count decreased 0.0 0.0 1.0 0.0 0.0 0.0 0.0 
Azathioprine White blood cell count increased 0.0 0.0 1.0 0.0 0.0 0.0 0.0 
Azelastine hydrochloride Dyspnoea 0.0 1.0 0.0 0.0 0.0 0.0 0.0 
Azilsartan kamedoxomil Dizziness 0.0 0.0 0.0 0.0 0.0 0.0 1.0 
Azilsartan kamedoxomil Fatigue 0.0 0.0 0.0 0.0 0.0 0.0 1.0 
Azithromycin Abdominal pain 0.0 0.0 0.0 1.0 0.0 0.0 0.0 
Azithromycin Acute kidney injury 0.0 1.0 0.0 1.0 0.0 0.0 0.0 
Azithromycin Agranulocytosis 0.0 0.0 1.0 0.0 0.0 0.0 0.0 
Azithromycin Anaphylactic shock 0.0 1.0 0.0 0.0 0.0 0.0 0.0 
Azithromycin Atrial fibrillation 0.0 1.0 0.0 0.0 0.0 0.0 0.0 
Azithromycin Blister 0.0 1.0 0.0 1.0 0.0 0.0 0.0 
Azithromycin Blood potassium decreased 0.0 0.0 1.0 0.0 0.0 0.0 0.0 
Azithromycin Bradycardia 0.0 0.0 0.0 0.0 0.0 0.0 1.0 
Azithromycin C-reactive protein increased 0.0 0.0 1.0 0.0 0.0 0.0 0.0 
Azithromycin Cardiac arrest 1.0 1.0 0.0 0.0 0.0 0.0 0.0 
Azithromycin Chest pain 0.0 0.0 0.0 0.0 0.0 0.0 1.0 
Azithromycin Death 1.0 0.0 0.0 0.0 0.0 0.0 0.0 
Azithromycin Depression 0.0 0.0 0.0 0.0 0.0 0.0 1.0 
Azithromycin Drug interaction 0.0 1.0 0.0 0.0 0.0 0.0 0.0 
Azithromycin Drug reaction with eosinophilia and systemic symptoms 0.0 0.0 1.0 0.0 0.0 0.0 0.0 
Azithromycin Dysphagia 0.0 1.0 0.0 1.0 0.0 0.0 0.0 
Azithromycin Dyspnoea 0.0 1.0 0.0 0.0 0.0 0.0 0.0 
Azithromycin Electrocardiogram QT prolonged 1.0 1.0 0.0 0.0 0.0 0.0 0.0 
Azithromycin Eosinophilia 0.0 0.0 1.0 0.0 0.0 0.0 0.0 
Azithromycin Erythema 0.0 0.0 1.0 0.0 0.0 0.0 0.0 
Azithromycin Haemoglobin decreased 0.0 0.0 1.0 0.0 0.0 0.0 0.0 
Azithromycin Headache 0.0 0.0 1.0 0.0 0.0 0.0 0.0 
Azithromycin Hyponatraemia 0.0 0.0 1.0 0.0 0.0 0.0 0.0 
Azithromycin Hypotension 1.0 1.0 0.0 0.0 0.0 0.0 0.0 
Azithromycin Insomnia 0.0 0.0 0.0 0.0 0.0 0.0 1.0 
Azithromycin Myalgia 0.0 0.0 1.0 0.0 0.0 0.0 0.0 
Azithromycin Oral candidiasis 0.0 0.0 0.0 1.0 0.0 0.0 0.0 
Azithromycin Pyrexia 0.0 1.0 0.0 0.0 0.0 0.0 0.0 
Azithromycin Rash maculo-papular 0.0 0.0 1.0 0.0 0.0 0.0 0.0 
Azithromycin Somnolence 0.0 0.0 1.0 0.0 0.0 0.0 0.0 
Azithromycin Stevens-Johnson syndrome 0.0 1.0 0.0 1.0 0.0 0.0 0.0 
Azithromycin Swollen tongue 0.0 0.0 1.0 0.0 0.0 0.0 0.0 
Azithromycin Tachycardia 0.0 1.0 0.0 0.0 0.0 0.0 0.0 
Azithromycin Thrombocytopenia 1.0 0.0 0.0 0.0 0.0 0.0 0.0 
Azithromycin Torsade de pointes 0.0 1.0 0.0 0.0 0.0 0.0 0.0 
Azithromycin Toxic epidermal necrolysis 0.0 0.0 0.0 1.0 0.0 0.0 0.0 
Azithromycin Urticaria 0.0 0.0 1.0 0.0 0.0 0.0 0.0 
Azithromycin Ventricular tachycardia 0.0 1.0 0.0 0.0 0.0 0.0 0.0 
Azithromycin Visual impairment 0.0 0.0 0.0 1.0 0.0 0.0 0.0 
Azithromycin dihydrate Anxiety 0.0 0.0 0.0 0.0 0.0 0.0 1.0 
Azithromycin dihydrate Arthralgia 0.0 0.0 0.0 0.0 0.0 0.0 1.0 
Azithromycin dihydrate Death 1.0 0.0 0.0 0.0 0.0 0.0 0.0 
Azithromycin dihydrate Diarrhoea 1.0 0.0 0.0 0.0 0.0 0.0 0.0 
Azithromycin dihydrate Dyspnoea 0.0 1.0 0.0 1.0 0.0 0.0 0.0 
Azithromycin dihydrate Hepatic failure 0.0 0.0 1.0 0.0 0.0 0.0 0.0 
Azithromycin dihydrate Hepatic function abnormal 0.0 0.0 1.0 0.0 0.0 0.0 0.0 
Azithromycin dihydrate Seizure 1.0 0.0 0.0 0.0 0.0 0.0 0.0 
Azithromycin dihydrate Syncope 0.0 0.0 0.0 1.0 0.0 0.0 0.0 
Azithromycin dihydrate Thrombocytopenia 0.0 0.0 1.0 0.0 0.0 0.0 0.0 
Azithromycin dihydrate Vomiting 1.0 0.0 0.0 0.0 0.0 0.0 0.0 
Aztreonam Death 1.0 0.0 0.0 0.0 0.0 0.0 0.0 
Aztreonam Drug hypersensitivity 0.0 0.0 1.0 0.0 0.0 0.0 0.0 
Aztreonam Vomiting 0.0 0.0 1.0 0.0 0.0 0.0 0.0 
Baclofen Abasia 0.0 1.0 0.0 0.0 0.0 0.0 0.0 
Baclofen Abdominal discomfort 0.0 0.0 1.0 0.0 0.0 0.0 0.0 
Baclofen Abdominal pain 0.0 1.0 0.0 0.0 0.0 0.0 0.0 
Baclofen Acute kidney injury 0.0 1.0 1.0 0.0 0.0 0.0 0.0 
Baclofen Acute respiratory failure 0.0 1.0 0.0 0.0 0.0 0.0 0.0 
Baclofen Aggression 0.0 1.0 1.0 0.0 0.0 0.0 0.0 
Baclofen Agitation 0.0 1.0 1.0 0.0 0.0 0.0 0.0 
Baclofen Akathisia 0.0 0.0 1.0 0.0 0.0 0.0 0.0 
Baclofen Altered state of consciousness 0.0 1.0 1.0 0.0 0.0 0.0 0.0 
Baclofen Amnesia 0.0 1.0 0.0 1.0 0.0 0.0 0.0 
Baclofen Anaemia 0.0 1.0 0.0 0.0 0.0 0.0 0.0 
Baclofen Anuria 0.0 0.0 1.0 0.0 0.0 0.0 0.0 
Baclofen Aphasia 0.0 1.0 1.0 0.0 0.0 0.0 0.0 
Baclofen Apnoea 0.0 1.0 0.0 0.0 0.0 0.0 0.0 
Baclofen Arrhythmia 0.0 0.0 1.0 0.0 0.0 0.0 0.0 
Baclofen Arthralgia 0.0 0.0 0.0 1.0 0.0 0.0 0.0 
Baclofen Asphyxia 1.0 0.0 0.0 0.0 0.0 0.0 0.0 
Baclofen Aspiration 1.0 1.0 0.0 0.0 0.0 0.0 0.0 
Baclofen Asthenia 0.0 1.0 0.0 0.0 0.0 0.0 0.0 
Baclofen Atelectasis 0.0 0.0 1.0 0.0 0.0 0.0 0.0 
Baclofen Back pain 0.0 1.0 0.0 1.0 0.0 0.0 0.0 
Baclofen Bacteraemia 0.0 0.0 1.0 0.0 0.0 0.0 0.0 
Baclofen Bacterial infection 0.0 1.0 0.0 0.0 0.0 0.0 0.0 
Baclofen Blister 0.0 0.0 0.0 0.0 0.0 0.0 1.0 
Baclofen Blood creatine phosphokinase increased 0.0 0.0 1.0 0.0 0.0 0.0 0.0 
Baclofen Blood glucose increased 0.0 0.0 1.0 0.0 0.0 0.0 0.0 
Baclofen Blood potassium decreased 0.0 1.0 0.0 0.0 0.0 0.0 0.0 
Baclofen Blood pressure decreased 0.0 1.0 0.0 0.0 0.0 0.0 0.0 
Baclofen Blood pressure increased 0.0 1.0 1.0 0.0 0.0 0.0 0.0 
Baclofen Blood sodium decreased 0.0 1.0 1.0 0.0 0.0 0.0 0.0 
Baclofen Blood urea increased 1.0 0.0 0.0 0.0 0.0 0.0 0.0 
Baclofen Body temperature decreased 0.0 1.0 0.0 0.0 0.0 0.0 0.0 
Baclofen Body temperature increased 0.0 1.0 0.0 0.0 0.0 0.0 0.0 
Baclofen Bradycardia 0.0 1.0 1.0 0.0 0.0 0.0 0.0 
Baclofen Brain injury 1.0 1.0 0.0 0.0 0.0 0.0 0.0 
Baclofen Brain oedema 1.0 0.0 0.0 0.0 0.0 0.0 0.0 
Baclofen Burning sensation 0.0 1.0 0.0 0.0 0.0 0.0 0.0 
Baclofen C-reactive protein increased 0.0 0.0 1.0 0.0 0.0 0.0 0.0 
Baclofen Cardiac arrest 1.0 1.0 0.0 0.0 0.0 0.0 0.0 
Baclofen Cardiac disorder 1.0 1.0 0.0 0.0 0.0 0.0 0.0 
Baclofen Cardiac failure 1.0 0.0 0.0 0.0 0.0 0.0 0.0 
Baclofen Cardio-respiratory arrest 1.0 1.0 0.0 0.0 0.0 0.0 0.0 
Baclofen Cardiogenic shock 0.0 0.0 1.0 0.0 0.0 0.0 0.0 
Baclofen Catatonia 0.0 0.0 1.0 0.0 0.0 0.0 0.0 
Baclofen Cerebrovascular accident 0.0 1.0 0.0 0.0 0.0 0.0 0.0 
Baclofen Chest pain 0.0 1.0 0.0 0.0 0.0 0.0 0.0 
Baclofen Chronic obstructive pulmonary disease 1.0 0.0 0.0 0.0 0.0 0.0 0.0 
Baclofen Cognitive disorder 0.0 1.0 0.0 1.0 0.0 0.0 0.0 
Baclofen Cold sweat 0.0 0.0 1.0 0.0 0.0 0.0 0.0 
Baclofen Coma 0.0 1.0 1.0 0.0 0.0 0.0 0.0 
Baclofen Completed suicide 1.0 0.0 0.0 0.0 0.0 0.0 0.0 
Baclofen Confusional state 0.0 1.0 1.0 0.0 0.0 0.0 0.0 
Baclofen Constipation 0.0 0.0 0.0 0.0 1.0 0.0 0.0 
Baclofen Coordination abnormal 0.0 0.0 1.0 0.0 0.0 0.0 0.0 
Baclofen Cough 0.0 1.0 0.0 0.0 0.0 0.0 0.0 
Baclofen Death 1.0 0.0 0.0 0.0 0.0 0.0 0.0 
Baclofen Decreased appetite 0.0 1.0 0.0 0.0 0.0 0.0 0.0 
Baclofen Deep vein thrombosis 0.0 1.0 0.0 0.0 0.0 0.0 0.0 
Baclofen Delirium 0.0 1.0 1.0 0.0 0.0 0.0 0.0 
Baclofen Delusion 0.0 0.0 1.0 0.0 0.0 0.0 0.0 
Baclofen Depressed level of consciousness 0.0 1.0 1.0 0.0 0.0 0.0 0.0 
Baclofen Diarrhoea 0.0 1.0 0.0 0.0 0.0 0.0 0.0 
Baclofen Disease progression 1.0 0.0 0.0 0.0 0.0 0.0 0.0 
Baclofen Disorientation 0.0 1.0 1.0 0.0 0.0 0.0 0.0 
Baclofen Disseminated intravascular coagulation 0.0 0.0 1.0 0.0 0.0 0.0 0.0 
Baclofen Disturbance in attention 0.0 1.0 0.0 0.0 0.0 0.0 0.0 
Baclofen Drug abuse 1.0 1.0 0.0 0.0 0.0 0.0 0.0 
Baclofen Drug hypersensitivity 0.0 1.0 0.0 0.0 0.0 0.0 0.0 
Baclofen Drug intolerance 0.0 1.0 0.0 0.0 0.0 0.0 0.0 
Baclofen Drug withdrawal syndrome 0.0 1.0 1.0 0.0 0.0 0.0 1.0 
Baclofen Dysarthria 0.0 1.0 0.0 0.0 0.0 0.0 0.0 
Baclofen Dyskinesia 0.0 1.0 1.0 0.0 0.0 0.0 0.0 
Baclofen Dysphagia 0.0 1.0 0.0 0.0 0.0 0.0 0.0 
Baclofen Dyspnoea 0.0 1.0 0.0 0.0 0.0 0.0 0.0 
Baclofen Dystonia 0.0 0.0 1.0 0.0 0.0 0.0 0.0 
Baclofen Electrocardiogram QT prolonged 0.0 1.0 0.0 0.0 0.0 0.0 0.0 
Baclofen Emotional distress 0.0 1.0 0.0 0.0 0.0 0.0 0.0 
Baclofen Encephalitis 0.0 0.0 1.0 0.0 0.0 0.0 0.0 
Baclofen Encephalopathy 0.0 1.0 1.0 0.0 0.0 0.0 0.0 
Baclofen Euphoric mood 0.0 0.0 0.0 0.0 0.0 0.0 1.0 
Baclofen Eye disorder 0.0 0.0 1.0 0.0 0.0 0.0 0.0 
Baclofen Feeling abnormal 0.0 1.0 0.0 0.0 0.0 0.0 0.0 
Baclofen Femur fracture 0.0 0.0 0.0 0.0 0.0 0.0 1.0 
Baclofen Gait disturbance 0.0 1.0 0.0 1.0 0.0 0.0 0.0 
Baclofen Gastroenteritis 0.0 0.0 1.0 0.0 0.0 0.0 0.0 
Baclofen Generalised tonic-clonic seizure 0.0 1.0 1.0 0.0 0.0 0.0 0.0 
Baclofen Haematoma 0.0 1.0 0.0 0.0 0.0 0.0 0.0 
Baclofen Haematuria 0.0 0.0 1.0 0.0 0.0 0.0 0.0 
Baclofen Haemodynamic instability 0.0 1.0 1.0 0.0 0.0 0.0 0.0 
Baclofen Haemoglobin decreased 0.0 1.0 0.0 0.0 0.0 0.0 0.0 
Baclofen Hallucination 0.0 1.0 0.0 0.0 0.0 0.0 0.0 
Baclofen Hallucination, auditory 0.0 0.0 1.0 0.0 0.0 0.0 0.0 
Baclofen Hallucination, visual 0.0 1.0 1.0 0.0 0.0 0.0 0.0 
Baclofen Heart rate decreased 0.0 1.0 1.0 0.0 0.0 0.0 0.0 
Baclofen Heart rate increased 0.0 1.0 0.0 0.0 0.0 0.0 0.0 
Baclofen Hepatic enzyme increased 0.0 0.0 1.0 0.0 0.0 0.0 0.0 
Baclofen Hepatic failure 1.0 0.0 0.0 0.0 0.0 0.0 0.0 
Baclofen Hyperhidrosis 0.0 1.0 0.0 0.0 0.0 0.0 0.0 
Baclofen Hyperkalaemia 1.0 1.0 0.0 0.0 0.0 0.0 0.0 
Baclofen Hypernatraemia 0.0 0.0 1.0 0.0 0.0 0.0 0.0 
Baclofen Hypersomnia 0.0 1.0 0.0 0.0 0.0 0.0 0.0 
Baclofen Hypertension 0.0 1.0 1.0 0.0 0.0 0.0 0.0 
Baclofen Hypertensive crisis 0.0 0.0 1.0 0.0 0.0 0.0 0.0 
Baclofen Hyperthermia 0.0 1.0 1.0 0.0 0.0 0.0 0.0 
Baclofen Hypertonia 0.0 0.0 1.0 0.0 0.0 0.0 0.0 
Baclofen Hypoaesthesia 0.0 0.0 0.0 0.0 0.0 0.0 1.0 
Baclofen Hypokalaemia 0.0 1.0 1.0 0.0 0.0 0.0 0.0 
Baclofen Hyponatraemia 0.0 0.0 1.0 0.0 0.0 0.0 0.0 
Baclofen Hypophagia 0.0 0.0 1.0 0.0 0.0 0.0 0.0 
Baclofen Hyporeflexia 0.0 1.0 1.0 0.0 0.0 0.0 0.0 
Baclofen Hypotension 0.0 1.0 1.0 0.0 0.0 0.0 0.0 
Baclofen Hypothermia 1.0 1.0 0.0 0.0 0.0 0.0 0.0 
Baclofen Hypotonia 0.0 1.0 1.0 0.0 0.0 0.0 0.0 
Baclofen Hypoxia 0.0 1.0 0.0 0.0 0.0 0.0 0.0 
Baclofen Infection 0.0 1.0 0.0 0.0 0.0 0.0 0.0 
Baclofen Insomnia 0.0 1.0 0.0 0.0 0.0 0.0 0.0 
Baclofen Intentional self-injury 0.0 0.0 1.0 0.0 0.0 0.0 0.0 
Baclofen Irritability 0.0 1.0 0.0 0.0 0.0 0.0 0.0 
Baclofen Joint swelling 0.0 0.0 0.0 0.0 0.0 0.0 1.0 
Baclofen Lactic acidosis 1.0 0.0 0.0 0.0 0.0 0.0 0.0 
Baclofen Lethargy 0.0 1.0 1.0 0.0 0.0 0.0 0.0 
Baclofen Leukocytosis 0.0 1.0 0.0 0.0 0.0 0.0 0.0 
Baclofen Loss of consciousness 0.0 1.0 1.0 0.0 0.0 0.0 0.0 
Baclofen Lung disorder 1.0 0.0 0.0 0.0 0.0 0.0 0.0 
Baclofen Malaise 0.0 1.0 0.0 0.0 0.0 0.0 0.0 
Baclofen Mania 0.0 0.0 0.0 0.0 0.0 0.0 1.0 
Baclofen Memory impairment 0.0 1.0 0.0 0.0 0.0 0.0 0.0 
Baclofen Mental status changes 0.0 1.0 1.0 0.0 0.0 1.0 0.0 
Baclofen Metabolic acidosis 0.0 1.0 1.0 0.0 0.0 0.0 0.0 
Baclofen Migraine 0.0 0.0 0.0 1.0 0.0 0.0 0.0 
Baclofen Miosis 0.0 1.0 1.0 0.0 0.0 0.0 0.0 
Baclofen Mobility decreased 0.0 0.0 0.0 1.0 0.0 0.0 0.0 
Baclofen Motor dysfunction 0.0 0.0 1.0 0.0 0.0 0.0 0.0 
Baclofen Multiple organ dysfunction syndrome 1.0 1.0 0.0 0.0 0.0 0.0 0.0 
Baclofen Muscle atrophy 0.0 0.0 0.0 1.0 0.0 0.0 0.0 
Baclofen Muscle rigidity 0.0 1.0 0.0 0.0 0.0 0.0 0.0 
Baclofen Muscle spasms 0.0 0.0 0.0 0.0 0.0 0.0 1.0 
Baclofen Muscular weakness 0.0 0.0 0.0 1.0 0.0 0.0 0.0 
Baclofen Musculoskeletal discomfort 0.0 0.0 0.0 0.0 0.0 0.0 1.0 
Baclofen Myalgia 0.0 1.0 0.0 0.0 0.0 0.0 0.0 
Baclofen Mydriasis 0.0 1.0 1.0 0.0 0.0 0.0 0.0 
Baclofen Myocardial infarction 1.0 1.0 0.0 0.0 0.0 0.0 0.0 
Baclofen Myoclonus 0.0 1.0 1.0 0.0 0.0 0.0 0.0 
Baclofen Nausea 0.0 1.0 0.0 0.0 0.0 0.0 0.0 
Baclofen Neck pain 0.0 1.0 0.0 0.0 0.0 0.0 0.0 
Baclofen Neoplasm malignant 1.0 0.0 0.0 0.0 0.0 0.0 0.0 
Baclofen Nephrolithiasis 0.0 0.0 1.0 0.0 0.0 0.0 0.0 
Baclofen Nervous system disorder 0.0 1.0 0.0 0.0 0.0 0.0 0.0 
Baclofen Neuralgia 0.0 0.0 0.0 1.0 0.0 0.0 0.0 
Baclofen Neuropathy peripheral 0.0 1.0 0.0 0.0 0.0 0.0 0.0 
Baclofen Neurotoxicity 0.0 1.0 1.0 0.0 0.0 0.0 0.0 
Baclofen Nightmare 0.0 1.0 0.0 0.0 0.0 0.0 0.0 
Baclofen Nystagmus 0.0 0.0 1.0 0.0 0.0 0.0 0.0 
Baclofen Oedema peripheral 0.0 0.0 0.0 1.0 0.0 0.0 0.0 
Baclofen Osteoarthritis 0.0 0.0 0.0 0.0 0.0 0.0 1.0 
Baclofen Osteomyelitis 0.0 1.0 0.0 0.0 0.0 0.0 0.0 
Baclofen Oxygen saturation decreased 0.0 1.0 0.0 0.0 0.0 0.0 0.0 
Baclofen Pain 0.0 0.0 0.0 0.0 0.0 0.0 1.0 
Baclofen Paraesthesia 0.0 1.0 0.0 0.0 0.0 0.0 0.0 
Baclofen Paralysis 0.0 1.0 0.0 0.0 0.0 0.0 0.0 
Baclofen Peripheral ischaemia 0.0 0.0 1.0 0.0 0.0 0.0 0.0 
Baclofen Peripheral swelling 0.0 1.0 0.0 0.0 0.0 0.0 0.0 
Baclofen Pneumonia 1.0 1.0 1.0 0.0 0.0 0.0 0.0 
Baclofen Pneumonia aspiration 1.0 1.0 0.0 0.0 0.0 0.0 0.0 
Baclofen Poor quality sleep 0.0 0.0 1.0 0.0 0.0 0.0 0.0 
Baclofen Psychotic disorder 0.0 0.0 1.0 0.0 0.0 0.0 0.0 
Baclofen Pulmonary embolism 1.0 0.0 0.0 0.0 0.0 0.0 0.0 
Baclofen Pulmonary oedema 1.0 1.0 0.0 0.0 0.0 0.0 0.0 
Baclofen Pyrexia 0.0 1.0 1.0 0.0 0.0 0.0 0.0 
Baclofen Rash 0.0 1.0 0.0 0.0 0.0 0.0 0.0 
Baclofen Renal failure 0.0 1.0 0.0 0.0 0.0 0.0 0.0 
Baclofen Respiratory arrest 1.0 1.0 0.0 0.0 0.0 0.0 0.0 
Baclofen Respiratory depression 0.0 1.0 1.0 0.0 0.0 0.0 0.0 
Baclofen Respiratory disorder 1.0 0.0 0.0 0.0 0.0 0.0 0.0 
Baclofen Respiratory distress 0.0 1.0 1.0 0.0 0.0 0.0 0.0 
Baclofen Respiratory failure 1.0 1.0 1.0 0.0 0.0 0.0 0.0 
Baclofen Restlessness 0.0 1.0 0.0 0.0 0.0 0.0 0.0 
Baclofen Rhabdomyolysis 0.0 1.0 1.0 0.0 0.0 0.0 0.0 
Baclofen Sciatica 0.0 0.0 0.0 0.0 0.0 0.0 1.0 
Baclofen Sedation 0.0 1.0 1.0 0.0 0.0 0.0 0.0 
Baclofen Seizure 0.0 1.0 1.0 0.0 0.0 0.0 0.0 
Baclofen Sepsis 1.0 1.0 1.0 0.0 0.0 0.0 0.0 
Baclofen Septic shock 1.0 1.0 0.0 0.0 0.0 0.0 0.0 
Baclofen Shock 1.0 1.0 0.0 0.0 0.0 0.0 0.0 
Baclofen Sinus bradycardia 0.0 0.0 1.0 0.0 0.0 0.0 0.0 
Baclofen Sleep apnoea syndrome 0.0 0.0 0.0 0.0 0.0 0.0 1.0 
Baclofen Sleep disorder 0.0 1.0 0.0 0.0 0.0 0.0 0.0 
Baclofen Somnolence 0.0 1.0 1.0 0.0 0.0 0.0 0.0 
Baclofen Sopor 0.0 0.0 1.0 0.0 0.0 0.0 0.0 
Baclofen Speech disorder 0.0 1.0 1.0 0.0 0.0 0.0 0.0 
Baclofen Status epilepticus 0.0 1.0 1.0 0.0 0.0 0.0 0.0 
Baclofen Stress cardiomyopathy 0.0 0.0 1.0 0.0 0.0 0.0 0.0 
Baclofen Stupor 0.0 0.0 1.0 0.0 0.0 0.0 0.0 
Baclofen Subarachnoid haemorrhage 0.0 0.0 1.0 0.0 0.0 0.0 0.0 
Baclofen Suicidal ideation 0.0 1.0 0.0 0.0 0.0 0.0 0.0 
Baclofen Suicide attempt 0.0 1.0 1.0 0.0 0.0 0.0 0.0 
Baclofen Swelling 0.0 1.0 0.0 0.0 0.0 0.0 0.0 
Baclofen Swelling face 0.0 1.0 0.0 0.0 0.0 0.0 0.0 
Baclofen Syncope 0.0 1.0 0.0 0.0 0.0 0.0 0.0 
Baclofen Tachycardia 0.0 1.0 1.0 0.0 0.0 0.0 0.0 
Baclofen Tachypnoea 1.0 1.0 1.0 0.0 0.0 0.0 0.0 
Baclofen Thrombocytopenia 0.0 0.0 1.0 0.0 0.0 0.0 0.0 
Baclofen Transient ischaemic attack 0.0 0.0 0.0 0.0 0.0 0.0 1.0 
Baclofen Treatment failure 0.0 0.0 0.0 0.0 0.0 0.0 1.0 
Baclofen Tremor 0.0 0.0 1.0 0.0 0.0 0.0 0.0 
Baclofen Troponin increased 0.0 0.0 1.0 0.0 0.0 0.0 0.0 
Baclofen Unevaluable event 0.0 1.0 0.0 0.0 0.0 0.0 0.0 
Baclofen Unresponsive to stimuli 0.0 1.0 1.0 0.0 0.0 0.0 0.0 
Baclofen Urinary tract infection 0.0 1.0 1.0 0.0 0.0 0.0 0.0 
Baclofen Urosepsis 0.0 1.0 1.0 0.0 0.0 0.0 0.0 
Baclofen Visual impairment 0.0 1.0 0.0 1.0 0.0 0.0 0.0 
Baclofen Vomiting 0.0 1.0 1.0 0.0 0.0 0.0 0.0 
Baclofen Weight decreased 0.0 1.0 0.0 0.0 0.0 0.0 0.0 
Baclofen Weight increased 0.0 0.0 0.0 0.0 0.0 0.0 1.0 
Baclofen White blood cell count increased 0.0 1.0 1.0 0.0 0.0 0.0 0.0 
Baclofen Withdrawal syndrome 0.0 1.0 1.0 0.0 0.0 0.0 0.0 
Baloxavir marboxil Abdominal pain 0.0 0.0 1.0 0.0 0.0 0.0 0.0 
Baloxavir marboxil Acute kidney injury 1.0 1.0 0.0 0.0 0.0 0.0 0.0 
Baloxavir marboxil Altered state of consciousness 0.0 1.0 0.0 0.0 0.0 0.0 0.0 
Baloxavir marboxil Anaphylactic reaction 0.0 1.0 0.0 0.0 0.0 0.0 0.0 
Baloxavir marboxil Anaphylactic shock 0.0 1.0 0.0 0.0 0.0 0.0 0.0 
Baloxavir marboxil Blood creatine phosphokinase increased 0.0 0.0 1.0 0.0 0.0 0.0 0.0 
Baloxavir marboxil Bronchitis 0.0 0.0 0.0 0.0 0.0 0.0 1.0 
Baloxavir marboxil Cardiac failure 0.0 1.0 0.0 0.0 0.0 0.0 0.0 
Baloxavir marboxil Cardio-respiratory arrest 1.0 0.0 0.0 0.0 0.0 0.0 0.0 
Baloxavir marboxil Death 1.0 0.0 0.0 0.0 0.0 0.0 0.0 
Baloxavir marboxil Decreased appetite 0.0 0.0 1.0 0.0 0.0 0.0 0.0 
Baloxavir marboxil Dehydration 0.0 0.0 1.0 0.0 0.0 0.0 0.0 
Baloxavir marboxil Delirium 0.0 0.0 0.0 0.0 0.0 0.0 1.0 
Baloxavir marboxil Diarrhoea 0.0 1.0 1.0 0.0 0.0 0.0 0.0 
Baloxavir marboxil Disseminated intravascular coagulation 1.0 1.0 0.0 0.0 0.0 0.0 0.0 
Baloxavir marboxil Encephalopathy 0.0 0.0 1.0 0.0 0.0 0.0 0.0 
Baloxavir marboxil Haemorrhage 1.0 0.0 0.0 0.0 0.0 0.0 0.0 
Baloxavir marboxil Headache 0.0 0.0 1.0 0.0 0.0 0.0 0.0 
Baloxavir marboxil Hepatic function abnormal 0.0 1.0 1.0 0.0 0.0 0.0 0.0 
Baloxavir marboxil Hyperkalaemia 1.0 0.0 0.0 0.0 0.0 0.0 0.0 
Baloxavir marboxil Infection 1.0 0.0 0.0 0.0 0.0 0.0 0.0 
Baloxavir marboxil Influenza 1.0 0.0 0.0 0.0 0.0 0.0 0.0 
Baloxavir marboxil Loss of consciousness 0.0 1.0 0.0 0.0 0.0 0.0 0.0 
Baloxavir marboxil Multiple organ dysfunction syndrome 1.0 0.0 0.0 0.0 0.0 0.0 0.0 
Baloxavir marboxil Pneumonia 1.0 0.0 1.0 0.0 0.0 0.0 0.0 
Baloxavir marboxil Pneumonia bacterial 0.0 0.0 0.0 0.0 0.0 0.0 1.0 
Baloxavir marboxil Renal impairment 0.0 1.0 1.0 0.0 0.0 0.0 0.0 
Baloxavir marboxil Restlessness 0.0 0.0 1.0 0.0 0.0 0.0 0.0 
Baloxavir marboxil Rhabdomyolysis 0.0 1.0 1.0 0.0 0.0 0.0 0.0 
Baloxavir marboxil Vomiting 0.0 1.0 1.0 0.0 0.0 0.0 0.0 
Baricitinib Abdominal pain upper 0.0 0.0 1.0 0.0 0.0 0.0 0.0 
Baricitinib Alanine aminotransferase increased 0.0 0.0 0.0 0.0 0.0 1.0 0.0 
Baricitinib Anaemia 0.0 1.0 0.0 0.0 0.0 0.0 0.0 
Baricitinib Arthralgia 0.0 0.0 1.0 0.0 0.0 0.0 0.0 
Baricitinib Cardiac arrest 1.0 1.0 0.0 0.0 0.0 0.0 0.0 
Baricitinib Cerebral infarction 1.0 1.0 0.0 1.0 0.0 0.0 0.0 
Baricitinib Chest pain 1.0 0.0 0.0 0.0 0.0 0.0 0.0 
Baricitinib Cough 0.0 0.0 1.0 0.0 0.0 0.0 0.0 
Baricitinib Death 1.0 1.0 0.0 0.0 0.0 0.0 0.0 
Baricitinib Deep vein thrombosis 0.0 1.0 0.0 0.0 0.0 1.0 0.0 
Baricitinib Diarrhoea 0.0 0.0 1.0 0.0 0.0 0.0 0.0 
Baricitinib Diverticulitis 0.0 0.0 1.0 0.0 0.0 0.0 0.0 
Baricitinib Dizziness 0.0 0.0 1.0 0.0 0.0 0.0 0.0 
Baricitinib Dyspnoea 1.0 1.0 0.0 0.0 0.0 0.0 0.0 
Baricitinib Fracture 0.0 0.0 1.0 0.0 0.0 0.0 0.0 
Baricitinib Gastroenteritis 0.0 0.0 1.0 0.0 0.0 0.0 0.0 
Baricitinib Headache 0.0 0.0 1.0 0.0 0.0 0.0 0.0 
Baricitinib Herpes zoster 0.0 0.0 1.0 1.0 0.0 0.0 0.0 
Baricitinib Hypertension 1.0 0.0 0.0 0.0 0.0 0.0 0.0 
Baricitinib Hypotension 1.0 1.0 0.0 0.0 0.0 0.0 0.0 
Baricitinib Infection 1.0 0.0 1.0 0.0 0.0 0.0 0.0 
Baricitinib Interstitial lung disease 1.0 0.0 1.0 0.0 0.0 0.0 0.0 
Baricitinib Malaise 0.0 0.0 1.0 0.0 0.0 0.0 0.0 
Baricitinib Myocardial infarction 1.0 0.0 0.0 0.0 0.0 0.0 0.0 
Baricitinib Oedema peripheral 0.0 0.0 1.0 0.0 0.0 0.0 0.0 
Baricitinib Pneumonia 1.0 1.0 1.0 0.0 0.0 0.0 0.0 
Baricitinib Pulmonary embolism 0.0 1.0 0.0 0.0 0.0 1.0 0.0 
Baricitinib Pyrexia 1.0 0.0 1.0 0.0 0.0 0.0 0.0 
Baricitinib Rheumatoid arthritis 0.0 0.0 1.0 0.0 0.0 0.0 0.0 
Baricitinib Sepsis 1.0 1.0 0.0 0.0 0.0 0.0 0.0 
Baricitinib Thrombosis 1.0 0.0 0.0 0.0 0.0 0.0 0.0 
Baricitinib Urinary tract infection 0.0 1.0 1.0 0.0 0.0 0.0 0.0 
Baricitinib Vomiting 0.0 0.0 1.0 0.0 0.0 0.0 0.0 
Baricitinib Weight decreased 0.0 0.0 1.0 0.0 0.0 0.0 0.0 
Barium sulfate Nausea 0.0 0.0 1.0 0.0 0.0 0.0 0.0 
Beclomethasone Headache 0.0 0.0 0.0 0.0 0.0 0.0 1.0 
Beclomethasone dipropionate Asthma 0.0 0.0 0.0 1.0 0.0 0.0 0.0 
Beclomethasone dipropionate Chest discomfort 0.0 0.0 0.0 0.0 0.0 0.0 1.0 
Beclomethasone dipropionate Cough 0.0 0.0 0.0 0.0 0.0 0.0 1.0 
Beclomethasone dipropionate Death 1.0 0.0 0.0 0.0 0.0 0.0 0.0 
Beclomethasone dipropionate Dysphonia 0.0 0.0 0.0 0.0 0.0 0.0 1.0 
Beclomethasone dipropionate Dyspnoea 0.0 0.0 0.0 1.0 0.0 0.0 0.0 
Beclomethasone dipropionate Hypersensitivity 0.0 0.0 0.0 0.0 0.0 0.0 1.0 
Beclomethasone dipropionate Insomnia 0.0 0.0 0.0 0.0 0.0 0.0 1.0 
Beclomethasone dipropionate Nausea 0.0 0.0 0.0 0.0 0.0 0.0 1.0 
Beclomethasone dipropionate Oropharyngeal pain 0.0 0.0 0.0 0.0 0.0 0.0 1.0 
Beclomethasone dipropionate Pruritus 0.0 0.0 0.0 0.0 0.0 0.0 1.0 
Beclomethasone dipropionate Throat tightness 0.0 0.0 0.0 0.0 0.0 0.0 1.0 
Beclomethasone dipropionate Visual impairment 0.0 0.0 0.0 1.0 0.0 0.0 0.0 
Bedaquiline Alanine aminotransferase increased 1.0 1.0 0.0 0.0 0.0 0.0 0.0 
Bedaquiline Arrhythmia 1.0 0.0 0.0 0.0 0.0 0.0 0.0 
Bedaquiline Arthralgia 1.0 0.0 0.0 0.0 0.0 0.0 0.0 
Bedaquiline Aspartate aminotransferase increased 1.0 1.0 0.0 1.0 0.0 0.0 0.0 
Bedaquiline Cerebrovascular accident 1.0 0.0 0.0 0.0 0.0 0.0 0.0 
Bedaquiline Chest pain 1.0 0.0 0.0 0.0 0.0 0.0 0.0 
Bedaquiline Death 1.0 0.0 0.0 0.0 0.0 0.0 0.0 
Bedaquiline Decreased appetite 1.0 0.0 0.0 0.0 0.0 0.0 0.0 
Bedaquiline Diarrhoea 1.0 0.0 0.0 0.0 0.0 0.0 0.0 
Bedaquiline Dizziness 1.0 0.0 0.0 0.0 0.0 0.0 0.0 
Bedaquiline Electrocardiogram QT prolonged 1.0 1.0 0.0 0.0 0.0 0.0 0.0 
Bedaquiline Electrolyte imbalance 1.0 0.0 0.0 0.0 0.0 0.0 0.0 
Bedaquiline Gastrointestinal disorder 0.0 0.0 0.0 0.0 0.0 0.0 1.0 
Bedaquiline Haemoptysis 1.0 0.0 1.0 0.0 0.0 0.0 0.0 
Bedaquiline Hepatic enzyme increased 0.0 0.0 0.0 0.0 0.0 0.0 1.0 
Bedaquiline Hepatitis 0.0 1.0 0.0 0.0 0.0 0.0 0.0 
Bedaquiline Hepatotoxicity 0.0 0.0 0.0 0.0 0.0 0.0 1.0 
Bedaquiline Hypokalaemia 1.0 0.0 0.0 1.0 0.0 0.0 0.0 
Bedaquiline Nausea 1.0 0.0 0.0 0.0 0.0 0.0 0.0 
Bedaquiline Septic shock 1.0 0.0 0.0 0.0 0.0 0.0 0.0 
Bedaquiline Treatment failure 1.0 0.0 0.0 0.0 0.0 0.0 0.0 
Bedaquiline Vomiting 1.0 0.0 1.0 0.0 0.0 0.0 0.0 
Bedaquiline fumarate Death 1.0 0.0 0.0 0.0 0.0 0.0 0.0 
Bedaquiline fumarate Decreased appetite 0.0 1.0 0.0 0.0 0.0 0.0 0.0 
Bedaquiline fumarate Electrocardiogram QT prolonged 0.0 1.0 0.0 0.0 0.0 0.0 0.0 
Bedaquiline fumarate Hepatotoxicity 0.0 0.0 0.0 0.0 0.0 0.0 1.0 
Bedaquiline fumarate Nausea 1.0 1.0 0.0 0.0 0.0 0.0 0.0 
Belinostat Anaemia 0.0 1.0 0.0 0.0 0.0 0.0 0.0 
Belinostat Death 1.0 0.0 0.0 0.0 0.0 0.0 0.0 
Belinostat Dizziness 0.0 1.0 0.0 0.0 0.0 0.0 0.0 
Belinostat Fatigue 0.0 1.0 0.0 0.0 0.0 0.0 0.0 
Belinostat Nausea 0.0 1.0 0.0 0.0 0.0 0.0 0.0 
Benazepril hydrochloride Angioedema 0.0 1.0 1.0 0.0 0.0 1.0 0.0 
Benazepril hydrochloride Blood creatinine increased 0.0 0.0 1.0 0.0 0.0 0.0 0.0 
Benazepril hydrochloride Blood urea increased 0.0 0.0 1.0 0.0 0.0 0.0 0.0 
Benazepril hydrochloride Cough 0.0 0.0 1.0 0.0 0.0 0.0 0.0 
Benazepril hydrochloride Fatigue 0.0 0.0 1.0 0.0 0.0 0.0 0.0 
Benazepril hydrochloride Hyperhidrosis 0.0 1.0 0.0 0.0 0.0 0.0 0.0 
Benazepril hydrochloride Hyperkalaemia 0.0 0.0 1.0 0.0 0.0 0.0 0.0 
Benazepril hydrochloride Hypotension 0.0 0.0 1.0 0.0 0.0 0.0 0.0 
Benazepril hydrochloride Oedema peripheral 0.0 0.0 1.0 0.0 0.0 0.0 0.0 
Benazepril hydrochloride Shock 0.0 0.0 1.0 0.0 0.0 0.0 0.0 
Benazepril hydrochloride Syncope 0.0 0.0 1.0 0.0 0.0 0.0 0.0 
Bendamustine Acute kidney injury 0.0 1.0 0.0 0.0 0.0 0.0 0.0 
Bendamustine Anaemia 1.0 0.0 0.0 0.0 0.0 0.0 0.0 
Bendamustine Anaphylactic reaction 0.0 0.0 1.0 0.0 0.0 0.0 0.0 
Bendamustine Asthenia 1.0 0.0 0.0 0.0 0.0 0.0 0.0 
Bendamustine Atrial fibrillation 0.0 0.0 1.0 0.0 0.0 0.0 0.0 
Bendamustine Chills 0.0 0.0 1.0 0.0 0.0 0.0 0.0 
Bendamustine Death 1.0 0.0 0.0 0.0 0.0 0.0 0.0 
Bendamustine Dehydration 0.0 0.0 1.0 0.0 0.0 0.0 0.0 
Bendamustine Diarrhoea 0.0 0.0 1.0 0.0 0.0 0.0 0.0 
Bendamustine Disease progression 1.0 0.0 0.0 0.0 0.0 0.0 0.0 
Bendamustine Dyspnoea 1.0 0.0 0.0 0.0 0.0 0.0 0.0 
Bendamustine Febrile neutropenia 1.0 0.0 0.0 0.0 0.0 0.0 0.0 
Bendamustine Hypersensitivity 0.0 0.0 1.0 0.0 0.0 0.0 0.0 
Bendamustine Hypotension 0.0 1.0 0.0 0.0 0.0 0.0 0.0 
Bendamustine Hypoxia 0.0 0.0 1.0 0.0 0.0 0.0 0.0 
Bendamustine Lymphopenia 0.0 0.0 1.0 0.0 0.0 0.0 0.0 
Bendamustine Mental status changes 0.0 0.0 1.0 0.0 0.0 0.0 0.0 
Bendamustine Pancytopenia 0.0 0.0 1.0 0.0 0.0 0.0 0.0 
Bendamustine Pleural effusion 0.0 0.0 1.0 0.0 0.0 0.0 0.0 
Bendamustine Pneumocystis jirovecii pneumonia 0.0 0.0 1.0 0.0 0.0 0.0 0.0 
Bendamustine Pneumonia 1.0 1.0 0.0 0.0 0.0 0.0 0.0 
Bendamustine Pyrexia 0.0 0.0 1.0 0.0 0.0 0.0 0.0 
Bendamustine Respiratory failure 1.0 0.0 0.0 0.0 0.0 0.0 0.0 
Bendamustine Sepsis 1.0 0.0 0.0 0.0 0.0 0.0 0.0 
Bendamustine Septic shock 1.0 1.0 0.0 0.0 0.0 0.0 0.0 
Bendamustine Syncope 0.0 0.0 1.0 0.0 0.0 0.0 0.0 
Bendamustine Tachycardia 0.0 0.0 1.0 0.0 0.0 0.0 0.0 
Bendamustine Thrombocytopenia 0.0 1.0 0.0 0.0 0.0 0.0 0.0 
Bendamustine Tumour lysis syndrome 0.0 1.0 0.0 0.0 0.0 0.0 0.0 
Bendamustine Vomiting 0.0 0.0 1.0 0.0 0.0 0.0 0.0 
Bendamustine hydrochloride Abdominal pain 0.0 1.0 1.0 0.0 0.0 0.0 0.0 
Bendamustine hydrochloride Abdominal pain upper 1.0 0.0 0.0 0.0 0.0 0.0 0.0 
Bendamustine hydrochloride Acute kidney injury 1.0 1.0 1.0 0.0 0.0 0.0 0.0 
Bendamustine hydrochloride Anaphylactic reaction 0.0 1.0 0.0 0.0 0.0 0.0 0.0 
Bendamustine hydrochloride Asthenia 1.0 0.0 1.0 0.0 0.0 0.0 0.0 
Bendamustine hydrochloride Back pain 0.0 0.0 1.0 0.0 0.0 0.0 0.0 
Bendamustine hydrochloride Bone marrow failure 1.0 0.0 0.0 0.0 0.0 0.0 0.0 
Bendamustine hydrochloride Cardiac failure 1.0 0.0 0.0 0.0 0.0 0.0 0.0 
Bendamustine hydrochloride Chest pain 0.0 0.0 1.0 0.0 0.0 0.0 0.0 
Bendamustine hydrochloride Chills 0.0 0.0 1.0 0.0 0.0 0.0 0.0 
Bendamustine hydrochloride Cough 0.0 0.0 1.0 0.0 0.0 0.0 0.0 
Bendamustine hydrochloride Decreased appetite 1.0 1.0 1.0 0.0 0.0 0.0 0.0 
Bendamustine hydrochloride Dehydration 0.0 0.0 1.0 0.0 0.0 0.0 0.0 
Bendamustine hydrochloride Diarrhoea 1.0 1.0 1.0 0.0 0.0 0.0 0.0 
Bendamustine hydrochloride Dyspnoea 1.0 1.0 1.0 0.0 0.0 0.0 0.0 
Bendamustine hydrochloride Erythema 0.0 0.0 1.0 0.0 0.0 0.0 0.0 
Bendamustine hydrochloride Fatigue 0.0 0.0 1.0 0.0 0.0 0.0 0.0 
Bendamustine hydrochloride Febrile neutropenia 1.0 1.0 1.0 0.0 0.0 0.0 0.0 
Bendamustine hydrochloride Haemoglobin decreased 0.0 0.0 1.0 0.0 0.0 0.0 0.0 
Bendamustine hydrochloride Headache 1.0 0.0 0.0 0.0 0.0 0.0 0.0 
Bendamustine hydrochloride Herpes simplex 0.0 1.0 0.0 0.0 0.0 0.0 0.0 
Bendamustine hydrochloride Herpes zoster 1.0 0.0 0.0 0.0 0.0 0.0 0.0 
Bendamustine hydrochloride Hypokalaemia 1.0 0.0 1.0 0.0 0.0 0.0 0.0 
Bendamustine hydrochloride Hypotension 1.0 1.0 1.0 0.0 0.0 0.0 0.0 
Bendamustine hydrochloride Infection 1.0 0.0 0.0 0.0 0.0 0.0 0.0 
Bendamustine hydrochloride Insomnia 0.0 0.0 1.0 0.0 0.0 0.0 0.0 
Bendamustine hydrochloride Malaise 0.0 0.0 1.0 0.0 0.0 0.0 0.0 
Bendamustine hydrochloride Mucosal inflammation 1.0 0.0 0.0 0.0 0.0 0.0 0.0 
Bendamustine hydrochloride Myelodysplastic syndrome 1.0 1.0 0.0 0.0 0.0 0.0 0.0 
Bendamustine hydrochloride Nausea 0.0 0.0 1.0 0.0 0.0 0.0 0.0 
Bendamustine hydrochloride Neutrophil count decreased 1.0 1.0 0.0 0.0 0.0 0.0 0.0 
Bendamustine hydrochloride Oedema peripheral 0.0 0.0 1.0 0.0 0.0 0.0 0.0 
Bendamustine hydrochloride Pain 1.0 0.0 1.0 0.0 0.0 0.0 0.0 
Bendamustine hydrochloride Platelet count decreased 1.0 1.0 0.0 0.0 0.0 0.0 0.0 
Bendamustine hydrochloride Pneumonia 1.0 1.0 1.0 0.0 0.0 0.0 0.0 
Bendamustine hydrochloride Pyrexia 1.0 1.0 1.0 0.0 0.0 0.0 0.0 
Bendamustine hydrochloride Rash 1.0 1.0 0.0 0.0 0.0 0.0 0.0 
Bendamustine hydrochloride Sepsis 1.0 1.0 0.0 0.0 0.0 0.0 0.0 
Bendamustine hydrochloride Sinusitis 1.0 0.0 0.0 0.0 0.0 0.0 0.0 
Bendamustine hydrochloride Tachycardia 1.0 1.0 0.0 0.0 0.0 0.0 0.0 
Bendamustine hydrochloride Tumour lysis syndrome 1.0 1.0 0.0 0.0 0.0 0.0 0.0 
Bendamustine hydrochloride Upper respiratory tract infection 1.0 0.0 1.0 0.0 0.0 0.0 0.0 
Bendamustine hydrochloride Urinary tract infection 0.0 1.0 0.0 0.0 0.0 0.0 0.0 
Bendamustine hydrochloride Vomiting 0.0 1.0 1.0 0.0 0.0 0.0 0.0 
Bendamustine hydrochloride Weight decreased 1.0 0.0 0.0 0.0 0.0 0.0 0.0 
Bendroflumethiazide Drug interaction 0.0 0.0 1.0 0.0 0.0 0.0 0.0 
Bendroflumethiazide Vomiting 0.0 0.0 1.0 0.0 0.0 0.0 0.0 
Benzocaine Cyanosis 0.0 1.0 0.0 0.0 0.0 0.0 0.0 
Benzocaine Headache 0.0 0.0 1.0 0.0 0.0 0.0 0.0 
Benzonatate Brain injury 1.0 1.0 0.0 0.0 0.0 0.0 0.0 
Benzonatate Cardiac arrest 1.0 1.0 0.0 0.0 0.0 0.0 0.0 
Benzonatate Completed suicide 1.0 0.0 0.0 0.0 0.0 0.0 0.0 
Benzonatate Dyspnoea 0.0 1.0 0.0 0.0 0.0 0.0 0.0 
Benzonatate Hypotension 1.0 1.0 0.0 0.0 0.0 0.0 0.0 
Benzonatate Metabolic acidosis 1.0 1.0 0.0 0.0 0.0 0.0 0.0 
Benzonatate Respiratory arrest 1.0 0.0 0.0 0.0 0.0 0.0 0.0 
Benzonatate Seizure 1.0 1.0 0.0 0.0 0.0 0.0 0.0 
Benzonatate Unresponsive to stimuli 1.0 0.0 0.0 0.0 0.0 0.0 0.0 
Benzoyl peroxide Dry skin 0.0 0.0 0.0 0.0 0.0 0.0 1.0 
Benzoyl peroxide Erythema 0.0 1.0 0.0 0.0 0.0 0.0 1.0 
Benzoyl peroxide Hypersensitivity 0.0 0.0 0.0 0.0 0.0 0.0 1.0 
Benzoyl peroxide Pruritus 0.0 1.0 0.0 0.0 0.0 0.0 1.0 
Benzoyl peroxide Skin exfoliation 0.0 0.0 0.0 0.0 0.0 0.0 1.0 
Benztropine Confusional state 0.0 0.0 1.0 0.0 0.0 0.0 0.0 
Benztropine mesylate Hyperthermia 0.0 0.0 1.0 0.0 0.0 0.0 0.0 
Besifloxacin Vision blurred 0.0 0.0 0.0 0.0 0.0 0.0 1.0 
Betaine Brain oedema 1.0 0.0 0.0 0.0 0.0 0.0 0.0 
Betaine Vomiting 0.0 0.0 1.0 0.0 0.0 0.0 0.0 
Betamethasone Abdominal distension 1.0 0.0 0.0 0.0 0.0 0.0 0.0 
Betamethasone Anaphylactic shock 0.0 1.0 0.0 0.0 0.0 0.0 0.0 
Betamethasone Depression 0.0 0.0 0.0 0.0 0.0 0.0 1.0 
Betamethasone Erythema 0.0 0.0 0.0 1.0 0.0 0.0 0.0 
Betamethasone Hypertension 0.0 0.0 0.0 1.0 0.0 0.0 0.0 
Betamethasone Insomnia 0.0 0.0 0.0 1.0 0.0 0.0 0.0 
Betamethasone Loss of consciousness 0.0 0.0 1.0 0.0 0.0 0.0 0.0 
Betamethasone Malaise 0.0 0.0 1.0 0.0 0.0 0.0 0.0 
Betamethasone Osteonecrosis 0.0 0.0 0.0 1.0 0.0 0.0 0.0 
Betamethasone Osteoporosis 0.0 0.0 0.0 1.0 0.0 0.0 0.0 
Betamethasone Pain 0.0 0.0 0.0 1.0 0.0 0.0 0.0 
Betamethasone Pancreatitis 0.0 0.0 1.0 0.0 0.0 0.0 0.0 
Betamethasone Paraesthesia 0.0 0.0 0.0 1.0 0.0 0.0 0.0 
Betamethasone Pruritus 0.0 0.0 0.0 1.0 0.0 0.0 0.0 
Betamethasone Psychotic disorder 0.0 0.0 1.0 0.0 0.0 0.0 0.0 
Betamethasone Pulmonary oedema 0.0 0.0 1.0 0.0 0.0 0.0 0.0 
Betamethasone Skin exfoliation 0.0 0.0 0.0 1.0 0.0 0.0 0.0 
Betamethasone Urticaria 0.0 0.0 0.0 0.0 0.0 0.0 1.0 
Betamethasone Weight increased 0.0 0.0 0.0 1.0 0.0 0.0 0.0 
Betamethasone dipropionate Erythema 0.0 0.0 0.0 1.0 0.0 0.0 0.0 
Betamethasone dipropionate Pain 0.0 0.0 0.0 1.0 0.0 0.0 0.0 
Betamethasone dipropionate Pruritus 0.0 0.0 0.0 1.0 0.0 0.0 0.0 
Betamethasone dipropionate Urticaria 0.0 0.0 0.0 0.0 0.0 0.0 1.0 
Betamethasone valerate Dry skin 0.0 0.0 0.0 1.0 0.0 0.0 0.0 
Betamethasone valerate Erythema 0.0 0.0 0.0 1.0 0.0 0.0 0.0 
Bexarotene Anaemia 0.0 0.0 1.0 0.0 0.0 0.0 0.0 
Bexarotene Cardiac failure 1.0 0.0 0.0 0.0 0.0 0.0 0.0 
Bexarotene Death 1.0 0.0 0.0 0.0 0.0 0.0 0.0 
Bexarotene Hypertriglyceridaemia 1.0 0.0 1.0 0.0 0.0 0.0 0.0 
Bexarotene Hypothyroidism 1.0 1.0 0.0 0.0 0.0 0.0 0.0 
Bexarotene Pneumonia 0.0 0.0 1.0 0.0 0.0 0.0 0.0 
Bexarotene Renal failure 1.0 0.0 0.0 0.0 0.0 0.0 0.0 
Bicalutamide Abdominal pain 0.0 0.0 1.0 0.0 0.0 0.0 0.0 
Bicalutamide Acute coronary syndrome 0.0 1.0 0.0 0.0 0.0 0.0 0.0 
Bicalutamide Acute hepatic failure 1.0 0.0 0.0 0.0 0.0 0.0 0.0 
Bicalutamide Acute kidney injury 1.0 1.0 1.0 0.0 0.0 0.0 0.0 
Bicalutamide Acute myeloid leukaemia 1.0 1.0 0.0 0.0 0.0 0.0 0.0 
Bicalutamide Acute myocardial infarction 0.0 1.0 1.0 0.0 0.0 0.0 0.0 
Bicalutamide Acute respiratory distress syndrome 0.0 0.0 1.0 0.0 0.0 0.0 0.0 
Bicalutamide Anaemia 0.0 1.0 0.0 1.0 0.0 0.0 0.0 
Bicalutamide Angina pectoris 0.0 0.0 1.0 0.0 0.0 0.0 0.0 
Bicalutamide Arrhythmia 0.0 0.0 1.0 0.0 0.0 0.0 0.0 
Bicalutamide Asthenia 0.0 0.0 0.0 1.0 0.0 0.0 0.0 
Bicalutamide Atrial fibrillation 0.0 0.0 1.0 0.0 0.0 0.0 0.0 
Bicalutamide Atrial flutter 0.0 0.0 1.0 0.0 0.0 0.0 0.0 
Bicalutamide Atrioventricular block first degree 0.0 0.0 1.0 0.0 0.0 0.0 0.0 
Bicalutamide Blood creatinine increased 0.0 0.0 1.0 0.0 0.0 0.0 0.0 
Bicalutamide Bradycardia 0.0 0.0 1.0 0.0 0.0 0.0 0.0 
Bicalutamide Cardiac arrest 1.0 1.0 0.0 0.0 0.0 0.0 0.0 
Bicalutamide Cardiac failure 1.0 0.0 1.0 0.0 0.0 0.0 0.0 
Bicalutamide Cardiac failure congestive 0.0 0.0 1.0 0.0 0.0 0.0 0.0 
Bicalutamide Cellulitis 0.0 0.0 1.0 0.0 0.0 0.0 0.0 
Bicalutamide Cerebrovascular accident 0.0 0.0 1.0 0.0 0.0 0.0 0.0 
Bicalutamide Chest pain 0.0 0.0 1.0 0.0 0.0 0.0 0.0 
Bicalutamide Chills 0.0 0.0 1.0 0.0 0.0 0.0 0.0 
Bicalutamide Chronic obstructive pulmonary disease 0.0 1.0 0.0 1.0 0.0 0.0 0.0 
Bicalutamide Confusional state 1.0 0.0 1.0 0.0 0.0 0.0 0.0 
Bicalutamide Constipation 0.0 0.0 1.0 0.0 0.0 0.0 0.0 
Bicalutamide Death 1.0 0.0 0.0 0.0 0.0 0.0 0.0 
Bicalutamide Decreased appetite 0.0 0.0 1.0 0.0 0.0 0.0 0.0 
Bicalutamide Dehydration 0.0 0.0 0.0 1.0 0.0 0.0 0.0 
Bicalutamide Diarrhoea 0.0 0.0 1.0 1.0 0.0 0.0 0.0 
Bicalutamide Disease progression 1.0 0.0 0.0 0.0 0.0 0.0 0.0 
Bicalutamide Disorientation 0.0 0.0 0.0 1.0 0.0 0.0 0.0 
Bicalutamide Diverticulitis 0.0 0.0 1.0 0.0 0.0 0.0 0.0 
Bicalutamide Dizziness 0.0 0.0 1.0 0.0 0.0 0.0 0.0 
Bicalutamide Dry skin 0.0 0.0 1.0 0.0 0.0 0.0 0.0 
Bicalutamide Dysphagia 0.0 0.0 1.0 0.0 0.0 0.0 0.0 
Bicalutamide Dyspnoea 0.0 1.0 0.0 1.0 0.0 0.0 0.0 
Bicalutamide Dyspnoea exertional 0.0 0.0 1.0 0.0 0.0 0.0 0.0 
Bicalutamide Electrocardiogram QT prolonged 0.0 1.0 0.0 0.0 0.0 0.0 0.0 
Bicalutamide Eosinophilia 0.0 0.0 0.0 0.0 0.0 0.0 1.0 
Bicalutamide Erectile dysfunction 0.0 0.0 0.0 0.0 0.0 0.0 1.0 
Bicalutamide Fatigue 0.0 0.0 0.0 1.0 0.0 0.0 0.0 
Bicalutamide Feeling abnormal 0.0 0.0 0.0 0.0 0.0 0.0 1.0 
Bicalutamide Femur fracture 0.0 0.0 1.0 0.0 0.0 0.0 0.0 
Bicalutamide Gait disturbance 0.0 0.0 0.0 0.0 0.0 0.0 1.0 
Bicalutamide Haematuria 0.0 0.0 1.0 0.0 0.0 0.0 0.0 
Bicalutamide Haemoglobin decreased 0.0 0.0 1.0 0.0 0.0 0.0 0.0 
Bicalutamide Hemiparesis 0.0 0.0 1.0 0.0 0.0 0.0 0.0 
Bicalutamide Hepatic failure 1.0 0.0 0.0 0.0 0.0 0.0 0.0 
Bicalutamide Hip fracture 0.0 0.0 1.0 0.0 0.0 0.0 0.0 
Bicalutamide Hot flush 0.0 0.0 0.0 1.0 0.0 0.0 0.0 
Bicalutamide Hyperglycaemia 0.0 0.0 1.0 0.0 0.0 0.0 0.0 
Bicalutamide Hyperhidrosis 0.0 0.0 0.0 0.0 0.0 0.0 1.0 
Bicalutamide Hypertension 0.0 0.0 1.0 0.0 0.0 0.0 0.0 
Bicalutamide Hypoglycaemia 0.0 1.0 0.0 0.0 0.0 0.0 0.0 
Bicalutamide Hypokalaemia 0.0 0.0 1.0 0.0 0.0 0.0 0.0 
Bicalutamide Hyponatraemia 0.0 0.0 1.0 0.0 0.0 0.0 0.0 
Bicalutamide Hypotension 0.0 0.0 1.0 0.0 0.0 0.0 0.0 
Bicalutamide Infection 0.0 0.0 1.0 0.0 0.0 0.0 0.0 
Bicalutamide Influenza like illness 0.0 0.0 1.0 0.0 0.0 0.0 0.0 
Bicalutamide Insomnia 0.0 0.0 1.0 1.0 0.0 0.0 0.0 
Bicalutamide Interstitial lung disease 1.0 1.0 0.0 0.0 0.0 0.0 0.0 
Bicalutamide Ischaemic stroke 0.0 0.0 1.0 0.0 0.0 0.0 0.0 
Bicalutamide Lung infiltration 0.0 0.0 1.0 0.0 0.0 0.0 0.0 
Bicalutamide Lung neoplasm malignant 0.0 0.0 0.0 0.0 0.0 0.0 1.0 
Bicalutamide Malaise 1.0 0.0 0.0 0.0 0.0 0.0 0.0 
Bicalutamide Malignant neoplasm progression 0.0 0.0 0.0 0.0 0.0 0.0 1.0 
Bicalutamide Melaena 0.0 0.0 1.0 0.0 0.0 0.0 0.0 
Bicalutamide Muscular weakness 0.0 0.0 1.0 0.0 0.0 0.0 0.0 
Bicalutamide Myocardial infarction 1.0 0.0 1.0 0.0 0.0 0.0 0.0 
Bicalutamide Nausea 0.0 0.0 1.0 1.0 0.0 0.0 0.0 
Bicalutamide Nephrolithiasis 0.0 0.0 1.0 0.0 0.0 0.0 0.0 
Bicalutamide Nephrotic syndrome 0.0 0.0 1.0 0.0 0.0 0.0 0.0 
Bicalutamide Oedema peripheral 0.0 0.0 1.0 0.0 0.0 0.0 0.0 
Bicalutamide Osteoporosis 0.0 0.0 1.0 0.0 0.0 0.0 0.0 
Bicalutamide Pain in extremity 0.0 0.0 0.0 1.0 0.0 0.0 0.0 
Bicalutamide Pallor 0.0 0.0 0.0 1.0 0.0 0.0 0.0 
Bicalutamide Pancytopenia 0.0 0.0 1.0 0.0 0.0 0.0 0.0 
Bicalutamide Paraesthesia 0.0 0.0 0.0 0.0 0.0 0.0 1.0 
Bicalutamide Platelet count decreased 0.0 0.0 1.0 0.0 0.0 0.0 0.0 
Bicalutamide Pneumonia 1.0 0.0 1.0 0.0 0.0 0.0 0.0 
Bicalutamide Prostate cancer 1.0 0.0 0.0 0.0 0.0 0.0 1.0 
Bicalutamide Pulmonary embolism 0.0 1.0 1.0 0.0 0.0 0.0 0.0 
Bicalutamide Pulmonary fibrosis 1.0 0.0 0.0 0.0 0.0 0.0 0.0 
Bicalutamide Pulmonary hypertension 0.0 0.0 1.0 0.0 0.0 0.0 0.0 
Bicalutamide Pyrexia 0.0 0.0 1.0 0.0 0.0 0.0 0.0 
Bicalutamide Rectal haemorrhage 0.0 0.0 1.0 0.0 0.0 0.0 0.0 
Bicalutamide Renal impairment 0.0 0.0 1.0 0.0 0.0 0.0 0.0 
Bicalutamide Respiratory failure 1.0 1.0 0.0 0.0 0.0 0.0 0.0 
Bicalutamide Sepsis 0.0 0.0 1.0 0.0 0.0 0.0 0.0 
Bicalutamide Somnolence 0.0 0.0 0.0 1.0 0.0 0.0 0.0 
Bicalutamide Syncope 0.0 0.0 1.0 0.0 0.0 0.0 0.0 
Bicalutamide Tachycardia 0.0 0.0 1.0 0.0 0.0 0.0 0.0 
Bicalutamide Thrombosis 0.0 0.0 1.0 0.0 0.0 0.0 0.0 
Bicalutamide Torsade de pointes 0.0 1.0 0.0 0.0 0.0 0.0 0.0 
Bicalutamide Unresponsive to stimuli 0.0 0.0 1.0 0.0 0.0 0.0 0.0 
Bicalutamide Urinary retention 0.0 0.0 1.0 0.0 0.0 0.0 0.0 
Bicalutamide Urinary tract infection 0.0 0.0 1.0 0.0 0.0 0.0 0.0 
Bicalutamide Ventricular fibrillation 0.0 1.0 1.0 0.0 0.0 0.0 0.0 
Bicalutamide Vomiting 0.0 0.0 1.0 0.0 0.0 0.0 0.0 
Bicalutamide Weight decreased 0.0 0.0 0.0 1.0 0.0 0.0 0.0 
Bimatoprost Anxiety 0.0 0.0 0.0 0.0 0.0 0.0 1.0 
Bimatoprost Blindness 0.0 0.0 0.0 1.0 0.0 0.0 0.0 
Bimatoprost Breast cancer 0.0 0.0 0.0 0.0 0.0 0.0 1.0 
Bimatoprost Cataract 0.0 0.0 0.0 1.0 0.0 0.0 1.0 
Bimatoprost Death 1.0 0.0 0.0 0.0 0.0 0.0 0.0 
Bimatoprost Dizziness 0.0 0.0 0.0 0.0 0.0 0.0 1.0 
Bimatoprost Dry eye 0.0 0.0 0.0 0.0 0.0 0.0 1.0 
Bimatoprost Dyspnoea 0.0 0.0 0.0 0.0 0.0 0.0 1.0 
Bimatoprost Eye disorder 0.0 0.0 0.0 0.0 0.0 0.0 1.0 
Bimatoprost Eye haemorrhage 0.0 0.0 0.0 0.0 0.0 0.0 1.0 
Bimatoprost Eye irritation 0.0 0.0 0.0 0.0 0.0 0.0 1.0 
Bimatoprost Eye pain 0.0 0.0 0.0 0.0 0.0 0.0 1.0 
Bimatoprost Eye pruritus 0.0 0.0 0.0 0.0 0.0 0.0 1.0 
Bimatoprost Eye swelling 0.0 0.0 0.0 0.0 0.0 0.0 1.0 
Bimatoprost Glaucoma 0.0 0.0 0.0 0.0 0.0 0.0 1.0 
Bimatoprost Hypersensitivity 0.0 0.0 0.0 0.0 0.0 0.0 1.0 
Bimatoprost Hypertension 0.0 0.0 0.0 0.0 0.0 0.0 1.0 
Bimatoprost Intraocular pressure increased 0.0 0.0 0.0 1.0 0.0 0.0 1.0 
Bimatoprost Lacrimation increased 0.0 0.0 0.0 0.0 0.0 0.0 1.0 
Bimatoprost Malaise 0.0 0.0 0.0 0.0 0.0 0.0 1.0 
Bimatoprost Ocular hyperaemia 0.0 0.0 0.0 0.0 0.0 0.0 1.0 
Bimatoprost Vision blurred 0.0 0.0 0.0 0.0 0.0 0.0 1.0 
Bimatoprost Visual acuity reduced 0.0 0.0 0.0 1.0 0.0 0.0 0.0 
Bimatoprost Visual field defect 0.0 0.0 0.0 1.0 0.0 0.0 0.0 
Bimatoprost Visual impairment 0.0 0.0 0.0 1.0 0.0 0.0 1.0 
Bisacodyl Muscle spasms 0.0 0.0 0.0 0.0 0.0 0.0 1.0 
Bisoprolol Abdominal pain 0.0 1.0 1.0 0.0 0.0 0.0 0.0 
Bisoprolol Abdominal pain upper 0.0 1.0 0.0 0.0 0.0 0.0 0.0 
Bisoprolol Acute coronary syndrome 1.0 1.0 0.0 0.0 0.0 0.0 0.0 
Bisoprolol Acute generalised exanthematous pustulosis 0.0 0.0 1.0 0.0 0.0 0.0 0.0 
Bisoprolol Acute kidney injury 0.0 1.0 1.0 0.0 0.0 0.0 0.0 
Bisoprolol Acute myocardial infarction 0.0 1.0 0.0 0.0 0.0 0.0 0.0 
Bisoprolol Acute pulmonary oedema 0.0 1.0 0.0 0.0 0.0 0.0 0.0 
Bisoprolol Acute respiratory failure 0.0 1.0 1.0 0.0 0.0 0.0 0.0 
Bisoprolol Agitation 0.0 0.0 0.0 1.0 0.0 0.0 0.0 
Bisoprolol Alopecia 0.0 0.0 0.0 0.0 0.0 0.0 1.0 
Bisoprolol Altered state of consciousness 0.0 1.0 0.0 0.0 0.0 0.0 0.0 
Bisoprolol Amnesia 0.0 0.0 0.0 1.0 0.0 0.0 0.0 
Bisoprolol Anaemia 0.0 1.0 1.0 0.0 0.0 0.0 0.0 
Bisoprolol Anaphylactic reaction 0.0 1.0 0.0 0.0 0.0 0.0 0.0 
Bisoprolol Anaphylactic shock 0.0 1.0 0.0 0.0 0.0 0.0 0.0 
Bisoprolol Anuria 0.0 1.0 0.0 0.0 0.0 0.0 0.0 
Bisoprolol Anxiety 0.0 0.0 0.0 1.0 0.0 0.0 0.0 
Bisoprolol Appetite disorder 0.0 0.0 1.0 0.0 0.0 0.0 0.0 
Bisoprolol Arrhythmia 0.0 1.0 0.0 0.0 0.0 0.0 0.0 
Bisoprolol Arthralgia 0.0 0.0 0.0 0.0 0.0 0.0 1.0 
Bisoprolol Ascites 0.0 0.0 1.0 0.0 0.0 0.0 0.0 
Bisoprolol Asthenia 0.0 1.0 1.0 0.0 0.0 0.0 0.0 
Bisoprolol Atrial fibrillation 0.0 1.0 1.0 0.0 0.0 0.0 0.0 
Bisoprolol Atrial flutter 0.0 0.0 1.0 0.0 0.0 0.0 0.0 
Bisoprolol Atrial septal defect 0.0 0.0 0.0 0.0 1.0 0.0 0.0 
Bisoprolol Atrioventricular block 0.0 1.0 1.0 0.0 0.0 0.0 0.0 
Bisoprolol Atrioventricular block complete 0.0 1.0 1.0 0.0 0.0 0.0 0.0 
Bisoprolol Atrioventricular block first degree 0.0 0.0 1.0 0.0 0.0 0.0 0.0 
Bisoprolol Atrioventricular block second degree 0.0 1.0 1.0 0.0 0.0 0.0 0.0 
Bisoprolol Back pain 0.0 1.0 0.0 0.0 0.0 0.0 0.0 
Bisoprolol Balance disorder 0.0 0.0 0.0 1.0 0.0 0.0 0.0 
Bisoprolol Basal cell carcinoma 0.0 0.0 0.0 0.0 0.0 0.0 1.0 
Bisoprolol Blister 0.0 0.0 1.0 0.0 0.0 0.0 0.0 
Bisoprolol Blood bilirubin increased 0.0 0.0 1.0 0.0 0.0 0.0 0.0 
Bisoprolol Blood creatinine increased 0.0 1.0 0.0 0.0 0.0 0.0 0.0 
Bisoprolol Blood glucose increased 0.0 1.0 0.0 0.0 0.0 0.0 0.0 
Bisoprolol Bone pain 0.0 0.0 0.0 0.0 0.0 0.0 1.0 
Bisoprolol Bradycardia 0.0 1.0 1.0 0.0 0.0 0.0 0.0 
Bisoprolol Bronchospasm 0.0 0.0 1.0 0.0 0.0 0.0 0.0 
Bisoprolol C-reactive protein increased 0.0 0.0 1.0 0.0 0.0 0.0 0.0 
Bisoprolol Cardiac arrest 1.0 1.0 0.0 0.0 0.0 0.0 0.0 
Bisoprolol Cardiac disorder 0.0 1.0 0.0 0.0 0.0 0.0 0.0 
Bisoprolol Cardiac failure 1.0 1.0 1.0 0.0 0.0 0.0 0.0 
Bisoprolol Cardiac failure congestive 1.0 0.0 1.0 0.0 0.0 0.0 0.0 
Bisoprolol Cardio-respiratory arrest 1.0 1.0 0.0 0.0 0.0 0.0 0.0 
Bisoprolol Cardiogenic shock 1.0 1.0 0.0 0.0 0.0 0.0 0.0 
Bisoprolol Cellulitis 0.0 0.0 1.0 0.0 0.0 0.0 0.0 
Bisoprolol Cerebral haemorrhage 1.0 1.0 0.0 0.0 0.0 0.0 0.0 
Bisoprolol Chest discomfort 0.0 0.0 0.0 1.0 0.0 0.0 0.0 
Bisoprolol Chest pain 0.0 1.0 1.0 0.0 0.0 0.0 0.0 
Bisoprolol Chronic obstructive pulmonary disease 0.0 0.0 1.0 0.0 0.0 0.0 0.0 
Bisoprolol Circulatory collapse 0.0 0.0 1.0 0.0 0.0 0.0 0.0 
Bisoprolol Cognitive disorder 0.0 0.0 0.0 1.0 0.0 0.0 0.0 
Bisoprolol Cold sweat 0.0 0.0 1.0 0.0 0.0 0.0 0.0 
Bisoprolol Coma 1.0 1.0 0.0 0.0 0.0 0.0 0.0 
Bisoprolol Confusional state 0.0 0.0 1.0 0.0 0.0 0.0 0.0 
Bisoprolol Constipation 0.0 1.0 0.0 0.0 0.0 0.0 0.0 
Bisoprolol Cough 0.0 0.0 1.0 0.0 0.0 0.0 0.0 
Bisoprolol Deafness 0.0 0.0 0.0 0.0 0.0 0.0 1.0 
Bisoprolol Death 1.0 0.0 0.0 0.0 0.0 0.0 0.0 
Bisoprolol Decreased appetite 0.0 0.0 0.0 1.0 0.0 0.0 0.0 
Bisoprolol Dehydration 0.0 1.0 1.0 0.0 0.0 0.0 0.0 
Bisoprolol Delirium 0.0 0.0 1.0 0.0 0.0 0.0 0.0 
Bisoprolol Depressed level of consciousness 0.0 1.0 1.0 0.0 0.0 0.0 0.0 
Bisoprolol Depression 0.0 0.0 0.0 1.0 0.0 0.0 0.0 
Bisoprolol Dermatitis 0.0 0.0 1.0 0.0 0.0 0.0 0.0 
Bisoprolol Dermatitis bullous 0.0 0.0 1.0 0.0 0.0 0.0 0.0 
Bisoprolol Diarrhoea 0.0 0.0 0.0 1.0 0.0 0.0 0.0 
Bisoprolol Discomfort 0.0 1.0 0.0 0.0 0.0 0.0 0.0 
Bisoprolol Disturbance in attention 0.0 0.0 0.0 1.0 0.0 0.0 0.0 
Bisoprolol Dizziness 0.0 1.0 1.0 0.0 0.0 0.0 0.0 
Bisoprolol Drug abuse 0.0 0.0 1.0 0.0 0.0 0.0 0.0 
Bisoprolol Drug hypersensitivity 0.0 0.0 0.0 0.0 0.0 0.0 1.0 
Bisoprolol Drug intolerance 0.0 0.0 0.0 0.0 0.0 0.0 1.0 
Bisoprolol Drug reaction with eosinophilia and systemic symptoms 0.0 1.0 1.0 0.0 0.0 0.0 0.0 
Bisoprolol Drug withdrawal syndrome 0.0 0.0 1.0 0.0 0.0 0.0 0.0 
Bisoprolol Dry eye 0.0 0.0 0.0 1.0 0.0 0.0 0.0 
Bisoprolol Dyspnoea 0.0 1.0 1.0 0.0 0.0 0.0 0.0 
Bisoprolol Dyspnoea exertional 0.0 0.0 1.0 0.0 0.0 0.0 0.0 
Bisoprolol Dysstasia 0.0 0.0 0.0 1.0 0.0 0.0 0.0 
Bisoprolol Eczema 0.0 0.0 1.0 0.0 0.0 0.0 0.0 
Bisoprolol Ejection fraction decreased 0.0 0.0 1.0 0.0 0.0 0.0 0.0 
Bisoprolol Electrocardiogram abnormal 0.0 1.0 1.0 0.0 0.0 0.0 0.0 
Bisoprolol Electrolyte imbalance 0.0 1.0 1.0 0.0 0.0 0.0 0.0 
Bisoprolol Epistaxis 1.0 0.0 0.0 0.0 0.0 0.0 0.0 
Bisoprolol Erectile dysfunction 0.0 0.0 0.0 1.0 0.0 0.0 0.0 
Bisoprolol Eye pruritus 0.0 0.0 0.0 0.0 0.0 0.0 1.0 
Bisoprolol Fatigue 0.0 0.0 0.0 1.0 0.0 0.0 0.0 
Bisoprolol Feeding disorder 0.0 1.0 0.0 0.0 0.0 0.0 0.0 
Bisoprolol Feeling abnormal 0.0 0.0 0.0 1.0 0.0 0.0 0.0 
Bisoprolol Foetal growth restriction 0.0 0.0 0.0 0.0 1.0 0.0 0.0 
Bisoprolol Fracture 1.0 0.0 1.0 0.0 0.0 0.0 0.0 
Bisoprolol Gait disturbance 0.0 0.0 1.0 1.0 0.0 0.0 0.0 
Bisoprolol Gastritis 0.0 0.0 1.0 0.0 0.0 0.0 0.0 
Bisoprolol Gastrointestinal disorder 1.0 0.0 0.0 0.0 0.0 0.0 0.0 
Bisoprolol Gastrointestinal haemorrhage 0.0 1.0 0.0 0.0 0.0 0.0 0.0 
Bisoprolol Haematemesis 0.0 0.0 1.0 0.0 0.0 0.0 0.0 
Bisoprolol Haematoma 1.0 1.0 0.0 0.0 0.0 0.0 0.0 
Bisoprolol Haemoptysis 0.0 1.0 0.0 0.0 0.0 0.0 0.0 
Bisoprolol Headache 0.0 0.0 0.0 1.0 0.0 0.0 0.0 
Bisoprolol Heart rate decreased 0.0 1.0 0.0 0.0 0.0 0.0 0.0 
Bisoprolol Heart rate increased 0.0 1.0 0.0 1.0 0.0 0.0 0.0 
Bisoprolol Hepatic failure 0.0 1.0 0.0 0.0 0.0 0.0 0.0 
Bisoprolol Hepatic function abnormal 0.0 0.0 1.0 0.0 0.0 0.0 0.0 
Bisoprolol Hepatitis fulminant 1.0 0.0 0.0 0.0 0.0 0.0 0.0 
Bisoprolol Hot flush 0.0 0.0 0.0 1.0 0.0 0.0 0.0 
Bisoprolol Hyperkalaemia 0.0 1.0 1.0 0.0 0.0 0.0 0.0 
Bisoprolol Hypersensitivity 0.0 1.0 0.0 1.0 0.0 0.0 0.0 
Bisoprolol Hypoacusis 0.0 0.0 0.0 0.0 0.0 0.0 1.0 
Bisoprolol Hypoaesthesia 0.0 0.0 0.0 1.0 0.0 0.0 0.0 
Bisoprolol Hypocalcaemia 0.0 0.0 1.0 0.0 0.0 0.0 0.0 
Bisoprolol Hypoglycaemia 0.0 1.0 1.0 0.0 0.0 0.0 0.0 
Bisoprolol Hypokalaemia 0.0 1.0 1.0 0.0 0.0 0.0 0.0 
Bisoprolol Hypomagnesaemia 0.0 0.0 1.0 0.0 0.0 0.0 0.0 
Bisoprolol Hyponatraemia 0.0 1.0 1.0 0.0 0.0 0.0 0.0 
Bisoprolol Hypotension 0.0 1.0 1.0 0.0 0.0 0.0 0.0 
Bisoprolol Hypoxia 0.0 1.0 1.0 0.0 0.0 0.0 0.0 
Bisoprolol Infection 0.0 1.0 0.0 0.0 0.0 0.0 0.0 
Bisoprolol Insomnia 0.0 1.0 0.0 0.0 0.0 0.0 0.0 
Bisoprolol Intentional self-injury 0.0 0.0 1.0 0.0 0.0 0.0 0.0 
Bisoprolol Interstitial lung disease 0.0 0.0 1.0 0.0 0.0 0.0 0.0 
Bisoprolol Ischaemia 0.0 0.0 1.0 0.0 0.0 0.0 0.0 
Bisoprolol Ischaemic stroke 0.0 1.0 0.0 0.0 0.0 0.0 0.0 
Bisoprolol Jaundice 0.0 1.0 0.0 0.0 0.0 0.0 0.0 
Bisoprolol Joint swelling 0.0 0.0 0.0 0.0 0.0 0.0 1.0 
Bisoprolol Laceration 0.0 0.0 1.0 0.0 0.0 0.0 0.0 
Bisoprolol Lactic acidosis 1.0 1.0 0.0 0.0 0.0 0.0 0.0 
Bisoprolol Lethargy 0.0 0.0 0.0 1.0 0.0 0.0 0.0 
Bisoprolol Loss of consciousness 0.0 1.0 1.0 0.0 0.0 0.0 0.0 
Bisoprolol Lower respiratory tract infection 0.0 0.0 1.0 0.0 0.0 0.0 0.0 
Bisoprolol Lung disorder 0.0 1.0 0.0 0.0 0.0 0.0 0.0 
Bisoprolol Malaise 0.0 1.0 1.0 0.0 0.0 0.0 0.0 
Bisoprolol Malignant neoplasm progression 1.0 0.0 0.0 0.0 0.0 0.0 0.0 
Bisoprolol Melaena 1.0 0.0 0.0 0.0 0.0 0.0 0.0 
Bisoprolol Mental impairment 0.0 0.0 0.0 0.0 0.0 0.0 1.0 
Bisoprolol Metabolic acidosis 0.0 1.0 1.0 0.0 0.0 0.0 0.0 
Bisoprolol Mitral valve incompetence 0.0 0.0 1.0 0.0 0.0 0.0 0.0 
Bisoprolol Mobility decreased 0.0 0.0 1.0 0.0 0.0 0.0 0.0 
Bisoprolol Multiple organ dysfunction syndrome 1.0 1.0 0.0 0.0 0.0 0.0 0.0 
Bisoprolol Musculoskeletal pain 0.0 0.0 1.0 0.0 0.0 0.0 0.0 
Bisoprolol Nausea 0.0 0.0 0.0 1.0 0.0 0.0 0.0 
Bisoprolol Neuralgia 0.0 0.0 1.0 0.0 0.0 0.0 0.0 
Bisoprolol Nightmare 0.0 0.0 0.0 1.0 0.0 0.0 0.0 
Bisoprolol Oedema peripheral 0.0 0.0 1.0 0.0 0.0 0.0 0.0 
Bisoprolol Orthostatic hypotension 0.0 0.0 1.0 0.0 0.0 0.0 0.0 
Bisoprolol Pain 0.0 0.0 0.0 1.0 0.0 0.0 0.0 
Bisoprolol Pain in extremity 0.0 0.0 0.0 1.0 0.0 0.0 0.0 
Bisoprolol Pallor 0.0 0.0 1.0 0.0 0.0 0.0 0.0 
Bisoprolol Pancreatitis acute 1.0 0.0 1.0 0.0 0.0 0.0 0.0 
Bisoprolol Pancytopenia 1.0 0.0 0.0 0.0 0.0 0.0 0.0 
Bisoprolol Paraesthesia 0.0 0.0 0.0 1.0 0.0 0.0 0.0 
Bisoprolol Peripheral coldness 0.0 0.0 0.0 1.0 0.0 0.0 0.0 
Bisoprolol Pleural effusion 0.0 1.0 1.0 0.0 0.0 0.0 0.0 
Bisoprolol Pneumonia 1.0 0.0 1.0 0.0 0.0 0.0 0.0 
Bisoprolol Pneumonia aspiration 0.0 1.0 0.0 0.0 0.0 0.0 0.0 
Bisoprolol Pneumothorax 0.0 0.0 1.0 0.0 0.0 0.0 0.0 
Bisoprolol Polyuria 0.0 0.0 1.0 0.0 0.0 0.0 0.0 
Bisoprolol Premature baby 0.0 0.0 0.0 0.0 1.0 0.0 1.0 
Bisoprolol Pruritus 0.0 1.0 0.0 0.0 0.0 0.0 0.0 
Bisoprolol Pulmonary oedema 0.0 1.0 0.0 0.0 0.0 0.0 0.0 
Bisoprolol Pyrexia 0.0 1.0 1.0 0.0 0.0 0.0 0.0 
Bisoprolol Rash 0.0 0.0 0.0 1.0 0.0 0.0 0.0 
Bisoprolol Rash maculo-papular 0.0 0.0 1.0 0.0 0.0 0.0 0.0 
Bisoprolol Raynaud's phenomenon 0.0 0.0 0.0 0.0 0.0 0.0 1.0 
Bisoprolol Rectal haemorrhage 0.0 0.0 1.0 0.0 0.0 0.0 0.0 
Bisoprolol Renal failure 0.0 1.0 1.0 0.0 0.0 0.0 0.0 
Bisoprolol Renal impairment 0.0 0.0 1.0 0.0 0.0 0.0 0.0 
Bisoprolol Respiratory distress 1.0 0.0 0.0 0.0 0.0 0.0 0.0 
Bisoprolol Respiratory failure 0.0 0.0 1.0 0.0 0.0 0.0 0.0 
Bisoprolol Respiratory tract infection 1.0 0.0 1.0 0.0 0.0 0.0 0.0 
Bisoprolol Restlessness 0.0 0.0 1.0 0.0 0.0 0.0 0.0 
Bisoprolol Rhabdomyolysis 1.0 1.0 1.0 0.0 0.0 0.0 0.0 
Bisoprolol Rhinorrhoea 0.0 0.0 0.0 0.0 0.0 0.0 1.0 
Bisoprolol Seizure 1.0 1.0 0.0 0.0 0.0 0.0 0.0 
Bisoprolol Sensory disturbance 0.0 1.0 0.0 0.0 0.0 0.0 0.0 
Bisoprolol Sepsis 1.0 0.0 0.0 0.0 0.0 0.0 0.0 
Bisoprolol Septic shock 0.0 1.0 0.0 0.0 0.0 0.0 0.0 
Bisoprolol Shock 0.0 1.0 0.0 0.0 0.0 0.0 0.0 
Bisoprolol Shock haemorrhagic 1.0 1.0 0.0 0.0 0.0 0.0 0.0 
Bisoprolol Sinus bradycardia 0.0 1.0 1.0 0.0 0.0 0.0 0.0 
Bisoprolol Skin disorder 0.0 0.0 1.0 0.0 0.0 0.0 0.0 
Bisoprolol Sneezing 0.0 0.0 0.0 0.0 0.0 0.0 1.0 
Bisoprolol Somnolence 0.0 1.0 0.0 0.0 0.0 0.0 0.0 
Bisoprolol Sopor 0.0 0.0 1.0 0.0 0.0 0.0 0.0 
Bisoprolol Speech disorder 0.0 0.0 0.0 1.0 0.0 0.0 0.0 
Bisoprolol Stress 0.0 0.0 0.0 0.0 0.0 0.0 1.0 
Bisoprolol Stress cardiomyopathy 1.0 1.0 0.0 0.0 0.0 0.0 0.0 
Bisoprolol Subarachnoid haemorrhage 0.0 0.0 1.0 0.0 0.0 0.0 0.0 
Bisoprolol Subdural haematoma 0.0 0.0 1.0 0.0 0.0 0.0 0.0 
Bisoprolol Sudden death 1.0 0.0 0.0 0.0 0.0 0.0 0.0 
Bisoprolol Suicidal ideation 0.0 0.0 0.0 1.0 0.0 0.0 0.0 
Bisoprolol Suicide attempt 0.0 1.0 0.0 0.0 0.0 0.0 0.0 
Bisoprolol Swelling 0.0 0.0 1.0 0.0 0.0 0.0 0.0 
Bisoprolol Syncope 0.0 1.0 1.0 0.0 0.0 0.0 0.0 
Bisoprolol Systemic lupus erythematosus 0.0 0.0 0.0 0.0 0.0 0.0 1.0 
Bisoprolol Tachycardia 0.0 0.0 1.0 0.0 0.0 0.0 0.0 
Bisoprolol Thrombocytopenia 0.0 1.0 0.0 0.0 0.0 0.0 0.0 
Bisoprolol Tinnitus 0.0 0.0 0.0 0.0 0.0 0.0 1.0 
Bisoprolol Tongue oedema 0.0 0.0 1.0 0.0 0.0 0.0 0.0 
Bisoprolol Torsade de pointes 0.0 1.0 0.0 0.0 0.0 0.0 0.0 
Bisoprolol Transient ischaemic attack 0.0 0.0 1.0 0.0 0.0 0.0 0.0 
Bisoprolol Unresponsive to stimuli 0.0 0.0 1.0 0.0 0.0 0.0 0.0 
Bisoprolol Urinary incontinence 0.0 1.0 0.0 0.0 0.0 0.0 0.0 
Bisoprolol Ventricular arrhythmia 1.0 1.0 0.0 0.0 0.0 0.0 0.0 
Bisoprolol Ventricular extrasystoles 0.0 1.0 0.0 0.0 0.0 0.0 0.0 
Bisoprolol Ventricular fibrillation 0.0 1.0 0.0 0.0 0.0 0.0 0.0 
Bisoprolol Ventricular tachycardia 0.0 1.0 0.0 0.0 0.0 0.0 0.0 
Bisoprolol Vertigo 0.0 0.0 1.0 1.0 0.0 0.0 0.0 
Bisoprolol Vision blurred 0.0 0.0 0.0 1.0 0.0 0.0 0.0 
Bisoprolol Visual impairment 0.0 0.0 0.0 0.0 0.0 0.0 1.0 
Bisoprolol Vomiting 0.0 1.0 1.0 0.0 0.0 0.0 0.0 
Bisoprolol Weight decreased 0.0 0.0 1.0 0.0 0.0 0.0 0.0 
Bisoprolol Weight increased 0.0 0.0 1.0 0.0 0.0 0.0 0.0 
Bisoprolol Wheezing 0.0 1.0 0.0 0.0 0.0 0.0 0.0 
Bisoprolol fumarate Agranulocytosis 0.0 0.0 1.0 0.0 0.0 0.0 0.0 
Bisoprolol fumarate Anxiety 0.0 0.0 0.0 1.0 0.0 0.0 0.0 
Bisoprolol fumarate Arrhythmia 0.0 1.0 0.0 0.0 0.0 0.0 0.0 
Bisoprolol fumarate Arthralgia 0.0 0.0 0.0 0.0 0.0 0.0 1.0 
Bisoprolol fumarate Asthenia 0.0 0.0 1.0 0.0 0.0 0.0 0.0 
Bisoprolol fumarate Bradycardia 0.0 1.0 1.0 0.0 0.0 0.0 0.0 
Bisoprolol fumarate Chest pain 0.0 0.0 1.0 0.0 0.0 0.0 0.0 
Bisoprolol fumarate Constipation 0.0 0.0 0.0 0.0 0.0 0.0 1.0 
Bisoprolol fumarate Dizziness 0.0 0.0 0.0 1.0 0.0 0.0 0.0 
Bisoprolol fumarate Dyspnoea 0.0 0.0 0.0 1.0 0.0 0.0 0.0 
Bisoprolol fumarate Fatigue 0.0 0.0 0.0 1.0 0.0 0.0 0.0 
Bisoprolol fumarate Headache 0.0 0.0 0.0 1.0 0.0 0.0 0.0 
Bisoprolol fumarate Hypoaesthesia 0.0 0.0 0.0 0.0 0.0 0.0 1.0 
Bisoprolol fumarate Hypotension 0.0 1.0 1.0 0.0 0.0 0.0 0.0 
Bisoprolol fumarate Insomnia 0.0 0.0 0.0 0.0 0.0 0.0 1.0 
Bisoprolol fumarate Malaise 0.0 0.0 0.0 1.0 0.0 0.0 0.0 
Bisoprolol fumarate Myalgia 0.0 0.0 0.0 0.0 0.0 0.0 1.0 
Bisoprolol fumarate Nausea 0.0 0.0 0.0 1.0 0.0 0.0 0.0 
Bisoprolol fumarate Orthostatic hypotension 0.0 0.0 1.0 0.0 0.0 0.0 0.0 
Bisoprolol fumarate Paraesthesia 0.0 0.0 0.0 1.0 0.0 0.0 0.0 
Bisoprolol fumarate Peripheral coldness 0.0 0.0 0.0 0.0 0.0 0.0 1.0 
Bisoprolol fumarate Psoriasis 0.0 0.0 0.0 0.0 0.0 0.0 1.0 
Bisoprolol fumarate Somnolence 0.0 1.0 0.0 0.0 0.0 0.0 0.0 
Bisoprolol fumarate Syncope 0.0 1.0 1.0 0.0 0.0 0.0 0.0 
Bisoprolol fumarate Thrombocytopenia 0.0 0.0 1.0 0.0 0.0 0.0 0.0 
Bisoprolol fumarate Tremor 0.0 0.0 0.0 0.0 0.0 0.0 1.0 
Bisoprolol fumarate Vertigo 0.0 0.0 0.0 1.0 0.0 0.0 0.0 
Bisoprolol fumarate Vomiting 0.0 1.0 0.0 0.0 0.0 0.0 0.0 
Bivalirudin Cardiac arrest 1.0 0.0 0.0 0.0 0.0 0.0 0.0 
Bivalirudin Death 1.0 0.0 0.0 0.0 0.0 0.0 0.0 
Bivalirudin Gastrointestinal haemorrhage 0.0 0.0 0.0 0.0 0.0 0.0 1.0 
Bivalirudin Haemorrhage 0.0 1.0 0.0 0.0 0.0 0.0 0.0 
Bivalirudin Thrombosis 0.0 1.0 0.0 0.0 0.0 0.0 0.0 
Bleomycin sulfate Chills 0.0 1.0 1.0 0.0 0.0 0.0 0.0 
Bleomycin sulfate Dyspnoea 1.0 1.0 0.0 0.0 0.0 0.0 0.0 
Bleomycin sulfate Erythema 0.0 0.0 1.0 0.0 0.0 0.0 0.0 
Bleomycin sulfate Hypotension 0.0 1.0 1.0 0.0 0.0 0.0 0.0 
Bleomycin sulfate Interstitial lung disease 1.0 0.0 0.0 0.0 0.0 0.0 0.0 
Bleomycin sulfate Pneumonitis 1.0 0.0 0.0 0.0 0.0 0.0 0.0 
Bleomycin sulfate Pulmonary fibrosis 1.0 0.0 0.0 0.0 0.0 0.0 0.0 
Bleomycin sulfate Pyrexia 0.0 1.0 1.0 0.0 0.0 0.0 0.0 
Bleomycin sulfate Vomiting 0.0 0.0 1.0 0.0 0.0 0.0 0.0 
Boceprevir Abdominal pain 0.0 0.0 1.0 0.0 0.0 0.0 0.0 
Boceprevir Abdominal pain upper 0.0 0.0 1.0 0.0 0.0 0.0 0.0 
Boceprevir Agitation 0.0 0.0 0.0 0.0 0.0 1.0 0.0 
Boceprevir Anaemia 0.0 0.0 0.0 1.0 0.0 1.0 0.0 
Boceprevir Asthenia 0.0 1.0 0.0 1.0 0.0 0.0 0.0 
Boceprevir Confusional state 0.0 0.0 1.0 0.0 0.0 0.0 0.0 
Boceprevir Cough 0.0 0.0 1.0 0.0 0.0 0.0 0.0 
Boceprevir Dehydration 0.0 0.0 0.0 1.0 0.0 0.0 0.0 
Boceprevir Depression 0.0 0.0 0.0 1.0 0.0 0.0 0.0 
Boceprevir Diarrhoea 0.0 0.0 0.0 1.0 0.0 0.0 0.0 
Boceprevir Disturbance in attention 0.0 0.0 1.0 0.0 0.0 0.0 0.0 
Boceprevir Dysgeusia 0.0 0.0 0.0 0.0 0.0 1.0 0.0 
Boceprevir Dyspnoea 0.0 0.0 1.0 0.0 0.0 0.0 0.0 
Boceprevir Headache 0.0 0.0 0.0 1.0 0.0 0.0 0.0 
Boceprevir Influenza 0.0 0.0 1.0 0.0 0.0 0.0 0.0 
Boceprevir Insomnia 0.0 0.0 0.0 1.0 0.0 0.0 0.0 
Boceprevir Irritability 0.0 0.0 1.0 0.0 0.0 0.0 0.0 
Boceprevir Loss of consciousness 0.0 0.0 1.0 0.0 0.0 0.0 0.0 
Boceprevir Malaise 0.0 0.0 1.0 0.0 0.0 0.0 0.0 
Boceprevir Memory impairment 0.0 0.0 0.0 1.0 0.0 0.0 0.0 
Boceprevir Muscle spasms 0.0 0.0 1.0 0.0 0.0 0.0 0.0 
Boceprevir Nausea 0.0 0.0 0.0 1.0 0.0 0.0 0.0 
Boceprevir Neutropenia 0.0 0.0 0.0 1.0 0.0 0.0 0.0 
Boceprevir Pain 0.0 0.0 0.0 1.0 0.0 0.0 0.0 
Boceprevir Panic attack 0.0 0.0 1.0 0.0 0.0 0.0 0.0 
Boceprevir Pneumonia 1.0 0.0 0.0 0.0 0.0 0.0 0.0 
Boceprevir Rash 0.0 0.0 0.0 0.0 0.0 1.0 0.0 
Boceprevir Sepsis 1.0 0.0 0.0 0.0 0.0 0.0 0.0 
Boceprevir Syncope 0.0 0.0 1.0 0.0 0.0 0.0 0.0 
Boceprevir Thrombocytopenia 0.0 0.0 0.0 1.0 0.0 0.0 0.0 
Boceprevir Urinary tract infection 0.0 0.0 1.0 0.0 0.0 0.0 0.0 
Boceprevir Visual impairment 0.0 0.0 1.0 0.0 0.0 0.0 0.0 
Bortezomib Abasia 0.0 0.0 0.0 1.0 0.0 0.0 0.0 
Bortezomib Abdominal distension 1.0 0.0 0.0 0.0 0.0 0.0 0.0 
Bortezomib Abdominal pain 1.0 0.0 0.0 0.0 0.0 0.0 0.0 
Bortezomib Acidosis 1.0 0.0 0.0 0.0 0.0 0.0 0.0 
Bortezomib Acute coronary syndrome 0.0 1.0 0.0 0.0 0.0 0.0 0.0 
Bortezomib Acute kidney injury 1.0 1.0 0.0 0.0 0.0 0.0 0.0 
Bortezomib Acute myeloid leukaemia 1.0 0.0 0.0 0.0 0.0 0.0 0.0 
Bortezomib Acute myocardial infarction 1.0 0.0 0.0 0.0 0.0 0.0 0.0 
Bortezomib Acute pulmonary oedema 1.0 0.0 0.0 0.0 0.0 0.0 0.0 
Bortezomib Acute respiratory distress syndrome 1.0 1.0 0.0 0.0 0.0 0.0 0.0 
Bortezomib Acute respiratory failure 1.0 1.0 0.0 0.0 0.0 0.0 0.0 
Bortezomib Agranulocytosis 1.0 0.0 0.0 0.0 0.0 0.0 0.0 
Bortezomib Anaemia 1.0 0.0 0.0 0.0 0.0 0.0 0.0 
Bortezomib Arrhythmia 1.0 0.0 0.0 0.0 0.0 0.0 0.0 
Bortezomib Ascites 1.0 1.0 0.0 0.0 0.0 0.0 0.0 
Bortezomib Asthenia 1.0 0.0 1.0 0.0 0.0 0.0 0.0 
Bortezomib Asthma 0.0 0.0 1.0 0.0 0.0 0.0 0.0 
Bortezomib Atelectasis 0.0 0.0 1.0 0.0 0.0 0.0 0.0 
Bortezomib Atrial fibrillation 1.0 1.0 1.0 0.0 0.0 0.0 0.0 
Bortezomib Atrial flutter 0.0 0.0 1.0 0.0 0.0 0.0 0.0 
Bortezomib Back pain 0.0 0.0 1.0 0.0 0.0 0.0 0.0 
Bortezomib Bacteraemia 0.0 0.0 1.0 0.0 0.0 0.0 0.0 
Bortezomib Bacterial infection 1.0 1.0 0.0 0.0 0.0 0.0 0.0 
Bortezomib Blepharitis 0.0 0.0 0.0 0.0 0.0 0.0 1.0 
Bortezomib Blood creatinine increased 1.0 0.0 0.0 0.0 0.0 0.0 0.0 
Bortezomib Blood lactate dehydrogenase increased 1.0 0.0 0.0 0.0 0.0 0.0 0.0 
Bortezomib Blood potassium decreased 0.0 0.0 1.0 0.0 0.0 0.0 0.0 
Bortezomib Blood pressure abnormal 0.0 0.0 1.0 0.0 0.0 0.0 0.0 
Bortezomib Blood pressure decreased 1.0 0.0 0.0 0.0 0.0 0.0 0.0 
Bortezomib Bone marrow failure 0.0 0.0 0.0 0.0 0.0 0.0 1.0 
Bortezomib Bone pain 1.0 1.0 0.0 0.0 0.0 0.0 0.0 
Bortezomib Bradycardia 1.0 1.0 0.0 0.0 0.0 0.0 0.0 
Bortezomib Brain oedema 0.0 1.0 0.0 0.0 0.0 0.0 0.0 
Bortezomib C-reactive protein increased 0.0 0.0 1.0 0.0 0.0 0.0 0.0 
Bortezomib Candida infection 1.0 1.0 0.0 0.0 0.0 0.0 0.0 
Bortezomib Cardiac arrest 1.0 1.0 0.0 0.0 0.0 0.0 0.0 
Bortezomib Cardiac disorder 1.0 0.0 0.0 0.0 0.0 0.0 0.0 
Bortezomib Cardiac failure 1.0 1.0 0.0 0.0 0.0 0.0 0.0 
Bortezomib Cardiac failure congestive 0.0 1.0 0.0 0.0 0.0 0.0 0.0 
Bortezomib Cardio-respiratory arrest 1.0 0.0 0.0 0.0 0.0 0.0 0.0 
Bortezomib Cardiogenic shock 1.0 1.0 0.0 0.0 0.0 0.0 0.0 
Bortezomib Cardiotoxicity 0.0 0.0 0.0 0.0 0.0 0.0 1.0 
Bortezomib Cardiovascular disorder 1.0 0.0 0.0 0.0 0.0 0.0 0.0 
Bortezomib Cellulitis 0.0 1.0 1.0 0.0 0.0 0.0 0.0 
Bortezomib Cerebral haemorrhage 1.0 1.0 0.0 0.0 0.0 0.0 0.0 
Bortezomib Cerebral infarction 0.0 1.0 0.0 0.0 0.0 0.0 0.0 
Bortezomib Cerebrovascular accident 1.0 1.0 0.0 0.0 0.0 0.0 0.0 
Bortezomib Chest discomfort 0.0 0.0 1.0 0.0 0.0 0.0 0.0 
Bortezomib Chest pain 0.0 0.0 1.0 0.0 0.0 0.0 0.0 
Bortezomib Cholelithiasis 0.0 0.0 1.0 0.0 0.0 0.0 0.0 
Bortezomib Chronic kidney disease 1.0 0.0 0.0 0.0 0.0 0.0 0.0 
Bortezomib Chronic obstructive pulmonary disease 1.0 0.0 0.0 0.0 0.0 0.0 0.0 
Bortezomib Circulatory collapse 0.0 1.0 0.0 0.0 0.0 0.0 0.0 
Bortezomib Clostridium difficile colitis 1.0 0.0 1.0 0.0 0.0 0.0 0.0 
Bortezomib Cognitive disorder 0.0 0.0 0.0 1.0 0.0 0.0 0.0 
Bortezomib Colitis 0.0 1.0 1.0 0.0 0.0 0.0 0.0 
Bortezomib Coma 1.0 1.0 0.0 0.0 0.0 0.0 0.0 
Bortezomib Confusional state 0.0 1.0 1.0 0.0 0.0 0.0 0.0 
Bortezomib Death 1.0 0.0 0.0 0.0 0.0 0.0 0.0 
Bortezomib Decreased appetite 1.0 1.0 0.0 0.0 0.0 0.0 0.0 
Bortezomib Deep vein thrombosis 0.0 0.0 0.0 1.0 0.0 0.0 0.0 
Bortezomib Dehydration 0.0 1.0 1.0 0.0 0.0 0.0 0.0 
Bortezomib Delirium 1.0 1.0 0.0 0.0 0.0 0.0 0.0 
Bortezomib Diabetes mellitus 0.0 0.0 0.0 0.0 0.0 0.0 1.0 
Bortezomib Diarrhoea 1.0 0.0 1.0 0.0 0.0 0.0 0.0 
Bortezomib Discomfort 0.0 0.0 1.0 0.0 0.0 0.0 0.0 
Bortezomib Disease progression 1.0 0.0 0.0 0.0 0.0 0.0 1.0 
Bortezomib Disease recurrence 1.0 0.0 0.0 0.0 0.0 0.0 0.0 
Bortezomib Disseminated intravascular coagulation 1.0 1.0 0.0 0.0 0.0 0.0 0.0 
Bortezomib Diverticulitis 0.0 0.0 1.0 0.0 0.0 0.0 0.0 
Bortezomib Dizziness 0.0 0.0 1.0 0.0 0.0 0.0 0.0 
Bortezomib Drug intolerance 1.0 0.0 0.0 0.0 0.0 0.0 1.0 
Bortezomib Drug resistance 0.0 0.0 0.0 0.0 0.0 0.0 1.0 
Bortezomib Dyspnoea 1.0 1.0 1.0 0.0 0.0 0.0 0.0 
Bortezomib Dyspnoea exertional 1.0 0.0 0.0 0.0 0.0 0.0 0.0 
Bortezomib Ejection fraction decreased 0.0 1.0 0.0 0.0 0.0 0.0 0.0 
Bortezomib Electrolyte imbalance 1.0 0.0 1.0 0.0 0.0 0.0 0.0 
Bortezomib Encephalopathy 1.0 0.0 0.0 0.0 0.0 0.0 0.0 
Bortezomib Enteritis 1.0 0.0 0.0 0.0 0.0 0.0 0.0 
Bortezomib Epilepsy 1.0 1.0 0.0 0.0 0.0 0.0 0.0 
Bortezomib Epistaxis 1.0 0.0 0.0 0.0 0.0 0.0 0.0 
Bortezomib Facial paralysis 0.0 0.0 1.0 0.0 0.0 0.0 0.0 
Bortezomib Failure to thrive 0.0 0.0 1.0 0.0 0.0 0.0 0.0 
Bortezomib Febrile neutropenia 1.0 0.0 0.0 0.0 0.0 0.0 0.0 
Bortezomib Fluid overload 0.0 0.0 1.0 0.0 0.0 0.0 0.0 
Bortezomib Fracture 0.0 0.0 1.0 0.0 0.0 0.0 0.0 
Bortezomib Fungal infection 1.0 0.0 0.0 0.0 0.0 0.0 0.0 
Bortezomib Gait disturbance 0.0 0.0 0.0 1.0 0.0 0.0 0.0 
Bortezomib Gastric disorder 0.0 0.0 1.0 0.0 0.0 0.0 0.0 
Bortezomib Gastroenteritis 0.0 0.0 1.0 0.0 0.0 0.0 0.0 
Bortezomib Gastroenteritis viral 0.0 0.0 1.0 0.0 0.0 0.0 0.0 
Bortezomib Gastrointestinal disorder 1.0 0.0 0.0 0.0 0.0 0.0 1.0 
Bortezomib Gastrointestinal haemorrhage 1.0 1.0 0.0 0.0 0.0 0.0 0.0 
Bortezomib Haematemesis 0.0 0.0 1.0 0.0 0.0 0.0 0.0 
Bortezomib Haematoma 0.0 0.0 1.0 0.0 0.0 0.0 0.0 
Bortezomib Haemoglobin decreased 1.0 0.0 0.0 0.0 0.0 0.0 0.0 
Bortezomib Haemoptysis 0.0 0.0 1.0 0.0 0.0 0.0 0.0 
Bortezomib Haemorrhage 1.0 0.0 0.0 0.0 0.0 0.0 0.0 
Bortezomib Haemorrhage intracranial 1.0 0.0 0.0 0.0 0.0 0.0 0.0 
Bortezomib Hepatic failure 1.0 1.0 0.0 0.0 0.0 0.0 0.0 
Bortezomib Hepatic function abnormal 1.0 0.0 0.0 0.0 0.0 0.0 0.0 
Bortezomib Hepatotoxicity 0.0 0.0 0.0 0.0 0.0 0.0 1.0 
Bortezomib Herpes simplex 1.0 0.0 0.0 0.0 0.0 0.0 0.0 
Bortezomib Herpes zoster 1.0 0.0 0.0 0.0 0.0 0.0 0.0 
Bortezomib Hypercalcaemia 1.0 0.0 1.0 0.0 0.0 0.0 0.0 
Bortezomib Hyperglycaemia 0.0 1.0 0.0 0.0 0.0 0.0 0.0 
Bortezomib Hypersensitivity 1.0 0.0 0.0 0.0 0.0 0.0 0.0 
Bortezomib Hypertension 0.0 1.0 0.0 0.0 0.0 0.0 0.0 
Bortezomib Hypoaesthesia 0.0 0.0 0.0 1.0 0.0 0.0 0.0 
Bortezomib Hypoalbuminaemia 0.0 0.0 1.0 0.0 0.0 0.0 0.0 
Bortezomib Hypocalcaemia 0.0 0.0 1.0 0.0 0.0 0.0 0.0 
Bortezomib Hypoglycaemia 1.0 0.0 0.0 0.0 0.0 0.0 0.0 
Bortezomib Hypokalaemia 0.0 1.0 1.0 0.0 0.0 0.0 0.0 
Bortezomib Hyponatraemia 0.0 1.0 1.0 0.0 0.0 0.0 0.0 
Bortezomib Hypophagia 0.0 0.0 1.0 0.0 0.0 0.0 0.0 
Bortezomib Hypotension 1.0 1.0 1.0 0.0 0.0 0.0 0.0 
Bortezomib Hypoxia 0.0 1.0 0.0 0.0 0.0 0.0 0.0 
Bortezomib Ileus 0.0 1.0 0.0 0.0 0.0 0.0 0.0 
Bortezomib Ileus paralytic 1.0 0.0 0.0 0.0 0.0 0.0 0.0 
Bortezomib Infection 1.0 0.0 0.0 0.0 0.0 0.0 0.0 
Bortezomib Influenza 0.0 0.0 1.0 0.0 0.0 0.0 0.0 
Bortezomib Interstitial lung disease 1.0 1.0 0.0 0.0 0.0 0.0 0.0 
Bortezomib Intestinal obstruction 1.0 0.0 0.0 0.0 0.0 0.0 0.0 
Bortezomib Ischaemic stroke 1.0 0.0 0.0 0.0 0.0 0.0 0.0 
Bortezomib Joint swelling 0.0 0.0 1.0 0.0 0.0 0.0 0.0 
Bortezomib Laceration 0.0 0.0 1.0 0.0 0.0 0.0 0.0 
Bortezomib Large intestine perforation 0.0 0.0 0.0 0.0 0.0 0.0 1.0 
Bortezomib Lethargy 0.0 0.0 1.0 0.0 0.0 0.0 0.0 
Bortezomib Leukaemia 1.0 0.0 0.0 0.0 0.0 0.0 0.0 
Bortezomib Leukopenia 1.0 1.0 0.0 0.0 0.0 0.0 0.0 
Bortezomib Liver disorder 0.0 0.0 0.0 0.0 0.0 0.0 1.0 
Bortezomib Liver function test abnormal 1.0 0.0 0.0 0.0 0.0 0.0 0.0 
Bortezomib Lung disorder 1.0 0.0 0.0 0.0 0.0 0.0 0.0 
Bortezomib Lung infection 1.0 1.0 0.0 0.0 0.0 0.0 0.0 
Bortezomib Lung infiltration 0.0 0.0 1.0 0.0 0.0 0.0 0.0 
Bortezomib Lung neoplasm malignant 1.0 0.0 0.0 0.0 0.0 0.0 0.0 
Bortezomib Lymphadenopathy 1.0 0.0 0.0 0.0 0.0 0.0 0.0 
Bortezomib Lymphopenia 0.0 0.0 0.0 0.0 0.0 0.0 1.0 
Bortezomib Malignant neoplasm progression 1.0 1.0 0.0 0.0 0.0 0.0 0.0 
Bortezomib Malnutrition 1.0 0.0 0.0 0.0 0.0 0.0 0.0 
Bortezomib Mental status changes 0.0 0.0 1.0 0.0 0.0 0.0 0.0 
Bortezomib Mucosal inflammation 1.0 1.0 0.0 0.0 0.0 0.0 0.0 
Bortezomib Multiple organ dysfunction syndrome 1.0 1.0 0.0 0.0 0.0 0.0 0.0 
Bortezomib Muscular weakness 0.0 1.0 0.0 1.0 0.0 0.0 0.0 
Bortezomib Musculoskeletal chest pain 0.0 0.0 1.0 0.0 0.0 0.0 0.0 
Bortezomib Musculoskeletal pain 0.0 0.0 1.0 0.0 0.0 0.0 0.0 
Bortezomib Myelodysplastic syndrome 1.0 1.0 0.0 0.0 0.0 0.0 0.0 
Bortezomib Myocardial infarction 1.0 1.0 0.0 0.0 0.0 0.0 0.0 
Bortezomib Nervous system disorder 1.0 0.0 0.0 0.0 0.0 0.0 0.0 
Bortezomib Nervousness 0.0 0.0 1.0 0.0 0.0 0.0 0.0 
Bortezomib Neuropathy peripheral 0.0 0.0 0.0 1.0 0.0 0.0 1.0 
Bortezomib Neurotoxicity 0.0 0.0 0.0 0.0 0.0 0.0 1.0 
Bortezomib Neutropenia 1.0 0.0 0.0 0.0 0.0 0.0 0.0 
Bortezomib Oedema 1.0 1.0 0.0 0.0 0.0 0.0 0.0 
Bortezomib Oesophagitis 0.0 0.0 1.0 0.0 0.0 0.0 0.0 
Bortezomib Oliguria 1.0 0.0 0.0 0.0 0.0 0.0 0.0 
Bortezomib Orthostatic hypotension 0.0 0.0 1.0 0.0 0.0 0.0 0.0 
Bortezomib Osteomyelitis 0.0 0.0 1.0 0.0 0.0 0.0 0.0 
Bortezomib Oxygen saturation decreased 1.0 0.0 0.0 0.0 0.0 0.0 0.0 
Bortezomib Pain 0.0 0.0 0.0 1.0 0.0 0.0 0.0 
Bortezomib Pain in extremity 0.0 1.0 0.0 1.0 0.0 0.0 0.0 
Bortezomib Pancreatitis 0.0 1.0 0.0 0.0 0.0 0.0 0.0 
Bortezomib Pancreatitis acute 1.0 0.0 0.0 0.0 0.0 0.0 0.0 
Bortezomib Pancytopenia 1.0 1.0 0.0 0.0 0.0 0.0 0.0 
Bortezomib Pericardial effusion 0.0 1.0 0.0 0.0 0.0 0.0 0.0 
Bortezomib Pericarditis 0.0 0.0 1.0 0.0 0.0 0.0 0.0 
Bortezomib Peripheral sensory neuropathy 0.0 0.0 0.0 1.0 0.0 0.0 0.0 
Bortezomib Peritonitis 0.0 0.0 1.0 0.0 0.0 0.0 0.0 
Bortezomib Petechiae 0.0 0.0 1.0 0.0 0.0 0.0 0.0 
Bortezomib Plasma cell myeloma 1.0 0.0 0.0 0.0 0.0 0.0 1.0 
Bortezomib Platelet count decreased 1.0 1.0 0.0 0.0 0.0 0.0 0.0 
Bortezomib Pleural effusion 1.0 1.0 0.0 0.0 0.0 0.0 0.0 
Bortezomib Pneumonia 1.0 1.0 1.0 0.0 0.0 0.0 0.0 
Bortezomib Pneumonia aspiration 1.0 1.0 0.0 0.0 0.0 0.0 0.0 
Bortezomib Polyneuropathy 0.0 0.0 0.0 0.0 0.0 0.0 1.0 
Bortezomib Posterior reversible encephalopathy syndrome 1.0 1.0 0.0 1.0 0.0 0.0 0.0 
Bortezomib Productive cough 0.0 0.0 1.0 0.0 0.0 0.0 0.0 
Bortezomib Proteinuria 1.0 1.0 0.0 0.0 0.0 0.0 0.0 
Bortezomib Pulmonary alveolar haemorrhage 1.0 1.0 0.0 0.0 0.0 0.0 0.0 
Bortezomib Pulmonary embolism 1.0 1.0 0.0 0.0 0.0 0.0 0.0 
Bortezomib Pulmonary fibrosis 1.0 0.0 0.0 0.0 0.0 0.0 0.0 
Bortezomib Pulmonary oedema 1.0 1.0 0.0 0.0 0.0 0.0 0.0 
Bortezomib Pyrexia 0.0 1.0 1.0 0.0 0.0 0.0 0.0 
Bortezomib Rash 0.0 0.0 0.0 0.0 0.0 0.0 1.0 
Bortezomib Rash generalised 0.0 0.0 0.0 0.0 0.0 0.0 1.0 
Bortezomib Rash maculo-papular 0.0 0.0 1.0 0.0 0.0 0.0 0.0 
Bortezomib Renal failure 1.0 0.0 0.0 0.0 0.0 0.0 0.0 
Bortezomib Renal impairment 1.0 0.0 0.0 0.0 0.0 0.0 0.0 
Bortezomib Respiratory disorder 1.0 0.0 0.0 0.0 0.0 0.0 0.0 
Bortezomib Respiratory distress 1.0 1.0 0.0 0.0 0.0 0.0 0.0 
Bortezomib Respiratory failure 1.0 1.0 0.0 0.0 0.0 0.0 0.0 
Bortezomib Respiratory tract infection 1.0 1.0 0.0 0.0 0.0 0.0 0.0 
Bortezomib Sciatica 0.0 0.0 1.0 0.0 0.0 0.0 0.0 
Bortezomib Seizure 1.0 1.0 0.0 0.0 0.0 0.0 0.0 
Bortezomib Sepsis 1.0 1.0 0.0 0.0 0.0 0.0 0.0 
Bortezomib Septic shock 1.0 1.0 0.0 0.0 0.0 0.0 0.0 
Bortezomib Shock 1.0 1.0 0.0 0.0 0.0 0.0 0.0 
Bortezomib Skin disorder 0.0 0.0 0.0 0.0 0.0 0.0 1.0 
Bortezomib Skin infection 1.0 0.0 0.0 0.0 0.0 0.0 0.0 
Bortezomib Skin lesion 1.0 0.0 0.0 0.0 0.0 0.0 0.0 
Bortezomib Small intestinal obstruction 0.0 0.0 1.0 0.0 0.0 0.0 0.0 
Bortezomib Somnolence 1.0 1.0 0.0 0.0 0.0 0.0 0.0 
Bortezomib Speech disorder 0.0 0.0 1.0 0.0 0.0 0.0 0.0 
Bortezomib Staphylococcal infection 0.0 0.0 1.0 0.0 0.0 0.0 0.0 
Bortezomib Sudden death 1.0 0.0 0.0 0.0 0.0 0.0 0.0 
Bortezomib Syncope 0.0 1.0 1.0 0.0 0.0 0.0 0.0 
Bortezomib Tachycardia 1.0 1.0 0.0 0.0 0.0 0.0 0.0 
Bortezomib Thrombocytopenia 1.0 1.0 0.0 0.0 0.0 0.0 0.0 
Bortezomib Toxic epidermal necrolysis 1.0 0.0 0.0 0.0 0.0 0.0 0.0 
Bortezomib Transaminases increased 0.0 0.0 0.0 0.0 0.0 0.0 1.0 
Bortezomib Troponin increased 0.0 0.0 1.0 0.0 0.0 0.0 0.0 
Bortezomib Tumour lysis syndrome 1.0 1.0 0.0 0.0 0.0 0.0 0.0 
Bortezomib Upper respiratory tract infection 1.0 0.0 1.0 0.0 0.0 0.0 0.0 
Bortezomib Urinary tract infection 1.0 0.0 1.0 0.0 0.0 0.0 0.0 
Bortezomib Urosepsis 1.0 0.0 0.0 0.0 0.0 0.0 0.0 
Bortezomib Ventricular tachycardia 1.0 0.0 0.0 0.0 0.0 0.0 0.0 
Bortezomib Vomiting 0.0 0.0 1.0 0.0 0.0 0.0 0.0 
Bosentan Abasia 0.0 0.0 1.0 0.0 0.0 0.0 0.0 
Bosentan Abdominal discomfort 0.0 0.0 1.0 0.0 0.0 0.0 0.0 
Bosentan Abdominal distension 1.0 0.0 1.0 0.0 0.0 0.0 0.0 
Bosentan Abdominal pain 0.0 0.0 1.0 0.0 0.0 0.0 0.0 
Bosentan Abdominal pain upper 0.0 0.0 1.0 0.0 0.0 0.0 0.0 
Bosentan Acute kidney injury 1.0 1.0 1.0 0.0 0.0 0.0 0.0 
Bosentan Acute myocardial infarction 0.0 0.0 1.0 0.0 0.0 0.0 0.0 
Bosentan Acute pulmonary oedema 0.0 0.0 1.0 0.0 0.0 0.0 0.0 
Bosentan Acute respiratory distress syndrome 1.0 1.0 0.0 0.0 0.0 0.0 0.0 
Bosentan Acute respiratory failure 1.0 1.0 1.0 0.0 1.0 0.0 0.0 
Bosentan Agitation 1.0 0.0 1.0 0.0 0.0 0.0 0.0 
Bosentan Alanine aminotransferase increased 0.0 0.0 1.0 0.0 0.0 0.0 0.0 
Bosentan Alopecia 0.0 0.0 1.0 0.0 0.0 0.0 0.0 
Bosentan Altered state of consciousness 0.0 0.0 1.0 0.0 0.0 0.0 0.0 
Bosentan Amnesia 0.0 0.0 1.0 0.0 0.0 0.0 0.0 
Bosentan Anaemia 1.0 0.0 1.0 0.0 0.0 0.0 0.0 
Bosentan Angina pectoris 0.0 0.0 1.0 0.0 0.0 0.0 0.0 
Bosentan Angiopathy 0.0 0.0 1.0 0.0 0.0 0.0 0.0 
Bosentan Anuria 1.0 0.0 1.0 0.0 0.0 0.0 0.0 
Bosentan Anxiety 0.0 0.0 1.0 0.0 0.0 0.0 0.0 
Bosentan Aphasia 0.0 0.0 1.0 0.0 0.0 0.0 0.0 
Bosentan Apnoea 0.0 0.0 1.0 0.0 0.0 0.0 0.0 
Bosentan Appendicitis 0.0 0.0 1.0 0.0 0.0 0.0 0.0 
Bosentan Arrhythmia 0.0 0.0 1.0 0.0 0.0 0.0 0.0 
Bosentan Arthralgia 0.0 0.0 1.0 0.0 0.0 0.0 0.0 
Bosentan Arthritis 0.0 0.0 1.0 1.0 0.0 0.0 0.0 
Bosentan Arthropathy 0.0 0.0 1.0 0.0 0.0 0.0 0.0 
Bosentan Ascites 1.0 0.0 1.0 0.0 0.0 0.0 0.0 
Bosentan Aspartate aminotransferase increased 0.0 0.0 1.0 0.0 0.0 0.0 0.0 
Bosentan Aspiration 1.0 0.0 1.0 0.0 0.0 0.0 0.0 
Bosentan Asthenia 1.0 0.0 1.0 0.0 0.0 0.0 0.0 
Bosentan Asthma 0.0 0.0 1.0 0.0 0.0 0.0 0.0 
Bosentan Atrial fibrillation 0.0 0.0 1.0 0.0 0.0 0.0 0.0 
Bosentan Atrial flutter 0.0 1.0 1.0 0.0 0.0 0.0 0.0 
Bosentan Atrial septal defect 0.0 0.0 1.0 0.0 0.0 0.0 0.0 
Bosentan Atrioventricular block 0.0 0.0 1.0 0.0 0.0 0.0 0.0 
Bosentan Atrioventricular block complete 0.0 0.0 1.0 0.0 0.0 0.0 0.0 
Bosentan Back pain 0.0 0.0 1.0 0.0 0.0 0.0 0.0 
Bosentan Bacteraemia 0.0 0.0 1.0 1.0 0.0 0.0 0.0 
Bosentan Bacterial infection 0.0 0.0 1.0 0.0 0.0 0.0 0.0 
Bosentan Balance disorder 0.0 0.0 1.0 0.0 0.0 0.0 0.0 
Bosentan Blindness 0.0 0.0 0.0 1.0 0.0 0.0 0.0 
Bosentan Blood alkaline phosphatase increased 0.0 0.0 1.0 0.0 0.0 0.0 0.0 
Bosentan Blood bilirubin increased 0.0 0.0 1.0 0.0 0.0 0.0 0.0 
Bosentan Blood count abnormal 0.0 0.0 1.0 0.0 0.0 0.0 0.0 
Bosentan Blood creatine phosphokinase increased 0.0 0.0 1.0 0.0 0.0 0.0 0.0 
Bosentan Blood creatinine increased 1.0 1.0 1.0 0.0 0.0 0.0 0.0 
Bosentan Blood disorder 0.0 0.0 1.0 0.0 0.0 0.0 0.0 
Bosentan Blood glucose decreased 0.0 0.0 1.0 0.0 0.0 0.0 0.0 
Bosentan Blood glucose increased 0.0 0.0 1.0 0.0 0.0 0.0 0.0 
Bosentan Blood magnesium decreased 0.0 0.0 1.0 0.0 0.0 0.0 0.0 
Bosentan Blood potassium decreased 0.0 0.0 1.0 0.0 0.0 0.0 0.0 
Bosentan Blood potassium increased 1.0 0.0 1.0 0.0 0.0 0.0 0.0 
Bosentan Blood pressure abnormal 0.0 0.0 1.0 0.0 0.0 0.0 0.0 
Bosentan Blood pressure decreased 1.0 0.0 1.0 0.0 0.0 0.0 0.0 
Bosentan Blood pressure increased 0.0 0.0 1.0 0.0 0.0 0.0 0.0 
Bosentan Blood sodium decreased 0.0 0.0 1.0 0.0 0.0 0.0 0.0 
Bosentan Blood urea increased 1.0 0.0 1.0 0.0 0.0 0.0 0.0 
Bosentan Body temperature increased 0.0 0.0 1.0 0.0 0.0 0.0 0.0 
Bosentan Bone disorder 0.0 0.0 1.0 0.0 0.0 0.0 0.0 
Bosentan Bradycardia 1.0 0.0 1.0 0.0 0.0 0.0 0.0 
Bosentan Brain injury 0.0 0.0 1.0 0.0 0.0 0.0 0.0 
Bosentan Brain oedema 0.0 0.0 1.0 0.0 0.0 0.0 0.0 
Bosentan Breast cancer 0.0 0.0 0.0 1.0 0.0 0.0 0.0 
Bosentan Bronchitis 0.0 0.0 1.0 0.0 0.0 0.0 0.0 
Bosentan C-reactive protein increased 0.0 0.0 1.0 0.0 0.0 0.0 0.0 
Bosentan Candida infection 0.0 0.0 1.0 0.0 0.0 0.0 0.0 
Bosentan Cardiac arrest 1.0 0.0 1.0 0.0 0.0 0.0 0.0 
Bosentan Cardiac disorder 1.0 0.0 1.0 0.0 0.0 0.0 0.0 
Bosentan Cardiac failure 1.0 1.0 1.0 0.0 0.0 0.0 0.0 
Bosentan Cardiac failure acute 1.0 0.0 1.0 0.0 0.0 0.0 0.0 
Bosentan Cardiac failure congestive 1.0 1.0 1.0 0.0 0.0 0.0 0.0 
Bosentan Cardiac murmur 0.0 0.0 0.0 1.0 0.0 0.0 0.0 
Bosentan Cardiac tamponade 0.0 0.0 1.0 0.0 0.0 0.0 0.0 
Bosentan Cardio-respiratory arrest 1.0 0.0 0.0 0.0 0.0 0.0 0.0 
Bosentan Cardiogenic shock 1.0 0.0 0.0 0.0 0.0 0.0 0.0 
Bosentan Cardiomegaly 1.0 0.0 1.0 0.0 0.0 0.0 0.0 
Bosentan Cardiomyopathy 0.0 0.0 1.0 0.0 0.0 0.0 0.0 
Bosentan Cardiopulmonary failure 1.0 0.0 0.0 0.0 0.0 0.0 0.0 
Bosentan Cellulitis 0.0 0.0 1.0 0.0 0.0 0.0 0.0 
Bosentan Cerebral haemorrhage 1.0 0.0 1.0 0.0 0.0 0.0 0.0 
Bosentan Cerebral infarction 0.0 0.0 1.0 0.0 0.0 0.0 0.0 
Bosentan Cerebrovascular accident 1.0 0.0 1.0 0.0 0.0 0.0 0.0 
Bosentan Chest discomfort 1.0 0.0 1.0 0.0 0.0 0.0 0.0 
Bosentan Chest pain 0.0 0.0 1.0 0.0 0.0 0.0 0.0 
Bosentan Chills 0.0 0.0 1.0 0.0 0.0 0.0 0.0 
Bosentan Choking 0.0 0.0 1.0 0.0 0.0 0.0 0.0 
Bosentan Cholecystitis 0.0 0.0 1.0 0.0 0.0 0.0 0.0 
Bosentan Cholelithiasis 0.0 0.0 1.0 0.0 0.0 0.0 0.0 
Bosentan Cholestasis 0.0 0.0 1.0 0.0 0.0 0.0 0.0 
Bosentan Chromaturia 0.0 0.0 1.0 0.0 0.0 0.0 0.0 
Bosentan Chronic kidney disease 1.0 0.0 1.0 1.0 0.0 0.0 0.0 
Bosentan Chronic obstructive pulmonary disease 1.0 0.0 1.0 0.0 0.0 0.0 0.0 
Bosentan Circulatory collapse 1.0 0.0 0.0 0.0 0.0 0.0 0.0 
Bosentan Clostridium difficile colitis 0.0 0.0 1.0 0.0 0.0 0.0 0.0 
Bosentan Clostridium difficile infection 0.0 0.0 1.0 0.0 0.0 0.0 0.0 
Bosentan Coagulopathy 0.0 0.0 1.0 0.0 0.0 0.0 0.0 
Bosentan Colitis 0.0 0.0 1.0 0.0 0.0 0.0 0.0 
Bosentan Colon cancer 1.0 0.0 0.0 0.0 0.0 0.0 0.0 
Bosentan Coma 1.0 0.0 1.0 0.0 0.0 0.0 0.0 
Bosentan Confusional state 1.0 0.0 1.0 0.0 0.0 0.0 0.0 
Bosentan Conjunctivitis 0.0 0.0 1.0 0.0 0.0 0.0 0.0 
Bosentan Constipation 0.0 0.0 1.0 0.0 0.0 0.0 0.0 
Bosentan Contusion 0.0 0.0 1.0 0.0 0.0 0.0 0.0 
Bosentan Coronary artery disease 1.0 0.0 0.0 0.0 0.0 0.0 0.0 
Bosentan Cough 1.0 0.0 1.0 0.0 0.0 0.0 0.0 
Bosentan Crohn's disease 0.0 0.0 1.0 0.0 0.0 0.0 0.0 
Bosentan Cyanosis 1.0 0.0 1.0 0.0 0.0 0.0 0.0 
Bosentan Cyst 0.0 0.0 1.0 0.0 0.0 0.0 0.0 
Bosentan Cystitis 0.0 0.0 1.0 0.0 0.0 0.0 0.0 
Bosentan Death 1.0 0.0 0.0 0.0 0.0 0.0 0.0 
Bosentan Decreased appetite 0.0 0.0 1.0 0.0 0.0 0.0 0.0 
Bosentan Decubitus ulcer 1.0 0.0 1.0 0.0 0.0 0.0 0.0 
Bosentan Deep vein thrombosis 0.0 0.0 1.0 0.0 0.0 0.0 0.0 
Bosentan Dehydration 0.0 0.0 1.0 0.0 0.0 0.0 0.0 
Bosentan Delirium 0.0 0.0 1.0 0.0 0.0 0.0 0.0 
Bosentan Dementia 1.0 0.0 0.0 0.0 0.0 0.0 0.0 
Bosentan Depressed level of consciousness 0.0 0.0 1.0 0.0 0.0 0.0 0.0 
Bosentan Depressed mood 0.0 0.0 1.0 0.0 0.0 0.0 0.0 
Bosentan Depression 0.0 1.0 1.0 0.0 0.0 0.0 0.0 
Bosentan Diabetes mellitus 0.0 0.0 0.0 1.0 0.0 0.0 0.0 
Bosentan Diarrhoea 1.0 0.0 1.0 0.0 0.0 0.0 0.0 
Bosentan Diarrhoea haemorrhagic 0.0 0.0 1.0 0.0 0.0 0.0 0.0 
Bosentan Discomfort 0.0 0.0 1.0 0.0 0.0 0.0 0.0 
Bosentan Disease progression 1.0 0.0 0.0 0.0 0.0 0.0 0.0 
Bosentan Disorientation 0.0 0.0 1.0 0.0 0.0 0.0 0.0 
Bosentan Disturbance in attention 0.0 0.0 1.0 0.0 0.0 0.0 0.0 
Bosentan Diverticulitis 0.0 0.0 1.0 0.0 0.0 0.0 0.0 
Bosentan Dizziness 0.0 0.0 1.0 0.0 0.0 0.0 0.0 
Bosentan Dizziness postural 0.0 0.0 1.0 0.0 0.0 0.0 0.0 
Bosentan Drug hypersensitivity 0.0 1.0 1.0 1.0 0.0 0.0 0.0 
Bosentan Drug intolerance 0.0 0.0 1.0 0.0 0.0 0.0 0.0 
Bosentan Dry mouth 0.0 0.0 1.0 0.0 0.0 0.0 0.0 
Bosentan Dry skin 0.0 0.0 1.0 0.0 0.0 0.0 0.0 
Bosentan Dysarthria 0.0 0.0 1.0 0.0 0.0 0.0 0.0 
Bosentan Dysgeusia 0.0 0.0 1.0 0.0 0.0 0.0 0.0 
Bosentan Dyskinesia 0.0 0.0 1.0 0.0 0.0 0.0 0.0 
Bosentan Dyspepsia 0.0 0.0 1.0 0.0 0.0 0.0 0.0 
Bosentan Dysphagia 1.0 1.0 1.0 0.0 0.0 0.0 0.0 
Bosentan Dysphonia 0.0 0.0 1.0 0.0 0.0 0.0 0.0 
Bosentan Dyspnoea 1.0 0.0 1.0 0.0 0.0 0.0 0.0 
Bosentan Dyspnoea exertional 1.0 0.0 1.0 0.0 0.0 0.0 0.0 
Bosentan Dysuria 0.0 0.0 1.0 0.0 0.0 0.0 0.0 
Bosentan Ear infection 0.0 0.0 1.0 0.0 0.0 0.0 0.0 
Bosentan Electrocardiogram abnormal 0.0 0.0 1.0 0.0 0.0 0.0 0.0 
Bosentan Electrolyte imbalance 0.0 0.0 1.0 0.0 0.0 0.0 0.0 
Bosentan Embolism 0.0 0.0 1.0 0.0 0.0 0.0 0.0 
Bosentan Encephalopathy 1.0 0.0 0.0 0.0 0.0 0.0 0.0 
Bosentan Epilepsy 1.0 0.0 0.0 0.0 0.0 0.0 0.0 
Bosentan Epistaxis 0.0 0.0 1.0 0.0 0.0 0.0 0.0 
Bosentan Erythema 0.0 0.0 1.0 1.0 0.0 0.0 0.0 
Bosentan Eye swelling 0.0 0.0 1.0 0.0 0.0 0.0 0.0 
Bosentan Faeces discoloured 0.0 0.0 1.0 0.0 0.0 0.0 0.0 
Bosentan Failure to thrive 0.0 0.0 1.0 0.0 0.0 0.0 0.0 
Bosentan Fatigue 1.0 0.0 1.0 0.0 0.0 0.0 0.0 
Bosentan Feeding disorder 1.0 0.0 1.0 0.0 0.0 0.0 0.0 
Bosentan Feeling abnormal 0.0 0.0 1.0 0.0 0.0 0.0 0.0 
Bosentan Feeling hot 0.0 0.0 1.0 0.0 0.0 0.0 0.0 
Bosentan Femur fracture 1.0 0.0 1.0 0.0 0.0 0.0 0.0 
Bosentan Flatulence 0.0 0.0 1.0 0.0 0.0 0.0 0.0 
Bosentan Fluid overload 1.0 1.0 1.0 0.0 0.0 0.0 0.0 
Bosentan Fluid retention 1.0 0.0 1.0 0.0 0.0 0.0 0.0 
Bosentan Flushing 0.0 0.0 1.0 0.0 0.0 0.0 0.0 
Bosentan Fracture 0.0 0.0 1.0 0.0 0.0 0.0 0.0 
Bosentan Full blood count decreased 0.0 0.0 1.0 0.0 0.0 0.0 0.0 
Bosentan Fungal infection 0.0 0.0 1.0 0.0 0.0 0.0 0.0 
Bosentan Gait disturbance 0.0 0.0 1.0 0.0 0.0 0.0 0.0 
Bosentan Gallbladder disorder 0.0 0.0 1.0 0.0 0.0 0.0 0.0 
Bosentan Gamma-glutamyltransferase increased 1.0 0.0 1.0 0.0 0.0 0.0 0.0 
Bosentan Gastric disorder 0.0 0.0 1.0 0.0 0.0 0.0 0.0 
Bosentan Gastric haemorrhage 0.0 0.0 1.0 0.0 0.0 0.0 0.0 
Bosentan Gastric ulcer 0.0 0.0 1.0 0.0 0.0 0.0 0.0 
Bosentan Gastritis 1.0 0.0 1.0 0.0 0.0 0.0 0.0 
Bosentan Gastroenteritis 0.0 0.0 1.0 0.0 0.0 0.0 0.0 
Bosentan Gastroenteritis viral 0.0 0.0 1.0 0.0 0.0 0.0 0.0 
Bosentan Gastrointestinal disorder 0.0 0.0 1.0 0.0 0.0 0.0 0.0 
Bosentan Gastrointestinal haemorrhage 1.0 0.0 1.0 0.0 0.0 0.0 0.0 
Bosentan Gastrooesophageal reflux disease 0.0 0.0 1.0 0.0 0.0 0.0 0.0 
Bosentan Generalised oedema 1.0 0.0 1.0 0.0 0.0 0.0 0.0 
Bosentan Gout 0.0 0.0 1.0 1.0 0.0 0.0 0.0 
Bosentan Haematemesis 0.0 0.0 1.0 0.0 0.0 0.0 0.0 
Bosentan Haematochezia 0.0 1.0 1.0 1.0 0.0 0.0 0.0 
Bosentan Haematocrit decreased 1.0 0.0 1.0 0.0 0.0 0.0 0.0 
Bosentan Haematoma 0.0 0.0 1.0 0.0 0.0 0.0 0.0 
Bosentan Haemoglobin decreased 1.0 1.0 1.0 0.0 0.0 0.0 0.0 
Bosentan Haemolytic anaemia 0.0 0.0 1.0 0.0 0.0 0.0 0.0 
Bosentan Haemoptysis 1.0 0.0 1.0 0.0 0.0 0.0 0.0 
Bosentan Haemorrhage 1.0 0.0 1.0 0.0 0.0 0.0 0.0 
Bosentan Haemorrhage intracranial 1.0 0.0 1.0 0.0 0.0 0.0 0.0 
Bosentan Haemorrhoids 0.0 0.0 1.0 0.0 0.0 0.0 0.0 
Bosentan Hallucination 0.0 0.0 1.0 0.0 0.0 0.0 0.0 
Bosentan Headache 0.0 0.0 1.0 0.0 0.0 0.0 0.0 
Bosentan Heart rate decreased 0.0 0.0 1.0 0.0 0.0 0.0 0.0 
Bosentan Heart rate increased 0.0 0.0 1.0 0.0 0.0 0.0 0.0 
Bosentan Heart rate irregular 0.0 0.0 1.0 0.0 0.0 0.0 0.0 
Bosentan Hemiparesis 0.0 0.0 1.0 0.0 0.0 0.0 0.0 
Bosentan Hepatic cancer 1.0 0.0 1.0 0.0 0.0 0.0 0.0 
Bosentan Hepatic cirrhosis 1.0 0.0 0.0 0.0 0.0 0.0 0.0 
Bosentan Hepatic enzyme increased 0.0 0.0 1.0 0.0 0.0 0.0 0.0 
Bosentan Hepatic failure 1.0 0.0 0.0 0.0 0.0 0.0 0.0 
Bosentan Hepatic function abnormal 1.0 1.0 1.0 0.0 0.0 0.0 0.0 
Bosentan Hepatomegaly 0.0 0.0 1.0 0.0 0.0 0.0 0.0 
Bosentan Hernia 0.0 0.0 1.0 1.0 0.0 0.0 0.0 
Bosentan Herpes zoster 0.0 0.0 1.0 0.0 0.0 0.0 0.0 
Bosentan Hip fracture 0.0 0.0 1.0 0.0 0.0 0.0 0.0 
Bosentan Hypercalcaemia 0.0 0.0 1.0 0.0 0.0 0.0 0.0 
Bosentan Hyperglycaemia 0.0 1.0 1.0 0.0 0.0 0.0 0.0 
Bosentan Hyperhidrosis 0.0 0.0 1.0 0.0 0.0 0.0 0.0 
Bosentan Hyperkalaemia 0.0 0.0 1.0 0.0 0.0 0.0 0.0 
Bosentan Hypersensitivity 0.0 0.0 1.0 1.0 0.0 0.0 0.0 
Bosentan Hypersomnia 0.0 0.0 1.0 0.0 0.0 0.0 0.0 
Bosentan Hypertension 0.0 0.0 1.0 0.0 0.0 0.0 0.0 
Bosentan Hypoacusis 0.0 0.0 1.0 0.0 0.0 0.0 0.0 
Bosentan Hypoaesthesia 0.0 0.0 1.0 0.0 0.0 0.0 0.0 
Bosentan Hypoglycaemia 1.0 0.0 1.0 0.0 0.0 0.0 0.0 
Bosentan Hypokalaemia 0.0 1.0 1.0 0.0 0.0 0.0 0.0 
Bosentan Hyponatraemia 0.0 0.0 1.0 0.0 0.0 0.0 0.0 
Bosentan Hypotension 1.0 1.0 1.0 0.0 0.0 0.0 0.0 
Bosentan Hypoxia 1.0 0.0 1.0 0.0 0.0 0.0 0.0 
Bosentan Ileus 1.0 0.0 0.0 0.0 0.0 0.0 0.0 
Bosentan Ill-defined disorder 0.0 0.0 1.0 0.0 0.0 0.0 0.0 
Bosentan Immune system disorder 0.0 0.0 1.0 0.0 0.0 0.0 0.0 
Bosentan Infection 1.0 0.0 1.0 0.0 0.0 0.0 0.0 
Bosentan Inflammation 0.0 0.0 1.0 0.0 0.0 0.0 0.0 
Bosentan Influenza 0.0 0.0 1.0 0.0 0.0 0.0 0.0 
Bosentan Influenza like illness 0.0 0.0 1.0 0.0 0.0 0.0 0.0 
Bosentan Insomnia 0.0 0.0 1.0 0.0 0.0 0.0 0.0 
Bosentan Interstitial lung disease 1.0 0.0 1.0 0.0 0.0 0.0 0.0 
Bosentan Intervertebral disc protrusion 0.0 0.0 1.0 0.0 0.0 0.0 0.0 
Bosentan Intestinal obstruction 1.0 0.0 1.0 0.0 0.0 0.0 0.0 
Bosentan Irritability 1.0 0.0 1.0 0.0 0.0 0.0 0.0 
Bosentan Ischaemia 0.0 0.0 1.0 0.0 0.0 0.0 0.0 
Bosentan Jaundice 0.0 0.0 1.0 0.0 0.0 0.0 0.0 
Bosentan Joint swelling 0.0 0.0 1.0 0.0 0.0 0.0 0.0 
Bosentan Laceration 1.0 0.0 1.0 0.0 0.0 0.0 0.0 
Bosentan Lethargy 1.0 0.0 1.0 0.0 0.0 0.0 0.0 
Bosentan Liver disorder 0.0 0.0 1.0 0.0 0.0 0.0 0.0 
Bosentan Liver function test abnormal 1.0 0.0 1.0 0.0 0.0 0.0 0.0 
Bosentan Liver function test increased 0.0 0.0 1.0 0.0 0.0 0.0 0.0 
Bosentan Local swelling 0.0 0.0 1.0 0.0 0.0 0.0 0.0 
Bosentan Localised infection 0.0 0.0 1.0 0.0 0.0 0.0 0.0 
Bosentan Loss of consciousness 1.0 0.0 1.0 0.0 0.0 0.0 0.0 
Bosentan Lower respiratory tract infection 1.0 0.0 0.0 0.0 0.0 0.0 0.0 
Bosentan Lung disorder 1.0 0.0 1.0 0.0 0.0 0.0 0.0 
Bosentan Lung infection 1.0 0.0 1.0 0.0 0.0 0.0 0.0 
Bosentan Lung neoplasm malignant 1.0 0.0 0.0 0.0 0.0 0.0 0.0 
Bosentan Lymphadenopathy 0.0 0.0 1.0 0.0 0.0 0.0 0.0 
Bosentan Lymphoma 0.0 0.0 1.0 0.0 0.0 0.0 0.0 
Bosentan Malaise 1.0 0.0 1.0 0.0 0.0 0.0 0.0 
Bosentan Malnutrition 1.0 0.0 0.0 0.0 0.0 0.0 0.0 
Bosentan Melaena 1.0 0.0 0.0 0.0 0.0 0.0 0.0 
Bosentan Memory impairment 0.0 0.0 1.0 0.0 0.0 0.0 0.0 
Bosentan Meningitis 0.0 0.0 1.0 0.0 0.0 0.0 0.0 
Bosentan Menorrhagia 0.0 0.0 1.0 0.0 0.0 0.0 0.0 
Bosentan Mental disorder 1.0 0.0 0.0 0.0 0.0 0.0 0.0 
Bosentan Mental status changes 1.0 0.0 1.0 0.0 0.0 0.0 0.0 
Bosentan Metabolic acidosis 1.0 0.0 0.0 0.0 0.0 0.0 0.0 
Bosentan Metastases to liver 1.0 0.0 0.0 0.0 0.0 0.0 0.0 
Bosentan Metastases to lung 1.0 0.0 0.0 0.0 0.0 0.0 0.0 
Bosentan Migraine 0.0 0.0 1.0 1.0 0.0 0.0 0.0 
Bosentan Mobility decreased 0.0 0.0 1.0 0.0 0.0 0.0 0.0 
Bosentan Movement disorder 0.0 0.0 1.0 0.0 0.0 0.0 0.0 
Bosentan Multiple fractures 0.0 0.0 1.0 0.0 0.0 0.0 0.0 
Bosentan Multiple organ dysfunction syndrome 1.0 0.0 0.0 0.0 0.0 0.0 0.0 
Bosentan Muscle spasms 0.0 0.0 1.0 0.0 0.0 0.0 0.0 
Bosentan Muscular weakness 0.0 0.0 1.0 0.0 0.0 0.0 0.0 
Bosentan Musculoskeletal chest pain 0.0 0.0 1.0 0.0 0.0 0.0 0.0 
Bosentan Musculoskeletal discomfort 0.0 0.0 1.0 0.0 0.0 0.0 0.0 
Bosentan Musculoskeletal disorder 0.0 0.0 0.0 1.0 0.0 0.0 0.0 
Bosentan Musculoskeletal pain 0.0 0.0 1.0 0.0 0.0 0.0 0.0 
Bosentan Musculoskeletal stiffness 0.0 0.0 1.0 0.0 0.0 0.0 0.0 
Bosentan Myalgia 0.0 0.0 1.0 0.0 0.0 0.0 0.0 
Bosentan Myocardial infarction 1.0 0.0 1.0 0.0 0.0 0.0 0.0 
Bosentan Myocardial ischaemia 0.0 0.0 1.0 0.0 0.0 0.0 0.0 
Bosentan Nasal congestion 0.0 0.0 1.0 0.0 0.0 0.0 0.0 
Bosentan Nasal dryness 0.0 0.0 1.0 0.0 0.0 0.0 0.0 
Bosentan Nasopharyngitis 1.0 0.0 1.0 0.0 0.0 0.0 0.0 
Bosentan Nausea 0.0 0.0 1.0 0.0 0.0 0.0 0.0 
Bosentan Neck pain 0.0 0.0 1.0 0.0 0.0 0.0 0.0 
Bosentan Neoplasm malignant 1.0 0.0 0.0 1.0 0.0 0.0 0.0 
Bosentan Nephrolithiasis 0.0 0.0 1.0 0.0 0.0 0.0 0.0 
Bosentan Nervous system disorder 1.0 0.0 1.0 0.0 0.0 0.0 0.0 
Bosentan Nervousness 0.0 0.0 1.0 0.0 0.0 0.0 0.0 
Bosentan Neuropathy peripheral 0.0 0.0 1.0 0.0 0.0 0.0 0.0 
Bosentan Neutropenia 0.0 0.0 1.0 0.0 0.0 0.0 0.0 
Bosentan Obstructive airways disorder 0.0 0.0 1.0 0.0 0.0 0.0 0.0 
Bosentan Ocular hyperaemia 0.0 0.0 1.0 0.0 0.0 0.0 0.0 
Bosentan Oedema 1.0 0.0 1.0 0.0 0.0 0.0 0.0 
Bosentan Oedema peripheral 1.0 0.0 1.0 0.0 0.0 0.0 0.0 
Bosentan Oesophagitis 0.0 0.0 1.0 0.0 0.0 0.0 0.0 
Bosentan Oropharyngeal pain 0.0 0.0 1.0 0.0 0.0 0.0 0.0 
Bosentan Orthostatic hypotension 0.0 0.0 1.0 0.0 0.0 0.0 0.0 
Bosentan Osteoarthritis 0.0 0.0 1.0 0.0 0.0 0.0 0.0 
Bosentan Osteomyelitis 0.0 0.0 1.0 1.0 0.0 0.0 0.0 
Bosentan Oxygen saturation decreased 1.0 0.0 1.0 0.0 0.0 0.0 0.0 
Bosentan Pain 0.0 0.0 1.0 0.0 0.0 0.0 0.0 
Bosentan Pain in extremity 0.0 0.0 1.0 0.0 0.0 0.0 0.0 
Bosentan Pain in jaw 0.0 0.0 1.0 0.0 0.0 0.0 0.0 
Bosentan Pallor 0.0 0.0 1.0 0.0 0.0 0.0 0.0 
Bosentan Palpitations 0.0 0.0 1.0 0.0 0.0 0.0 0.0 
Bosentan Pancreatitis 0.0 0.0 1.0 0.0 0.0 0.0 0.0 
Bosentan Pancytopenia 0.0 0.0 1.0 0.0 0.0 0.0 0.0 
Bosentan Panic attack 0.0 0.0 1.0 0.0 0.0 0.0 0.0 
Bosentan Paraesthesia 0.0 0.0 1.0 0.0 0.0 0.0 0.0 
Bosentan Pericardial effusion 1.0 1.0 1.0 0.0 0.0 0.0 0.0 
Bosentan Peripheral swelling 1.0 0.0 1.0 0.0 0.0 0.0 0.0 
Bosentan Peripheral vascular disorder 0.0 0.0 1.0 0.0 0.0 0.0 0.0 
Bosentan Peritonitis 0.0 0.0 1.0 0.0 0.0 0.0 0.0 
Bosentan Platelet count decreased 1.0 0.0 1.0 0.0 0.0 0.0 0.0 
Bosentan Pleural effusion 1.0 0.0 1.0 0.0 0.0 0.0 0.0 
Bosentan Pleurisy 0.0 0.0 1.0 0.0 0.0 0.0 0.0 
Bosentan Pneumonia 1.0 0.0 1.0 0.0 0.0 0.0 0.0 
Bosentan Pneumonia aspiration 1.0 0.0 1.0 0.0 0.0 0.0 0.0 
Bosentan Pneumonitis 0.0 0.0 1.0 0.0 0.0 0.0 0.0 
Bosentan Pneumothorax 0.0 0.0 1.0 0.0 0.0 0.0 0.0 
Bosentan Presyncope 0.0 0.0 1.0 0.0 0.0 0.0 0.0 
Bosentan Productive cough 1.0 0.0 1.0 0.0 0.0 0.0 0.0 
Bosentan Pruritus 0.0 0.0 1.0 0.0 0.0 0.0 0.0 
Bosentan Pulmonary alveolar haemorrhage 1.0 0.0 0.0 0.0 0.0 0.0 0.0 
Bosentan Pulmonary congestion 1.0 0.0 1.0 0.0 0.0 0.0 0.0 
Bosentan Pulmonary embolism 1.0 1.0 1.0 0.0 0.0 0.0 0.0 
Bosentan Pulmonary fibrosis 1.0 0.0 0.0 0.0 0.0 0.0 0.0 
Bosentan Pulmonary haemorrhage 1.0 0.0 1.0 0.0 0.0 0.0 0.0 
Bosentan Pulmonary hypertension 1.0 0.0 1.0 0.0 0.0 0.0 0.0 
Bosentan Pulmonary mass 1.0 0.0 0.0 0.0 0.0 0.0 0.0 
Bosentan Pulmonary oedema 1.0 1.0 1.0 0.0 0.0 0.0 0.0 
Bosentan Pyrexia 0.0 0.0 1.0 0.0 0.0 0.0 0.0 
Bosentan Rash 0.0 0.0 1.0 0.0 0.0 0.0 0.0 
Bosentan Rash pruritic 0.0 0.0 1.0 0.0 0.0 0.0 0.0 
Bosentan Raynaud's phenomenon 0.0 0.0 1.0 0.0 0.0 0.0 0.0 
Bosentan Rectal haemorrhage 0.0 0.0 1.0 0.0 0.0 0.0 0.0 
Bosentan Red blood cell count decreased 1.0 0.0 1.0 0.0 0.0 0.0 0.0 
Bosentan Renal disorder 1.0 0.0 1.0 0.0 0.0 0.0 0.0 
Bosentan Renal failure 1.0 0.0 1.0 0.0 0.0 0.0 0.0 
Bosentan Renal impairment 0.0 0.0 1.0 0.0 0.0 0.0 0.0 
Bosentan Respiratory arrest 1.0 0.0 0.0 0.0 0.0 0.0 0.0 
Bosentan Respiratory disorder 1.0 0.0 1.0 0.0 0.0 0.0 0.0 
Bosentan Respiratory distress 1.0 0.0 1.0 0.0 0.0 0.0 0.0 
Bosentan Respiratory failure 1.0 1.0 1.0 0.0 0.0 0.0 0.0 
Bosentan Respiratory tract congestion 0.0 0.0 1.0 0.0 0.0 0.0 0.0 
Bosentan Respiratory tract infection 1.0 0.0 1.0 0.0 0.0 0.0 0.0 
Bosentan Restless legs syndrome 0.0 0.0 1.0 0.0 0.0 0.0 0.0 
Bosentan Retching 0.0 0.0 1.0 0.0 0.0 0.0 0.0 
Bosentan Rheumatoid arthritis 0.0 0.0 1.0 0.0 0.0 0.0 0.0 
Bosentan Rhinorrhoea 0.0 0.0 1.0 0.0 1.0 0.0 0.0 
Bosentan Sciatica 0.0 0.0 1.0 0.0 0.0 0.0 0.0 
Bosentan Seizure 1.0 0.0 1.0 0.0 0.0 0.0 0.0 
Bosentan Sepsis 1.0 0.0 1.0 0.0 0.0 0.0 0.0 
Bosentan Septic shock 1.0 1.0 1.0 0.0 0.0 0.0 0.0 
Bosentan Sinus congestion 0.0 0.0 1.0 0.0 0.0 0.0 0.0 
Bosentan Sinus disorder 1.0 0.0 1.0 0.0 0.0 0.0 0.0 
Bosentan Sinusitis 0.0 0.0 1.0 0.0 0.0 0.0 0.0 
Bosentan Skin discolouration 0.0 0.0 1.0 0.0 0.0 0.0 0.0 
Bosentan Skin disorder 0.0 0.0 1.0 0.0 0.0 0.0 0.0 
Bosentan Skin infection 0.0 0.0 1.0 0.0 0.0 0.0 0.0 
Bosentan Skin lesion 0.0 0.0 1.0 0.0 0.0 0.0 0.0 
Bosentan Skin ulcer 1.0 0.0 1.0 0.0 0.0 0.0 0.0 
Bosentan Sleep apnoea syndrome 1.0 0.0 1.0 0.0 0.0 0.0 0.0 
Bosentan Sleep disorder 0.0 0.0 1.0 0.0 0.0 0.0 0.0 
Bosentan Small intestinal obstruction 0.0 0.0 1.0 0.0 0.0 0.0 0.0 
Bosentan Sneezing 0.0 0.0 1.0 0.0 0.0 0.0 0.0 
Bosentan Somnolence 1.0 0.0 1.0 0.0 0.0 0.0 0.0 
Bosentan Speech disorder 0.0 0.0 1.0 0.0 0.0 0.0 0.0 
Bosentan Spinal compression fracture 0.0 0.0 1.0 0.0 0.0 0.0 0.0 
Bosentan Spinal fracture 0.0 0.0 1.0 0.0 0.0 0.0 0.0 
Bosentan Splenomegaly 1.0 0.0 0.0 0.0 0.0 0.0 0.0 
Bosentan Staphylococcal infection 0.0 1.0 1.0 0.0 0.0 0.0 0.0 
Bosentan Stomatitis 0.0 0.0 1.0 0.0 0.0 0.0 0.0 
Bosentan Stress 0.0 0.0 1.0 1.0 0.0 0.0 0.0 
Bosentan Subdural haematoma 1.0 0.0 1.0 0.0 0.0 0.0 0.0 
Bosentan Sudden death 1.0 0.0 0.0 0.0 0.0 0.0 0.0 
Bosentan Suicidal ideation 0.0 0.0 1.0 0.0 0.0 0.0 0.0 
Bosentan Suicide attempt 0.0 0.0 1.0 0.0 0.0 0.0 0.0 
Bosentan Supraventricular tachycardia 1.0 1.0 1.0 0.0 0.0 0.0 0.0 
Bosentan Swelling 0.0 0.0 1.0 0.0 0.0 0.0 0.0 
Bosentan Swelling face 0.0 0.0 1.0 0.0 0.0 0.0 0.0 
Bosentan Syncope 1.0 0.0 1.0 0.0 0.0 0.0 0.0 
Bosentan Systemic lupus erythematosus 0.0 0.0 1.0 0.0 0.0 0.0 0.0 
Bosentan Tachycardia 0.0 1.0 1.0 0.0 0.0 0.0 0.0 
Bosentan Tachypnoea 1.0 0.0 1.0 0.0 0.0 0.0 0.0 
Bosentan Thirst 0.0 0.0 1.0 0.0 0.0 0.0 0.0 
Bosentan Throat irritation 0.0 0.0 1.0 0.0 0.0 0.0 0.0 
Bosentan Throat tightness 0.0 0.0 1.0 0.0 0.0 0.0 0.0 
Bosentan Thrombocytopenia 1.0 0.0 0.0 0.0 0.0 0.0 0.0 
Bosentan Thrombosis 0.0 0.0 1.0 0.0 0.0 0.0 0.0 
Bosentan Tinnitus 0.0 0.0 1.0 0.0 0.0 0.0 0.0 
Bosentan Toothache 0.0 0.0 1.0 0.0 0.0 0.0 0.0 
Bosentan Transient ischaemic attack 0.0 0.0 1.0 0.0 0.0 0.0 0.0 
Bosentan Tremor 0.0 0.0 1.0 0.0 0.0 0.0 0.0 
Bosentan Troponin increased 0.0 0.0 1.0 0.0 0.0 0.0 0.0 
Bosentan Ulcer 0.0 0.0 1.0 0.0 0.0 0.0 0.0 
Bosentan Unevaluable event 0.0 0.0 1.0 0.0 0.0 0.0 0.0 
Bosentan Unresponsive to stimuli 1.0 0.0 1.0 0.0 0.0 0.0 0.0 
Bosentan Upper limb fracture 0.0 0.0 1.0 0.0 0.0 0.0 0.0 
Bosentan Upper respiratory tract infection 0.0 0.0 1.0 0.0 0.0 0.0 0.0 
Bosentan Urinary retention 0.0 0.0 1.0 0.0 0.0 0.0 0.0 
Bosentan Urinary tract infection 1.0 0.0 1.0 0.0 0.0 0.0 0.0 
Bosentan Varicose vein 0.0 0.0 1.0 0.0 0.0 0.0 0.0 
Bosentan Ventricular arrhythmia 0.0 0.0 1.0 0.0 0.0 0.0 0.0 
Bosentan Ventricular tachycardia 1.0 0.0 1.0 0.0 0.0 0.0 0.0 
Bosentan Vertigo 0.0 0.0 1.0 0.0 0.0 0.0 0.0 
Bosentan Viral infection 0.0 0.0 1.0 0.0 0.0 0.0 0.0 
Bosentan Vision blurred 0.0 0.0 1.0 0.0 0.0 0.0 0.0 
Bosentan Visual impairment 0.0 0.0 1.0 0.0 0.0 0.0 0.0 
Bosentan Vomiting 0.0 0.0 1.0 0.0 1.0 0.0 0.0 
Bosentan Weight decreased 0.0 0.0 1.0 0.0 0.0 0.0 0.0 
Bosentan Weight increased 0.0 0.0 1.0 1.0 0.0 0.0 0.0 
Bosentan Wheezing 0.0 0.0 1.0 0.0 0.0 0.0 0.0 
Bosentan White blood cell count decreased 0.0 0.0 1.0 0.0 0.0 0.0 0.0 
Bosentan White blood cell count increased 1.0 0.0 1.0 0.0 0.0 0.0 0.0 
Bosutinib Acute kidney injury 0.0 0.0 1.0 0.0 0.0 0.0 0.0 
Bosutinib Cardiac failure 0.0 0.0 1.0 0.0 0.0 0.0 0.0 
Bosutinib Cellulitis 0.0 0.0 1.0 0.0 0.0 0.0 0.0 
Bosutinib Death 1.0 0.0 0.0 0.0 0.0 0.0 0.0 
Bosutinib Drug intolerance 0.0 0.0 0.0 0.0 0.0 0.0 1.0 
Bosutinib Gastroenteritis 0.0 0.0 1.0 0.0 0.0 0.0 0.0 
Bosutinib Myocardial infarction 1.0 0.0 0.0 0.0 0.0 0.0 0.0 
Bosutinib Neoplasm progression 0.0 0.0 0.0 0.0 0.0 0.0 1.0 
Bosutinib Pancytopenia 0.0 0.0 0.0 0.0 0.0 0.0 1.0 
Bosutinib Sepsis 1.0 0.0 0.0 0.0 0.0 0.0 0.0 
Bosutinib monohydrate Acute kidney injury 1.0 0.0 0.0 0.0 0.0 0.0 0.0 
Bosutinib monohydrate Anaemia 0.0 0.0 1.0 0.0 0.0 0.0 0.0 
Bosutinib monohydrate Asthenia 0.0 0.0 1.0 0.0 0.0 0.0 0.0 
Bosutinib monohydrate Blood creatinine increased 0.0 0.0 1.0 0.0 0.0 0.0 0.0 
Bosutinib monohydrate Bronchitis 0.0 0.0 1.0 0.0 0.0 0.0 0.0 
Bosutinib monohydrate Chest pain 0.0 0.0 1.0 0.0 0.0 0.0 0.0 
Bosutinib monohydrate Cough 0.0 0.0 1.0 0.0 0.0 0.0 0.0 
Bosutinib monohydrate Dehydration 0.0 0.0 1.0 0.0 0.0 0.0 0.0 
Bosutinib monohydrate Dyspnoea 0.0 0.0 1.0 0.0 0.0 0.0 0.0 
Bosutinib monohydrate Fluid retention 0.0 0.0 1.0 0.0 0.0 0.0 0.0 
Bosutinib monohydrate Gastritis 0.0 0.0 1.0 0.0 0.0 0.0 0.0 
Bosutinib monohydrate Gastrointestinal haemorrhage 0.0 0.0 1.0 0.0 0.0 0.0 0.0 
Bosutinib monohydrate Influenza 0.0 0.0 1.0 0.0 0.0 0.0 0.0 
Bosutinib monohydrate Neutropenia 0.0 0.0 0.0 0.0 0.0 0.0 1.0 
Bosutinib monohydrate Pleural effusion 0.0 0.0 1.0 0.0 0.0 0.0 0.0 
Bosutinib monohydrate Pneumonia 0.0 0.0 1.0 0.0 0.0 0.0 0.0 
Bosutinib monohydrate Pyrexia 0.0 0.0 1.0 0.0 0.0 0.0 0.0 
Bosutinib monohydrate Renal failure 0.0 0.0 1.0 0.0 0.0 0.0 0.0 
Bosutinib monohydrate Respiratory failure 1.0 0.0 0.0 0.0 0.0 0.0 0.0 
Bosutinib monohydrate Vomiting 0.0 0.0 1.0 0.0 0.0 0.0 0.0 
Brexpiprazole Anxiety 0.0 0.0 0.0 1.0 0.0 0.0 0.0 
Brexpiprazole Blood creatine phosphokinase increased 1.0 0.0 0.0 0.0 0.0 0.0 0.0 
Brexpiprazole Blood glucose increased 0.0 0.0 0.0 0.0 0.0 0.0 1.0 
Brexpiprazole Completed suicide 1.0 0.0 0.0 0.0 0.0 0.0 0.0 
Brexpiprazole Crying 0.0 0.0 0.0 0.0 0.0 0.0 1.0 
Brexpiprazole Death 1.0 0.0 0.0 0.0 0.0 0.0 0.0 
Brexpiprazole Dehydration 0.0 0.0 1.0 0.0 0.0 0.0 0.0 
Brexpiprazole Dizziness 0.0 0.0 0.0 0.0 0.0 0.0 1.0 
Brexpiprazole Dysphagia 0.0 0.0 0.0 0.0 0.0 0.0 1.0 
Brexpiprazole Dyspnoea 0.0 0.0 0.0 0.0 0.0 0.0 1.0 
Brexpiprazole Feeling abnormal 0.0 0.0 0.0 1.0 0.0 0.0 0.0 
Brexpiprazole Fracture 0.0 0.0 1.0 0.0 0.0 0.0 0.0 
Brexpiprazole Headache 0.0 0.0 0.0 1.0 0.0 0.0 0.0 
Brexpiprazole Hypersensitivity 0.0 0.0 0.0 0.0 0.0 0.0 1.0 
Brexpiprazole Hypertension 0.0 0.0 0.0 1.0 0.0 0.0 0.0 
Brexpiprazole Mania 0.0 0.0 1.0 0.0 0.0 0.0 0.0 
Brexpiprazole Pruritus 0.0 0.0 0.0 0.0 0.0 0.0 1.0 
Brexpiprazole Pyrexia 1.0 0.0 0.0 0.0 0.0 0.0 0.0 
Brexpiprazole Salivary hypersecretion 0.0 0.0 1.0 0.0 0.0 0.0 0.0 
Brexpiprazole Seizure 0.0 0.0 0.0 0.0 0.0 0.0 1.0 
Brexpiprazole Somnolence 0.0 0.0 0.0 0.0 0.0 0.0 1.0 
Brexpiprazole Suicidal ideation 0.0 0.0 0.0 0.0 0.0 0.0 1.0 
Brexpiprazole Swollen tongue 0.0 0.0 0.0 0.0 0.0 0.0 1.0 
Brexpiprazole Tardive dyskinesia 0.0 0.0 0.0 1.0 0.0 0.0 0.0 
Brexpiprazole Weight increased 0.0 0.0 0.0 0.0 0.0 0.0 1.0 
Brigatinib Amylase increased 0.0 0.0 0.0 0.0 0.0 0.0 1.0 
Brigatinib Asthenia 1.0 0.0 0.0 0.0 0.0 0.0 0.0 
Brigatinib Back pain 0.0 0.0 0.0 0.0 0.0 0.0 1.0 
Brigatinib Blood creatine phosphokinase increased 0.0 0.0 0.0 0.0 0.0 0.0 1.0 
Brigatinib Chills 0.0 0.0 1.0 0.0 0.0 0.0 0.0 
Brigatinib Death 1.0 0.0 0.0 0.0 0.0 0.0 0.0 
Brigatinib Depression 0.0 0.0 0.0 0.0 0.0 0.0 1.0 
Brigatinib Disease progression 1.0 0.0 0.0 0.0 0.0 0.0 0.0 
Brigatinib Dry mouth 0.0 0.0 0.0 0.0 0.0 0.0 1.0 
Brigatinib Dyspnoea 1.0 0.0 0.0 0.0 0.0 0.0 0.0 
Brigatinib Fatigue 1.0 0.0 0.0 0.0 0.0 0.0 0.0 
Brigatinib Insomnia 0.0 0.0 0.0 0.0 0.0 0.0 1.0 
Brigatinib Interstitial lung disease 1.0 0.0 0.0 0.0 0.0 0.0 0.0 
Brigatinib Lung disorder 0.0 0.0 1.0 0.0 0.0 0.0 0.0 
Brigatinib Lung neoplasm malignant 1.0 0.0 0.0 0.0 0.0 0.0 0.0 
Brigatinib Malignant neoplasm progression 0.0 0.0 0.0 0.0 0.0 0.0 1.0 
Brigatinib Memory impairment 0.0 0.0 0.0 0.0 0.0 0.0 1.0 
Brigatinib Metastases to central nervous system 1.0 0.0 0.0 0.0 0.0 0.0 1.0 
Brigatinib Nausea 0.0 0.0 1.0 0.0 0.0 0.0 0.0 
Brigatinib Neoplasm progression 1.0 0.0 0.0 0.0 0.0 0.0 1.0 
Brigatinib Pain 1.0 0.0 0.0 0.0 0.0 0.0 0.0 
Brigatinib Peripheral swelling 0.0 0.0 1.0 0.0 0.0 0.0 0.0 
Brigatinib Photosensitivity reaction 0.0 0.0 0.0 0.0 0.0 0.0 1.0 
Brigatinib Pneumonia 1.0 0.0 1.0 0.0 0.0 0.0 0.0 
Brigatinib Pneumonitis 0.0 0.0 1.0 0.0 0.0 0.0 0.0 
Brigatinib Pyrexia 0.0 0.0 1.0 0.0 0.0 0.0 0.0 
Brigatinib Skin exfoliation 0.0 0.0 0.0 0.0 0.0 0.0 1.0 
Brigatinib Sleep disorder 0.0 0.0 0.0 0.0 0.0 0.0 1.0 
Brigatinib Somnolence 0.0 0.0 0.0 0.0 0.0 0.0 1.0 
Brigatinib Vomiting 0.0 0.0 1.0 0.0 0.0 0.0 0.0 
Brimonidine tartrate Blepharitis 0.0 0.0 0.0 0.0 0.0 0.0 1.0 
Brimonidine tartrate Bradycardia 0.0 0.0 1.0 0.0 0.0 0.0 0.0 
Brimonidine tartrate Burning sensation 0.0 0.0 0.0 0.0 0.0 0.0 1.0 
Brimonidine tartrate Conjunctivitis 0.0 0.0 0.0 0.0 0.0 0.0 1.0 
Brimonidine tartrate Dry eye 0.0 0.0 0.0 0.0 0.0 0.0 1.0 
Brimonidine tartrate Dyspnoea 0.0 0.0 0.0 0.0 0.0 0.0 1.0 
Brimonidine tartrate Erythema 0.0 0.0 0.0 1.0 0.0 0.0 1.0 
Brimonidine tartrate Eye irritation 0.0 0.0 0.0 0.0 0.0 0.0 1.0 
Brimonidine tartrate Eye pain 0.0 0.0 0.0 0.0 0.0 0.0 1.0 
Brimonidine tartrate Eye pruritus 0.0 0.0 0.0 0.0 0.0 0.0 1.0 
Brimonidine tartrate Headache 0.0 0.0 0.0 0.0 0.0 0.0 1.0 
Brimonidine tartrate Hypersensitivity 0.0 0.0 0.0 1.0 0.0 0.0 1.0 
Brimonidine tartrate Hypotension 0.0 1.0 0.0 0.0 0.0 0.0 0.0 
Brimonidine tartrate Hypothermia 0.0 1.0 0.0 0.0 0.0 0.0 0.0 
Brimonidine tartrate Hypotonia 0.0 1.0 1.0 0.0 0.0 0.0 0.0 
Brimonidine tartrate Lacrimation increased 0.0 0.0 0.0 0.0 0.0 0.0 1.0 
Brimonidine tartrate Nausea 0.0 0.0 1.0 0.0 0.0 0.0 0.0 
Brimonidine tartrate Ocular hyperaemia 0.0 0.0 0.0 0.0 0.0 0.0 1.0 
Brimonidine tartrate Respiratory depression 0.0 1.0 0.0 0.0 0.0 0.0 0.0 
Brimonidine tartrate Somnolence 0.0 1.0 0.0 0.0 0.0 0.0 0.0 
Brimonidine tartrate Vision blurred 0.0 0.0 0.0 0.0 0.0 0.0 1.0 
Brimonidine tartrate Visual acuity reduced 0.0 0.0 0.0 1.0 0.0 0.0 0.0 
Brimonidine tartrate Visual impairment 0.0 0.0 0.0 0.0 0.0 0.0 1.0 
Brinzolamide Arrhythmia 0.0 0.0 0.0 0.0 0.0 0.0 1.0 
Brinzolamide Asthenia 0.0 0.0 0.0 0.0 0.0 0.0 1.0 
Brinzolamide Blindness 0.0 0.0 0.0 0.0 0.0 0.0 1.0
[truncated: 2,984,597 more chars]
