# Supplementary material for: Identifying the serious clinical outcomes of adverse reactions to drugs by a multi-task deep learning framework
Source: Commun Biol. 2023 Aug 24;6:870. doi: 10.1038/s42003-023-05243-w (PMC10449791; doi:10.1038/s42003-023-05243-w)
Supplement: Supplementary file 6 — Supplementary Data 4 [file 42003_2023_5243_MOESM6_ESM.xlsx]

## Sheet: Sheet1
ADR_name	Descriptor
Abasia	08.01.02.007,17.02.05.035
Abdominal discomfort	07.01.06.001
Abdominal distension	07.01.04.001
Abdominal pain	07.01.05.002
Abdominal pain lower	07.01.05.010
Abdominal pain upper	07.01.05.003
Abdominal tenderness	07.01.05.004
Abnormal dreams	17.15.02.001,19.02.03.001
Abnormal faeces	07.01.03.001
Abortion spontaneous	18.01.04.001
Abscess	11.01.08.001
Accommodation disorder	06.02.04.001
Acidosis	14.01.03.002
Acne	23.02.01.001
Acute coronary syndrome	02.02.02.015,24.04.04.011
Acute generalised exanthematous pustulosis	12.03.01.005,23.03.10.002
Acute hepatic failure	09.01.03.001
Acute kidney injury	20.01.03.016
Acute myeloid leukaemia	01.10.05.001,16.01.05.001
Acute myocardial infarction	02.02.02.001,24.04.04.001
Acute pulmonary oedema	02.05.02.004,22.01.03.005
Acute respiratory distress syndrome	22.01.03.001
Acute respiratory failure	14.01.04.004,22.02.06.001
Affect lability	19.04.01.001
Ageusia	07.14.03.003,17.02.07.001
Aggression	19.05.01.001
Agitation	17.02.05.012,19.06.02.001
Agranulocytosis	01.02.03.001
Akathisia	17.01.02.002,19.06.02.006
Alanine aminotransferase increased	13.03.01.003
Albuminuria	20.02.01.001
Alopecia	23.02.02.001
Altered state of consciousness	17.02.04.001,19.07.01.003
Amblyopia	06.02.01.001
Amenorrhoea	05.05.01.002,21.01.02.001
Amnesia	17.03.02.001,19.20.01.001
Amylase increased	13.05.01.009
Anaemia	01.03.02.001
Anal incontinence	07.01.06.029,17.05.01.021
Anaphylactic reaction	10.01.07.001,24.06.03.006
Anaphylactic shock	10.01.07.002,24.06.02.004
Anaphylactoid reaction	10.01.07.003,24.06.03.007
Anger	19.04.02.001
Angina pectoris	02.02.02.002,24.04.04.002
Angioedema	10.01.05.009,23.04.01.001
Angiopathy	24.03.02.007
Anorectal discomfort	07.03.03.003
Anorectal disorder	07.03.01.001
Anuria	20.01.03.002
Anxiety	19.06.02.002
Apathy	19.04.04.002
Aphasia	17.02.03.001,19.21.01.001
Aphthous ulcer	07.05.06.002
Aplastic anaemia	01.03.03.002
Apnoea	22.02.01.001
Appendicitis	07.19.01.001,11.01.07.001
Appetite disorder	14.03.01.004,19.09.01.002
Arrhythmia	02.03.02.001
Arrhythmia supraventricular	02.03.03.001
Arthralgia	15.01.02.001
Arthritis	15.01.01.001
Arthropathy	15.01.01.003
Ascites	02.05.04.002,07.07.01.001,09.01.05.003
Aspartate aminotransferase increased	13.03.01.006
Asphyxia	12.01.08.011,22.02.02.001
Aspiration	22.02.07.007
Asthenia	08.01.01.001
Asthma	10.01.03.010,22.03.01.002
Ataxia	08.01.02.004,17.02.02.001
Atelectasis	22.01.02.001
Atrial fibrillation	02.03.03.002
Atrial flutter	02.03.03.003
Atrial septal defect	02.04.02.009,03.07.02.002
Atrioventricular block	02.03.01.002
Atrioventricular block complete	02.03.01.003
Atrioventricular block first degree	02.03.01.004
Atrioventricular block second degree	02.03.01.005
Azotaemia	20.01.01.001
Back pain	15.03.04.005
Bacteraemia	11.01.11.001
Bacterial infection	11.02.01.005
Balance disorder	17.02.02.007
Basal cell carcinoma	16.03.02.001,23.08.02.001
Bladder pain	20.02.02.001
Blepharitis	06.04.04.001,23.03.04.012
Blindness	06.02.02.001,17.17.01.003
Blister	12.01.06.002,23.03.01.001
Blood albumin decreased	13.09.01.001
Blood alkaline phosphatase increased	13.04.02.004
Blood bilirubin increased	13.03.01.008
Blood cholesterol increased	13.12.01.002
Blood count abnormal	13.01.07.001
Blood creatine phosphokinase increased	13.04.01.001
Blood creatinine increased	13.13.01.004
Blood disorder	01.05.01.004
Blood glucose decreased	13.02.02.001
Blood glucose increased	13.02.02.002
Blood lactate dehydrogenase increased	13.04.02.002
Blood magnesium decreased	13.11.01.008
Blood potassium decreased	13.11.01.010
Blood potassium increased	13.11.01.011
Blood pressure abnormal	13.14.03.001
Blood pressure decreased	13.14.03.002
Blood pressure fluctuation	24.06.01.002
Blood pressure increased	13.14.03.005
Blood sodium decreased	13.11.01.012
Blood triglycerides increased	13.12.03.001
Blood urea increased	13.13.01.006
Blood uric acid increased	13.02.04.001
Blood urine present	13.13.02.002
Body temperature decreased	13.15.01.010
Body temperature increased	13.15.01.001
Bone disorder	15.02.04.004
Bone marrow failure	01.03.03.005
Bone pain	15.02.01.001
Bradycardia	02.03.02.002
Bradyphrenia	17.03.03.004,19.10.03.002
Brain injury	17.11.01.003,19.07.03.007
Brain oedema	12.01.10.010,17.07.02.003
Breast cancer	16.10.01.001,21.05.01.003
Breast disorder	21.05.04.004
Breast enlargement	21.05.04.001
Breast pain	21.05.05.003
Bronchitis	11.01.09.001,22.07.01.001
Bronchospasm	10.01.03.012,22.03.01.004
Bundle branch block	02.03.01.009
Burning sensation	08.01.09.029,17.02.06.001
Bursitis	15.04.01.001
C-reactive protein increased	13.09.01.007
Cachexia	08.01.01.009,14.03.02.001,16.32.03.011
Candida infection	11.03.03.021
Cardiac arrest	02.03.04.001
Cardiac disorder	02.01.01.003
Cardiac failure	02.05.01.001
Cardiac failure acute	02.05.01.005
Cardiac failure congestive	02.05.01.002
Cardiac murmur	13.14.01.001
Cardiac tamponade	02.06.01.001
Cardio-respiratory arrest	02.03.04.002,22.02.06.007
Cardiogenic shock	02.05.01.003,24.06.02.006
Cardiomegaly	02.04.02.001
Cardiomyopathy	02.04.01.001
Cardiopulmonary failure	02.05.01.004,22.02.06.004
Cardiotoxicity	02.01.01.002,12.03.01.007
Cardiovascular disorder	02.01.01.001,24.03.02.009
Carpal tunnel syndrome	17.09.02.001
Cataract	06.06.01.001
Catatonia	19.11.01.001
Cellulitis	11.02.01.001,23.09.01.001
Cerebral haemorrhage	17.08.01.003,24.07.04.001
Cerebral infarction	17.08.01.004,24.04.06.002
Cerebral ischaemia	17.08.01.005,24.04.06.003
Cerebrovascular accident	17.08.01.007,24.03.05.001
Cerebrovascular disorder	17.08.02.002,24.03.05.002
Cheilitis	07.05.01.001,23.03.03.025
Chest discomfort	02.02.02.009,08.01.08.019,22.02.08.001
Chest pain	02.02.02.011,08.01.08.002,22.02.08.003
Chills	08.01.09.001,15.05.03.016
Choking	22.02.05.001
Cholangitis	09.02.01.002
Cholecystitis	09.03.01.001
Cholecystitis acute	09.03.01.003
Cholelithiasis	09.03.01.002
Cholestasis	09.01.01.001
Chromaturia	20.02.01.002
Chronic kidney disease	20.01.03.017
Chronic obstructive pulmonary disease	22.03.01.007
Circulatory collapse	24.06.02.001
Clostridium difficile colitis	07.19.01.004,11.02.02.004
Clostridium difficile infection	11.02.02.009
Coagulopathy	01.01.02.001
Cognitive disorder	17.03.03.003,19.21.02.001
Cold sweat	08.01.03.024,23.02.03.002
Colitis	07.08.01.001
Colitis ischaemic	07.08.01.004,24.04.08.012
Colitis ulcerative	07.08.01.005,10.02.01.004
Colon cancer	07.21.01.001,16.13.01.001
Coma	17.02.09.001
Completed suicide	08.04.01.010,19.12.01.001
Confusional state	17.02.03.005,19.13.01.001
Congestive cardiomyopathy	02.04.01.003
Conjunctival hyperaemia	06.04.01.004
Conjunctivitis	06.04.01.002,11.01.06.012
Connective tissue disorder	15.06.01.006
Constipation	07.02.02.001
Contusion	12.01.06.001,15.03.01.008,23.03.11.002,24.07.06.001
Coordination abnormal	17.02.02.004
Coronary artery disease	02.02.01.001,24.04.04.006
Cough	22.02.03.001
Crohn's disease	07.08.01.015,10.02.01.005
Crying	08.01.03.005,12.02.11.001,17.02.05.013,19.04.02.002
Cyanosis	02.01.02.002,22.02.02.007,24.03.01.007
Cyst	08.03.05.001,16.02.02.002
Cystitis	11.01.14.001,20.03.02.002
Deafness	04.02.01.001
Death	08.04.01.001
Decreased appetite	08.01.09.028,14.03.01.005
Decubitus ulcer	23.03.11.006
Deep vein thrombosis	24.01.02.003
Dehydration	14.05.05.001
Delirium	19.13.02.001
Delusion	19.10.01.001
Dementia	17.03.01.001,19.20.02.001
Dental caries	07.09.01.001
Depersonalisation/derealisation disorder	19.14.01.004
Depressed level of consciousness	17.02.04.002
Depressed mood	19.15.02.001
Depression	19.15.01.001
Dermatitis	23.03.04.002
Dermatitis allergic	10.01.03.014,23.03.04.003
Dermatitis bullous	23.03.01.002
Dermatitis contact	10.01.01.003,12.03.01.040,23.03.04.004
Dermatitis exfoliative	10.01.01.004,23.03.07.001
Diabetes mellitus	05.06.01.001,14.06.01.001
Diabetic ketoacidosis	05.07.03.001,14.07.03.001
Diarrhoea	07.02.01.001
Diarrhoea haemorrhagic	07.02.01.002,24.07.02.004
Diplopia	06.02.06.002,17.17.01.005
Discomfort	08.01.08.003
Disease progression	08.01.03.038
Disease recurrence	08.01.03.050
Disorientation	17.02.05.015,19.13.01.002
Disseminated intravascular coagulation	01.01.02.002,24.01.01.010
Disturbance in attention	17.03.03.001,19.21.02.002
Disturbance in sexual arousal	19.08.04.003
Diverticulitis	07.10.02.001,11.01.07.003
Dizziness	02.01.02.004,17.02.05.003,24.06.02.007
Dizziness postural	02.01.02.005,17.02.05.004,24.06.02.008
Drug abuse	19.07.02.010
Drug dependence	19.07.02.009
Drug eruption	08.01.06.015,10.01.01.005,23.03.05.001
Drug hypersensitivity	10.01.01.001
Drug interaction	08.06.03.001
Drug intolerance	08.06.01.013
Drug reaction with eosinophilia and systemic symptoms	10.01.01.021,23.03.05.005
Drug resistance	08.06.01.005
Drug withdrawal syndrome	08.06.02.004,19.07.02.011
Drug-induced liver injury	09.01.07.023,12.03.01.044
Dry eye	06.08.02.001
Dry mouth	07.06.01.002
Dry skin	23.03.03.001
Dry throat	07.06.01.005,22.02.05.004
Duodenal ulcer	07.04.02.002
Dysaesthesia	17.02.06.003
Dysarthria	17.02.08.001,19.19.03.001
Dysgeusia	07.14.03.001,17.02.07.003
Dyskinesia	17.01.02.006
Dysmenorrhoea	21.01.01.002
Dyspepsia	07.01.02.001
Dysphagia	07.01.06.003
Dysphonia	17.02.08.004,19.19.03.002,22.02.05.005
Dysphoria	19.04.02.004
Dyspnoea	02.01.03.002,22.02.01.004
Dyspnoea exertional	02.01.03.003,22.02.01.005
Dysstasia	17.02.02.012
Dystonia	17.01.03.001
Dysuria	20.02.02.002
Ear disorder	04.03.01.001
Ear infection	04.03.01.006,11.01.05.001
Ear pain	04.03.01.003
Eating disorder	14.03.01.008,19.09.01.008
Ecchymosis	01.01.03.001,23.06.01.001,24.07.06.002
Eczema	23.03.04.006
Ejection fraction decreased	13.14.02.003
Electrocardiogram QT prolonged	13.14.05.004
Electrocardiogram abnormal	13.14.05.001
Electrolyte imbalance	14.05.01.002
Embolism	24.01.01.009
Embolism venous	24.01.01.003
Emotional disorder	19.04.02.005
Emotional distress	19.04.02.008
Encephalitis	11.01.03.008,17.06.05.001
Encephalopathy	17.13.02.001
Endocrine disorder	05.09.01.001
Enteritis	07.08.03.002
Enterocolitis	07.08.03.003
Eosinophilia	01.02.04.001
Epigastric discomfort	07.01.02.004
Epilepsy	17.12.03.002
Epistaxis	22.04.03.001,24.07.01.005
Erectile dysfunction	19.08.04.001,21.03.01.007
Eructation	07.01.02.003
Erythema	23.03.06.001
Erythema multiforme	10.01.03.015,23.03.01.003
Euphoric mood	19.04.02.006
Extrapyramidal disorder	17.01.02.007
Extrasystoles	02.03.02.003
Extravasation	08.01.03.008
Eye disorder	06.08.03.001
Eye haemorrhage	06.07.02.001,24.07.05.002
Eye irritation	06.04.05.003
Eye pain	06.08.03.002
Eye pruritus	06.04.05.006
Eye swelling	06.08.03.003
Eyelid oedema	06.04.04.004,10.01.05.001,23.04.01.003
Face oedema	08.01.07.003,10.01.05.002,23.04.01.004
Facial paralysis	17.04.03.008
Faecaloma	07.01.03.004
Faeces discoloured	07.01.03.002
Failure to thrive	14.03.02.008,18.04.01.003,19.07.05.001
Fatigue	08.01.01.002
Fear	19.06.03.001
Febrile neutropenia	01.02.03.002,08.05.02.004
Feeding disorder	14.03.02.003,19.09.01.003
Feeling abnormal	08.01.09.014
Feeling cold	08.01.09.008
Feeling hot	08.01.09.009
Feeling jittery	08.01.09.016
Femur fracture	12.04.01.003,15.08.03.003
Flank pain	08.01.08.007,15.03.04.003,20.02.03.006
Flat affect	19.04.01.004
Flatulence	07.01.04.002
Fluid overload	02.05.04.004,14.05.06.001
Fluid retention	14.05.06.002,20.01.02.003
Flushing	08.01.03.025,23.06.05.003,24.03.01.002
Foetal death	08.04.01.011,18.01.02.003
Foetal growth restriction	18.03.01.002
Folliculitis	11.01.12.018,23.09.04.007
Fracture	12.04.02.001,15.08.02.001
Frequent bowel movements	07.02.04.002
Full blood count decreased	13.01.07.006
Fungal infection	11.03.05.001
Fungal skin infection	11.03.05.002,23.09.02.001
Furuncle	11.02.05.008,23.09.01.004
Gait disturbance	08.01.02.002,17.02.05.016
Galactorrhoea	05.03.04.002,21.05.02.002
Gallbladder disorder	09.03.02.001
Gamma-glutamyltransferase increased	13.03.01.011
Gastric cancer	07.21.02.001,16.13.03.001
Gastric disorder	07.11.01.003
Gastric haemorrhage	07.12.01.001,24.07.02.007
Gastric ulcer	07.04.03.002
Gastritis	07.08.02.001
Gastroenteritis	07.19.03.001,11.01.07.004
Gastroenteritis viral	07.19.03.005,11.05.04.005
Gastrointestinal disorder	07.11.01.001
Gastrointestinal haemorrhage	07.12.02.001,24.07.02.009
Gastrointestinal pain	07.01.05.005
Gastrooesophageal reflux disease	07.02.02.003
Generalised oedema	08.01.07.004,14.05.06.007
Generalised tonic-clonic seizure	17.12.01.002
Gingival bleeding	07.09.07.001,24.07.02.010
Gingivitis	07.09.03.003,11.01.04.013
Glaucoma	06.03.01.002
Glossitis	07.14.01.001
Glossodynia	07.14.02.001
Glycosuria	20.02.01.005
Gout	14.09.01.001,15.01.06.001
Granulocytopenia	01.02.03.003
Gynaecomastia	05.05.02.003,21.05.04.003
Haematemesis	07.12.02.002,24.07.02.011
Haematochezia	07.12.02.003,24.07.02.012
Haematocrit decreased	13.01.05.001
Haematoma	24.07.01.001
Haematuria	20.02.01.006,24.07.01.047
Haemodynamic instability	24.03.02.006
Haemoglobin decreased	13.01.05.003
Haemolysis	01.06.04.002
Haemolytic anaemia	01.06.03.002
Haemoptysis	02.01.02.006,22.02.03.004,24.07.01.006
Haemorrhage	24.07.01.002
Haemorrhage intracranial	17.08.01.008,24.07.04.003
Haemorrhagic stroke	17.08.01.011,24.07.04.014
Haemorrhoids	07.15.03.001,24.10.02.002
Hallucination	19.10.02.002
Hallucination, auditory	19.10.02.003
Hallucination, visual	19.10.02.004
Headache	17.14.01.001
Heart rate decreased	13.14.04.001
Heart rate increased	13.14.04.002
Heart rate irregular	13.14.04.003
Hemiparesis	17.01.04.001
Hemiplegia	17.01.04.002
Hepatic cancer	09.04.02.008,16.07.02.004
Hepatic cirrhosis	09.01.04.001
Hepatic encephalopathy	09.01.03.006,17.13.01.003
Hepatic enzyme abnormal	13.03.01.020
Hepatic enzyme increased	13.03.01.019
Hepatic failure	09.01.03.002
Hepatic function abnormal	09.01.02.001
Hepatic necrosis	09.01.07.002
Hepatic steatosis	09.01.07.003,14.08.04.005
Hepatitis	09.01.07.004
Hepatitis acute	09.01.07.005
Hepatitis cholestatic	09.01.01.002
Hepatitis fulminant	09.01.07.007,11.07.01.003
Hepatobiliary disease	09.01.08.003
Hepatocellular injury	09.01.07.008
Hepatomegaly	09.01.05.001
Hepatotoxicity	09.01.07.009,12.03.01.008
Hernia	08.01.04.001
Herpes simplex	11.05.02.001,23.09.03.001
Herpes zoster	11.05.02.003,23.09.03.002
Hiccups	07.01.06.009,22.02.04.002
Hip fracture	12.04.01.001,15.08.03.001
Hirsutism	05.05.01.005,23.02.04.001
Hostility	19.05.01.003
Hot flush	08.01.03.027,21.02.02.001,24.03.01.005
Hydronephrosis	20.01.05.001
Hyperaesthesia	17.02.06.004
Hyperbilirubinaemia	01.06.04.003,09.01.01.003,14.11.01.010
Hypercalcaemia	05.04.01.002,14.04.01.003
Hypercholesterolaemia	14.08.01.001
Hyperglycaemia	05.06.02.002,14.06.02.002
Hyperhidrosis	08.01.03.028,23.02.03.004
Hyperkalaemia	14.05.03.001
Hyperkinesia	17.01.02.008
Hyperlipidaemia	14.08.03.001
Hypernatraemia	14.05.04.001
Hyperpyrexia	08.05.02.002
Hyperreflexia	17.02.01.002
Hypersensitivity	10.01.03.003
Hypersensitivity vasculitis	01.01.04.008,10.02.02.017,23.06.02.005,24.05.02.012
Hypersomnia	17.15.01.001,19.02.05.001
Hypertension	24.08.02.001
Hypertensive crisis	24.08.01.001
Hyperthermia	08.05.01.001,12.05.01.002
Hyperthyroidism	05.02.02.001,14.11.01.011
Hypertonia	15.05.04.007,17.05.02.001
Hypertriglyceridaemia	14.08.02.001
Hyperuricaemia	14.09.01.003
Hyperventilation	19.01.02.004,22.02.01.006
Hypoacusis	04.02.01.006
Hypoaesthesia	17.02.06.023
Hypoaesthesia oral	07.05.05.003,17.02.06.021
Hypoalbuminaemia	09.01.02.003,14.10.01.002
Hypocalcaemia	14.04.01.004
Hypoglycaemia	05.06.03.001,14.06.03.001
Hypokalaemia	14.05.03.002
Hypokinesia	17.01.02.009
Hypomagnesaemia	14.04.02.001
Hyponatraemia	14.05.04.002
Hypophagia	07.01.06.010,14.03.01.006,19.09.01.004
Hypophosphataemia	14.04.03.001
Hyporeflexia	17.02.01.003
Hypotension	24.06.03.002
Hypothermia	08.05.01.003,12.05.03.001
Hypothyroidism	05.02.03.001,14.11.01.012
Hypotonia	15.05.04.008,17.05.02.002
Hypovolaemia	14.05.05.002
Hypoxia	22.02.02.003
Ileus	07.13.01.001
Ileus paralytic	07.02.05.001
Ill-defined disorder	08.01.03.049
Immune system disorder	10.02.01.001
Immune thrombocytopenic purpura	01.08.01.007,10.04.01.008
Inappropriate antidiuretic hormone secretion	05.03.03.001,14.05.07.001
Incontinence	07.01.06.011,17.05.01.006,20.02.02.004
Increased appetite	08.01.09.027,14.03.01.003
Induration	08.01.03.020
Infarction	24.04.02.017
Infection	11.01.08.002
Inflammation	08.01.05.007
Influenza	11.05.03.001,22.07.02.001
Influenza like illness	08.01.03.010
Injection site pain	08.02.03.010,12.07.03.011
Injection site reaction	08.02.03.014,12.07.03.015
Injury	12.01.08.004
Inner ear disorder	04.04.02.002
Insomnia	17.15.03.002,19.02.01.002
Intentional self-injury	12.01.08.036,19.12.01.002
Interstitial lung disease	10.02.01.033,22.01.02.003
Intervertebral disc protrusion	15.10.01.004
Intestinal obstruction	07.13.01.002
Intestinal perforation	07.04.06.002
Intracranial pressure increased	17.07.02.002
Intraocular pressure increased	13.07.04.002
Iron deficiency anaemia	01.03.01.002,14.13.02.001
Irritability	08.01.03.011,19.04.02.013
Irritable bowel syndrome	07.02.04.003,19.24.01.003
Ischaemia	24.04.02.004
Ischaemic stroke	17.08.01.018,24.04.06.010
Jaundice	01.06.04.004,09.01.01.004,23.03.03.030
Jaundice cholestatic	09.01.01.005
Joint stiffness	15.01.02.003
Joint swelling	15.01.02.004
Keratitis	06.04.02.002
Laboratory test abnormal	13.18.01.001
Laceration	12.01.06.006,23.03.11.004
Lacrimation increased	06.08.02.004
Lactic acidosis	14.01.01.002
Large intestine perforation	07.04.06.005,12.02.03.005
Laryngeal oedema	10.01.05.003,22.04.02.001,23.04.01.005
Laryngitis	11.01.13.001,22.07.03.001
Laryngospasm	22.04.02.002
Left ventricular dysfunction	02.04.02.011
Lethargy	08.01.01.008,17.02.04.003,19.04.04.004
Leukaemia	01.10.03.001,16.01.03.001
Leukocytosis	01.02.01.002
Leukopenia	01.02.02.001
Libido decreased	19.08.03.001,21.03.02.005
Libido increased	19.08.03.002,21.03.02.007
Limb discomfort	15.03.04.014
Lip swelling	07.05.04.005,10.01.05.005,23.04.01.007
Lipase increased	13.05.01.003
Liver disorder	09.01.08.001
Liver function test abnormal	13.03.01.013
Liver function test increased	13.03.01.044
Liver injury	09.01.07.022,12.01.02.003
Local swelling	08.01.03.013
Localised infection	11.01.08.006
Loss of consciousness	17.02.04.004
Loss of libido	19.08.03.003
Lower respiratory tract infection	11.01.09.002,22.07.01.002
Lung disorder	22.02.07.001
Lung infection	11.01.09.008,22.07.01.008
Lung infiltration	22.01.02.004
Lung neoplasm malignant	16.19.02.001,22.08.01.001
Lymphadenopathy	01.09.01.002
Lymphatic disorder	01.09.01.003
Lymphocyte count decreased	13.01.06.006
Lymphoedema	01.09.01.006,24.09.01.001
Lymphoma	01.12.01.001,16.20.01.001
Lymphopenia	01.02.02.002
Malaise	08.01.01.003
Malignant melanoma	16.03.01.001,23.08.01.001
Malignant neoplasm progression	16.16.01.005
Malnutrition	14.03.02.004
Mania	19.16.02.002
Mass	08.03.05.003
Maternal drugs affecting foetus	12.03.03.014,18.03.03.010
Medication residue present	13.15.01.032
Melaena	07.12.02.004,24.07.02.013
Memory impairment	17.03.02.003,19.20.01.003
Meningitis	11.01.03.001,17.06.03.001
Menopausal symptoms	21.02.02.002
Menorrhagia	21.01.03.002
Menstrual disorder	21.01.01.004
Menstruation irregular	05.05.01.008,21.01.01.005
Mental disability	26.01.01.001
Mental disorder	19.07.01.002
Mental impairment	17.03.03.002,19.21.02.003
Mental status changes	19.07.01.001
Metabolic acidosis	14.01.01.003
Metabolic disorder	14.11.01.001
Metastases to central nervous system	16.22.02.004,17.02.10.013
Metastases to liver	09.04.02.004,16.22.02.001
Metastases to lung	16.22.02.002,22.08.01.005
Metastatic neoplasm	16.16.01.007
Metrorrhagia	21.01.01.006
Micturition disorder	20.02.02.005
Micturition urgency	20.02.02.006
Middle insomnia	17.15.03.003,19.02.01.003
Migraine	17.14.02.001,24.03.05.003
Miosis	06.05.03.003,17.02.11.002
Mitral valve incompetence	02.07.01.002
Mobility decreased	08.01.03.030,15.03.01.003,17.02.05.018
Mood altered	19.04.02.007
Mood swings	19.04.03.001
Motor dysfunction	17.02.10.004
Mouth ulceration	07.05.06.004
Movement disorder	17.01.02.010
Mucosal inflammation	08.01.06.002
Multiple fractures	12.04.02.009,15.08.02.005
Multiple organ dysfunction syndrome	08.01.03.057
Muscle atrophy	15.05.03.003,17.05.03.004
Muscle contractions involuntary	15.05.03.008,17.05.03.001
Muscle rigidity	15.05.04.001,17.05.02.005
Muscle spasms	15.05.03.004
Muscle tightness	15.05.03.007
Muscle twitching	15.05.03.005
Muscular weakness	15.05.06.001,17.05.03.005
Musculoskeletal chest pain	15.03.04.012,22.09.01.001
Musculoskeletal discomfort	15.03.04.001
Musculoskeletal disorder	15.03.01.004
Musculoskeletal pain	15.03.04.007
Musculoskeletal stiffness	15.03.01.005
Myalgia	15.05.02.001
Mydriasis	06.05.03.004,17.02.11.003
Myelodysplastic syndrome	01.10.04.001,16.01.04.001
Myocardial infarction	02.02.02.007,24.04.04.009
Myocardial ischaemia	02.02.02.008,24.04.04.010
Myocarditis	02.04.03.001
Myoclonus	17.02.05.008
Myopathy	15.05.05.001
Myositis	15.05.01.001
Nail disorder	23.02.05.002
Nasal congestion	22.04.04.001
Nasal dryness	22.04.03.002
Nasopharyngitis	11.01.13.002,22.07.03.002
Nausea	07.01.07.001
Neck pain	15.03.04.009
Necrosis	08.03.03.001,24.04.02.006
Neoplasm	16.16.02.001
Neoplasm malignant	16.16.01.001
Neoplasm progression	16.16.02.005
Nephritis	20.05.02.001
Nephrolithiasis	20.04.01.002
Nephropathy	20.05.03.001
Nephropathy toxic	12.03.01.010,20.05.03.002
Nephrotic syndrome	20.05.01.002
Nervous system disorder	17.02.10.001
Nervousness	19.06.02.003
Neuralgia	17.02.07.005
Neuritis	17.09.03.001
Neuroleptic malignant syndrome	08.05.01.005,12.03.01.003,15.05.04.015,17.05.02.003
Neurological symptom	17.02.05.010
Neuropathy peripheral	17.09.03.003
Neurotoxicity	12.03.01.011,17.02.10.002
Neutropenia	01.02.03.004
Neutrophil count decreased	13.01.06.010
Night sweats	08.01.03.031,23.02.03.006
Nightmare	19.02.03.003
Nocturia	20.02.03.001
Nodule	08.03.05.002
Nuchal rigidity	15.05.04.005,17.05.02.006
Nystagmus	06.05.02.006,17.02.02.006
Obesity	14.03.02.009
Obstructive airways disorder	22.03.01.011
Ocular hyperaemia	06.04.05.004
Oedema	08.01.07.006,14.05.06.010
Oedema peripheral	02.05.04.007,08.01.07.007,14.05.06.011
Oesophageal ulcer	07.04.05.002
Oesophagitis	07.08.05.001
Oliguria	20.01.03.004
Optic neuritis	06.04.08.002,10.04.10.002,17.04.05.001
Oral candidiasis	07.05.07.001,11.03.03.004
Oral discomfort	07.05.05.001
Oral disorder	07.05.01.005
Oral pain	07.05.03.002
Oropharyngeal discomfort	07.05.05.008,22.02.05.027
Oropharyngeal pain	07.05.05.004,22.02.05.022
Orthostatic hypotension	17.05.01.020,24.06.03.004
Osteoarthritis	15.01.04.001
Osteomyelitis	11.01.01.001,15.02.05.001
Osteonecrosis	15.02.04.007,24.04.05.004
Osteonecrosis of jaw	15.02.04.010,24.04.05.005
Osteoporosis	14.04.04.002,15.02.03.002
Otitis media	04.05.01.001,11.01.05.004
Oxygen saturation decreased	13.02.01.004
Pain	08.01.08.004
Pain in extremity	15.03.04.010
Pain in jaw	15.02.01.003
Pain of skin	23.03.03.003
Pallor	08.01.03.032,23.03.03.031,24.03.04.001
Palpitations	02.01.02.003
Pancreatic carcinoma	07.21.09.002,16.13.10.001
Pancreatitis	07.18.01.001
Pancreatitis acute	07.18.01.002
Pancytopenia	01.03.03.003
Panic attack	19.06.04.001
Paraesthesia	17.02.06.005
Paraesthesia oral	07.05.03.003,17.02.06.008
Paralysis	17.01.04.004
Paranoia	19.05.01.005
Paresis	17.01.04.008
Parkinson's disease	17.01.05.010
Parkinsonism	17.01.05.003
Parosmia	17.04.04.002,22.04.03.007
Pelvic pain	07.01.06.012,20.02.03.007,21.10.01.001
Peptic ulcer	07.04.07.001
Pericardial effusion	02.06.01.002
Pericarditis	02.06.02.001
Periorbital oedema	06.08.03.017,10.01.05.010,23.04.01.002
Peripheral coldness	08.01.09.010,24.04.03.006
Peripheral ischaemia	24.04.03.002
Peripheral sensory neuropathy	17.09.03.005
Peripheral swelling	02.05.04.015,08.01.03.053
Peripheral vascular disorder	24.03.01.003
Peritonitis	07.19.05.004,11.01.07.007
Personality change	17.02.05.019,19.05.01.006
Personality disorder	19.05.02.002
Petechiae	01.01.03.002,23.06.01.003,24.07.06.004
Pharyngeal oedema	10.01.05.016,22.04.05.003,23.04.01.016
Pharyngitis	07.05.07.004,11.01.13.003,22.07.03.004
Phlebitis	12.02.01.002,24.05.03.001
Photophobia	06.01.01.004,17.17.02.006
Photosensitivity reaction	23.03.09.003
Pigmentation disorder	23.05.03.001
Plasma cell myeloma	01.14.02.004,16.23.02.004
Platelet count decreased	13.01.04.001
Pleural effusion	22.05.02.002
Pleurisy	22.05.01.001
Pneumocystis jirovecii pneumonia	11.03.07.005,22.07.08.009
Pneumonia	11.01.09.003,22.07.01.003
Pneumonia aspiration	22.01.01.005
Pneumonia bacterial	11.02.01.009,22.07.06.004
Pneumonitis	22.01.01.006
Pneumothorax	22.05.02.003
Pollakiuria	20.02.02.007
Polyneuropathy	17.09.03.012
Polyp	08.01.06.010,16.02.02.005
Polyuria	20.02.03.002
Poor quality sleep	17.15.04.002,19.02.05.005
Posterior reversible encephalopathy syndrome	17.13.02.007
Pregnancy	18.08.02.004
Premature baby	18.04.02.001
Premature delivery	18.07.01.006
Presyncope	02.01.02.007,17.02.05.009,24.06.02.010
Priapism	21.03.01.005
Proctalgia	07.03.02.001
Productive cough	22.02.03.005
Prostate cancer	16.25.01.001,21.04.02.002
Prostatic disorder	21.04.01.001
Protein urine present	13.13.02.006
Proteinuria	20.02.01.011
Prothrombin time prolonged	13.01.02.012
Pruritus	23.03.12.001
Pruritus generalised	23.03.12.003
Pseudomembranous colitis	07.19.01.003,11.02.02.002
Psoriasis	10.02.01.036,23.03.14.002
Psychomotor hyperactivity	17.01.02.011,19.11.02.003
Psychotic disorder	19.03.01.002
Pulmonary alveolar haemorrhage	22.01.02.005,24.07.01.015
Pulmonary congestion	02.05.02.002,22.01.03.002,24.03.08.001
Pulmonary embolism	22.06.02.001,24.01.06.001
Pulmonary fibrosis	22.01.02.006
Pulmonary function test decreased	13.19.01.001
Pulmonary haemorrhage	22.02.04.003,24.07.01.016
Pulmonary hypertension	22.06.01.001,24.08.03.002
Pulmonary mass	22.02.07.004
Pulmonary oedema	02.05.02.003,22.01.03.003
Purpura	01.01.04.003,23.06.01.004,24.07.06.005
Pyelonephritis	11.01.14.002,20.01.09.001
Pyrexia	08.05.02.003
Rales	22.02.04.004
Rash	23.03.13.001
Rash erythematous	23.03.06.003
Rash generalised	23.03.13.002
Rash macular	23.03.13.003
Rash maculo-papular	23.03.13.004
Rash papular	23.03.13.017
Rash pruritic	23.03.12.002
Rash pustular	11.01.12.002,23.03.10.003
Rash vesicular	23.03.13.009
Raynaud's phenomenon	24.04.03.003
Rectal haemorrhage	07.12.03.001,24.07.02.018
Rectal tenesmus	07.03.03.001,15.05.03.011
Red blood cell count decreased	13.01.05.007
Red blood cell sedimentation rate increased	13.01.03.001
Renal disorder	20.01.02.002
Renal failure	20.01.03.005
Renal impairment	20.01.03.010
Renal pain	20.02.03.003
Renal tubular necrosis	20.01.07.003
Respiratory arrest	22.02.01.009
Respiratory depression	17.02.05.047,22.02.01.010
Respiratory disorder	22.02.07.002
Respiratory distress	22.02.01.012
Respiratory failure	14.01.04.003,22.02.06.002
Respiratory tract congestion	22.02.07.003
Respiratory tract infection	11.01.08.017,22.07.07.001
Restless legs syndrome	15.05.03.012,17.02.07.008
Restlessness	17.02.05.021,19.11.02.002
Retching	07.01.07.002
Retinal detachment	06.09.03.003,12.01.04.004
Retinal haemorrhage	06.10.01.001,24.07.05.003
Rhabdomyolysis	15.05.05.002
Rheumatoid arthritis	10.04.06.001,15.01.03.001
Rhinitis	11.01.13.004,22.07.03.006
Rhinorrhoea	22.02.05.010
Salivary hypersecretion	07.06.01.009
Scab	23.03.03.004
Sciatica	15.10.01.001,17.10.03.001
Seborrhoeic dermatitis	23.03.04.018
Sedation	17.02.04.005
Seizure	17.12.03.001
Sensory disturbance	17.02.07.006
Sensory loss	17.02.07.007
Sepsis	11.01.11.003
Septic shock	11.01.11.004,24.06.02.011
Serotonin syndrome	12.03.01.041,15.05.04.016,17.05.02.004
Sexual dysfunction	19.08.05.002,21.03.02.003
Shock	24.06.02.002
Shock haemorrhagic	14.05.05.003,24.06.02.014
Sinus bradycardia	02.03.03.009
Sinus congestion	22.04.06.001
Sinus disorder	22.04.06.002
Sinus tachycardia	02.03.03.010
Sinusitis	11.01.13.005,22.07.03.007
Skin burning sensation	17.02.06.009,23.03.03.021
Skin cancer	16.03.02.002,23.08.02.002
Skin discolouration	23.03.03.005
Skin disorder	23.03.03.007
Skin exfoliation	23.03.07.003
Skin hyperpigmentation	23.05.01.003
Skin infection	11.01.12.003,23.09.04.002
Skin irritation	23.03.04.009
Skin lesion	23.03.03.010
Skin mass	23.07.04.014
Skin necrosis	23.03.03.011
Skin odour abnormal	23.03.03.012
Skin reaction	10.01.03.019,23.03.03.013
Skin ulcer	23.07.03.003,24.04.03.007
Sleep apnoea syndrome	17.15.05.001,19.02.05.002,22.02.01.013
Sleep disorder	19.02.04.001
Sluggishness	08.01.01.004
Small intestinal obstruction	07.13.06.001
Sneezing	22.02.05.011
Somnolence	17.02.04.006,19.02.05.003
Sopor	17.02.04.005,19.02.04.004
Speech disorder	17.02.08.003,19.19.02.002,22.02.05.034
Spinal compression fracture	12.04.04.001,14.04.04.003,15.08.05.004
Spinal fracture	12.04.04.002,15.08.05.001
Splenomegaly	01.09.02.001
Squamous cell carcinoma	16.16.01.002
Staphylococcal infection	11.02.05.002
Status epilepticus	17.12.03.005
Stevens-Johnson syndrome	10.01.03.020,11.07.01.005,12.03.01.014,23.03.01.007
Stomatitis	07.05.06.005
Stress	19.06.02.004
Stress cardiomyopathy	02.04.01.009,24.04.04.009
Stupor	17.02.04.007,19.02.05.004
Subarachnoid haemorrhage	12.01.10.011,17.08.01.010,24.07.04.004
Subdural haematoma	12.01.10.003,17.08.05.002,24.07.04.005
Sudden death	02.03.04.013,08.04.01.003
Suicidal ideation	19.12.01.003
Suicide attempt	19.12.01.004
Supraventricular extrasystoles	02.03.03.011
Supraventricular tachycardia	02.03.03.012
Swelling	08.01.03.015
Swelling face	10.01.05.018,23.04.01.018
Swollen tongue	07.14.02.003,10.01.05.015,23.04.01.014
Syncope	02.01.02.008,17.02.04.008,24.06.02.012
Systemic lupus erythematosus	10.04.03.004,15.06.02.003,23.03.02.006
Tachycardia	02.03.02.007
Tachypnoea	22.02.01.014
Tardive dyskinesia	17.01.02.012
Tenderness	08.01.08.005
Tendon rupture	12.01.07.003,15.07.01.008
Tendonitis	12.01.07.007,15.07.01.003
Tension	19.06.02.005
Thinking abnormal	17.02.05.023,19.10.03.001
Thirst	08.01.09.021,14.03.02.007
Throat irritation	07.05.03.004,22.02.05.013
Throat tightness	19.01.02.005,22.02.05.015
Thrombocytopenia	01.08.01.002
Thrombocytopenic purpura	01.08.01.003,23.06.01.007
Thrombocytosis	01.08.02.001
Thrombophlebitis	24.01.02.001
Thrombosis	24.01.01.006
Thrombotic thrombocytopenic purpura	01.08.01.005,23.06.01.011,24.07.06.014
Tinnitus	04.04.01.002,17.04.07.004
Tongue discolouration	07.14.02.006
Tongue disorder	07.14.01.002
Tongue oedema	07.14.02.007,10.01.05.008,23.04.01.009
Tooth abscess	07.09.01.003,11.01.04.003
Tooth disorder	07.09.05.001
Toothache	07.09.06.001
Torsade de pointes	02.03.04.005
Toxic epidermal necrolysis	10.01.01.006,11.07.01.006,12.03.01.015,23.03.01.008
Toxic skin eruption	10.01.01.008,23.03.05.003
Transaminases increased	13.03.01.015
Transient ischaemic attack	17.08.04.001,24.04.06.005
Treatment failure	08.06.01.017
Tremor	17.01.06.002
Troponin increased	13.04.01.004
Tubulointerstitial nephritis	20.05.02.002
Tumour lysis syndrome	14.05.01.004,16.32.03.002
Ulcer	08.03.06.001
Unevaluable event	08.01.03.051
Unresponsive to stimuli	17.02.05.031
Upper gastrointestinal haemorrhage	07.12.02.006,24.07.02.024
Upper limb fracture	12.04.01.018,15.08.03.018
Upper respiratory tract infection	11.01.13.009,22.07.03.011
Urethral disorder	20.07.01.002
Urinary incontinence	17.05.01.008,20.02.02.010
Urinary retention	20.02.02.011
Urinary tract disorder	20.08.01.001
Urinary tract infection	11.01.14.004,20.08.02.001
Urine abnormality	20.02.01.013
Urine analysis abnormal	13.13.02.008
Urine output decreased	13.13.03.001
Urine output increased	13.13.03.002
Urosepsis	11.01.11.005,20.08.02.002
Urticaria	10.01.06.001,23.04.02.001
Vaginal discharge	21.08.02.002
Vaginal haemorrhage	21.08.01.001,24.07.03.005
Vaginal infection	11.01.10.002,21.14.02.002
Varicose vein	24.10.04.001
Vascular purpura	01.01.04.007,23.06.01.008,24.07.06.011
Vasculitis	10.02.02.006,24.05.02.001
Vasodilatation	23.06.05.006,24.03.02.003
Venous thrombosis	24.01.01.008
Ventricular arrhythmia	02.03.04.006
Ventricular extrasystoles	02.03.04.007
Ventricular fibrillation	02.03.04.008
Ventricular tachycardia	02.03.04.010
Vertigo	04.04.01.003,17.02.12.002
Viral infection	11.05.04.001
Vision blurred	06.02.06.007,17.17.01.010
Visual acuity reduced	06.02.03.001,17.17.01.011
Visual field defect	06.02.07.003,17.17.01.001
Visual impairment	06.02.06.008
Vomiting	07.01.07.003
Vulvovaginal candidiasis	11.03.03.005,21.14.02.003
Vulvovaginal mycotic infection	11.03.05.004,21.14.02.004
Weight decreased	13.15.01.005
Weight increased	13.15.01.006
Wheezing	22.03.01.009
White blood cell count decreased	13.01.06.012
White blood cell count increased	13.01.06.013
Withdrawal syndrome	08.06.02.012,19.07.02.005
