# Supplementary material for: Identifying the serious clinical outcomes of adverse reactions to drugs by a multi-task deep learning framework
Source: Commun Biol. 2023 Aug 24;6:870. doi: 10.1038/s42003-023-05243-w (PMC10449791; doi:10.1038/s42003-023-05243-w)
Supplement: Supplementary file 7 — Supplementary Data 5 [file 42003_2023_5243_MOESM7_ESM.xlsx]

## Sheet: Sheet1
GenericDrugName	SideeffectTerm	Source
telithromycin	loss of consciousness	SIDER
telithromycin	feeling abnormal	SIDER
telithromycin	hallucination	SIDER
telithromycin	parosmia	SIDER
telithromycin	liver injury	SIDER
telithromycin	pancreatitis	SIDER
telithromycin	palpitations	SIDER
telithromycin	hypersensitivity	SIDER
telithromycin	confusional state	SIDER
telithromycin	myalgia	SIDER
telithromycin	hepatotoxicity	SIDER
telithromycin	hepatic function abnormal	SIDER
telithromycin	mental disorder	SIDER
telithromycin	anaphylactic shock	SIDER
telithromycin	hepatic failure	SIDER
telithromycin	hepatic necrosis	SIDER
telithromycin	muscle spasms	SIDER
telithromycin	face oedema	SIDER
telithromycin	arthralgia	SIDER
telithromycin	arrhythmia supraventricular	SIDER
telithromycin	angioedema	SIDER
lamivudine	urticaria	SIDER
lamivudine	hepatic steatosis	SIDER
lamivudine	hypersensitivity	SIDER
lamivudine	hepatitis	SIDER
lamivudine	anaphylactic shock	SIDER
lamivudine	muscular weakness	SIDER
lamivudine	hyperglycaemia	SIDER
atorvastatin	feeling abnormal	SIDER
atorvastatin	chest pain	SIDER
atorvastatin	rhabdomyolysis	SIDER
atorvastatin	stevens-johnson syndrome	SIDER
atorvastatin	malnutrition	SIDER
atorvastatin	hepatobiliary disease	SIDER
atorvastatin	pancreatitis	SIDER
atorvastatin	confusional state	SIDER
atorvastatin	breast disorder	SIDER
atorvastatin	weight increased	SIDER
atorvastatin	dysgeusia	SIDER
atorvastatin	anaphylactic shock	SIDER
atorvastatin	neuropathy peripheral	SIDER
atorvastatin	arrhythmia	SIDER
atorvastatin	dizziness	SIDER
atorvastatin	thrombocytopenia	SIDER
atorvastatin	hypoaesthesia	SIDER
atorvastatin	hepatic failure	SIDER
atorvastatin	muscular weakness	SIDER
atorvastatin	toxic epidermal necrolysis	SIDER
atorvastatin	cognitive disorder	SIDER
atorvastatin	fatigue	SIDER
atorvastatin	interstitial lung disease	SIDER
atorvastatin	angioedema	SIDER
atorvastatin	oedema peripheral	SIDER
atorvastatin	gynaecomastia	SIDER
levetiracetam	leukopenia	SIDER
levetiracetam	hyponatraemia	SIDER
levetiracetam	choreoathetosis	SIDER
levetiracetam	dyskinesia	SIDER
levetiracetam	hallucination	SIDER
levetiracetam	stevens-johnson syndrome	SIDER
levetiracetam	malnutrition	SIDER
levetiracetam	eosinophilia	SIDER
levetiracetam	pancreatitis	SIDER
levetiracetam	anger	SIDER
levetiracetam	neutropenia	SIDER
levetiracetam	blood disorder	SIDER
levetiracetam	agranulocytosis	SIDER
levetiracetam	hepatitis	SIDER
levetiracetam	pancytopenia	SIDER
levetiracetam	weight decreased	SIDER
levetiracetam	mental disorder	SIDER
levetiracetam	hepatic failure	SIDER
levetiracetam	muscular weakness	SIDER
levetiracetam	toxic epidermal necrolysis	SIDER
levetiracetam	suicide attempt	SIDER
levetiracetam	nervous system disorder	SIDER
levetiracetam	alopecia	SIDER
levetiracetam	suicidal ideation	SIDER
levetiracetam	panic attack	SIDER
azelastine	paraesthesia	SIDER
azelastine	feeling abnormal	SIDER
azelastine	application site irritation	SIDER
azelastine	dermatitis	SIDER
azelastine	chest pain	SIDER
azelastine	parosmia	SIDER
azelastine	tachycardia	SIDER
azelastine	atrial fibrillation	SIDER
azelastine	palpitations	SIDER
azelastine	dyspnoea	SIDER
azelastine	confusional state	SIDER
azelastine	anaphylactoid reaction	SIDER
azelastine	urinary retention	SIDER
azelastine	hypertension	SIDER
azelastine	muscle contractions involuntary	SIDER
azelastine	xerophthalmia	SIDER
azelastine	anaphylactic shock	SIDER
azelastine	throat irritation	SIDER
azelastine	nervousness	SIDER
azelastine	vision blurred	SIDER
azelastine	face oedema	SIDER
azelastine	tension	SIDER
azelastine	gastrointestinal pain	SIDER
azelastine	rash	SIDER
azelastine	abdominal pain	SIDER
azelastine	pruritus	SIDER
bromazepam	aggression	SIDER
bromazepam	eye disorder	SIDER
bromazepam	asthenia	SIDER
bromazepam	decreased appetite	SIDER
bromazepam	depressed level of consciousness	SIDER
bromazepam	cardiac arrest	SIDER
bromazepam	hallucination	SIDER
bromazepam	dermatitis	SIDER
bromazepam	connective tissue disorder	SIDER
bromazepam	diplopia	SIDER
bromazepam	malnutrition	SIDER
bromazepam	incontinence	SIDER
bromazepam	cardiac failure	SIDER
bromazepam	psychotic disorder	SIDER
bromazepam	tachycardia	SIDER
bromazepam	palpitations	SIDER
bromazepam	multiple fractures	SIDER
bromazepam	skin disorder	SIDER
bromazepam	anger	SIDER
bromazepam	fracture	SIDER
bromazepam	pulmonary function test decreased	SIDER
bromazepam	mental disorder	SIDER
bromazepam	agitation	SIDER
bromazepam	muscular weakness	SIDER
bromazepam	dry mouth	SIDER
bromazepam	nervous system disorder	SIDER
bromazepam	nervousness	SIDER
bromazepam	muscle spasms	SIDER
bromazepam	vision blurred	SIDER
bromazepam	respiratory depression	SIDER
bromazepam	tremor	SIDER
bromazepam	haemoglobin decreased	SIDER
bromazepam	tension	SIDER
bromazepam	fatigue	SIDER
bromazepam	cardiac disorder	SIDER
bromazepam	irritability	SIDER
bromazepam	emotional disorder	SIDER
bromazepam	rash	SIDER
bromazepam	nightmare	SIDER
bromazepam	hypotension	SIDER
bromazepam	delusion	SIDER
bromazepam	pruritus	SIDER
medroxyprogesterone	jaundice	SIDER
medroxyprogesterone	rectal haemorrhage	SIDER
medroxyprogesterone	dry skin	SIDER
medroxyprogesterone	loss of consciousness	SIDER
medroxyprogesterone	paraesthesia	SIDER
medroxyprogesterone	galactorrhoea	SIDER
medroxyprogesterone	varicose vein	SIDER
medroxyprogesterone	chest pain	SIDER
medroxyprogesterone	neoplasm	SIDER
medroxyprogesterone	dyspareunia	SIDER
medroxyprogesterone	syncope	SIDER
medroxyprogesterone	urticaria	SIDER
medroxyprogesterone	hepatobiliary disease	SIDER
medroxyprogesterone	tachycardia	SIDER
medroxyprogesterone	immune system disorder	SIDER
medroxyprogesterone	dyspnoea	SIDER
medroxyprogesterone	hypersensitivity	SIDER
medroxyprogesterone	skin odour abnormal	SIDER
medroxyprogesterone	breast disorder	SIDER
medroxyprogesterone	anaphylactoid reaction	SIDER
medroxyprogesterone	thirst	SIDER
medroxyprogesterone	skin disorder	SIDER
medroxyprogesterone	blood disorder	SIDER
medroxyprogesterone	paralysis	SIDER
medroxyprogesterone	breast cancer	SIDER
medroxyprogesterone	osteoporosis	SIDER
medroxyprogesterone	pulmonary embolism	SIDER
medroxyprogesterone	hyperhidrosis	SIDER
medroxyprogesterone	mental disorder	SIDER
medroxyprogesterone	injection site pain	SIDER
medroxyprogesterone	angiopathy	SIDER
medroxyprogesterone	swelling	SIDER
medroxyprogesterone	body temperature increased	SIDER
medroxyprogesterone	breast discharge	SIDER
medroxyprogesterone	asthma	SIDER
medroxyprogesterone	unintended pregnancy	SIDER
medroxyprogesterone	nervous system disorder	SIDER
medroxyprogesterone	bone disorder	SIDER
medroxyprogesterone	dysphonia	SIDER
medroxyprogesterone	shock	SIDER
medroxyprogesterone	infection	SIDER
medroxyprogesterone	thrombophlebitis	SIDER
medroxyprogesterone	cardiac disorder	SIDER
medroxyprogesterone	chills	SIDER
medroxyprogesterone	anaemia	SIDER
medroxyprogesterone	dyspepsia	SIDER
medroxyprogesterone	angioedema	SIDER
medroxyprogesterone	libido increased	SIDER
medroxyprogesterone	pruritus	SIDER
medroxyprogesterone	deep vein thrombosis	SIDER
medroxyprogesterone	hirsutism	SIDER
sodium oxybate	decreased appetite	SIDER
sodium oxybate	hypersensitivity	SIDER
sodium oxybate	hypertension	SIDER
sodium oxybate	weight decreased	SIDER
sodium oxybate	memory impairment	SIDER
sodium oxybate	vision blurred	SIDER
sodium oxybate	arthralgia	SIDER
sodium oxybate	hangover	SIDER
sodium oxybate	fluid retention	SIDER
sodium oxybate	musculoskeletal discomfort	SIDER
sodium oxybate	panic attack	SIDER
guanfacine	eye disorder	SIDER
guanfacine	loss of consciousness	SIDER
guanfacine	paraesthesia	SIDER
guanfacine	anxiety	SIDER
guanfacine	hallucination	SIDER
guanfacine	chest pain	SIDER
guanfacine	syncope	SIDER
guanfacine	pollakiuria	SIDER
guanfacine	myocardial infarction	SIDER
guanfacine	tachycardia	SIDER
guanfacine	palpitations	SIDER
guanfacine	dyspnoea	SIDER
guanfacine	confusional state	SIDER
guanfacine	oedema	SIDER
guanfacine	myalgia	SIDER
guanfacine	nocturia	SIDER
guanfacine	dysgeusia	SIDER
guanfacine	vertigo	SIDER
guanfacine	ill-defined disorder	SIDER
guanfacine	pain in extremity	SIDER
guanfacine	agitation	SIDER
guanfacine	cerebrovascular accident	SIDER
guanfacine	atrioventricular block	SIDER
guanfacine	nervousness	SIDER
guanfacine	muscle spasms	SIDER
guanfacine	vision blurred	SIDER
guanfacine	shock	SIDER
guanfacine	dermatitis exfoliative	SIDER
guanfacine	cardiac failure congestive	SIDER
guanfacine	tremor	SIDER
guanfacine	tension	SIDER
guanfacine	discomfort	SIDER
guanfacine	arthralgia	SIDER
guanfacine	acute coronary syndrome	SIDER
guanfacine	alopecia	SIDER
guanfacine	rash	SIDER
guanfacine	malaise	SIDER
guanfacine	dyspepsia	SIDER
guanfacine	liver function test abnormal	SIDER
guanfacine	erectile dysfunction	SIDER
guanfacine	pruritus	SIDER
sevelamer	dermatitis	SIDER
sevelamer	ileus	SIDER
sevelamer	intestinal perforation	SIDER
sevelamer	faecaloma	SIDER
sevelamer	faecalith	SIDER
sevelamer	rash	SIDER
sevelamer	intestinal obstruction	SIDER
cefixime	blood lactate dehydrogenase increased	SIDER
cefixime	candida infection	SIDER
cefixime	jaundice	SIDER
cefixime	leukopenia	SIDER
cefixime	colitis	SIDER
cefixime	dermatitis	SIDER
cefixime	renal failure	SIDER
cefixime	stevens-johnson syndrome	SIDER
cefixime	urticaria	SIDER
cefixime	aplastic anaemia	SIDER
cefixime	pruritus genital	SIDER
cefixime	pseudomembranous colitis	SIDER
cefixime	eosinophilia	SIDER
cefixime	vaginal infection	SIDER
cefixime	hypersensitivity	SIDER
cefixime	anaphylactoid reaction	SIDER
cefixime	renal impairment	SIDER
cefixime	neutropenia	SIDER
cefixime	haemolytic anaemia	SIDER
cefixime	agranulocytosis	SIDER
cefixime	hepatic function abnormal	SIDER
cefixime	hepatitis	SIDER
cefixime	pancytopenia	SIDER
cefixime	haemoglobin	SIDER
cefixime	cholestasis	SIDER
cefixime	headache	SIDER
cefixime	anaphylactic shock	SIDER
cefixime	nephropathy toxic	SIDER
cefixime	body temperature increased	SIDER
cefixime	dizziness	SIDER
cefixime	thrombocytopenia	SIDER
cefixime	toxic epidermal necrolysis	SIDER
cefixime	shock	SIDER
cefixime	face oedema	SIDER
cefixime	serum sickness	SIDER
cefixime	rash	SIDER
cefixime	angioedema	SIDER
cefixime	haemorrhage	SIDER
cefixime	hyperbilirubinaemia	SIDER
cefixime	pruritus	SIDER
terconazole	asthenia	SIDER
terconazole	feeling abnormal	SIDER
terconazole	dermatitis	SIDER
terconazole	bronchospasm	SIDER
terconazole	urticaria	SIDER
terconazole	hypersensitivity	SIDER
terconazole	myalgia	SIDER
terconazole	ill-defined disorder	SIDER
terconazole	vomiting	SIDER
terconazole	anaphylactic shock	SIDER
terconazole	dizziness	SIDER
terconazole	toxic epidermal necrolysis	SIDER
terconazole	nausea	SIDER
terconazole	influenza like illness	SIDER
terconazole	face oedema	SIDER
terconazole	discomfort	SIDER
terconazole	arthralgia	SIDER
terconazole	rash	SIDER
terconazole	malaise	SIDER
fexofenadine	dermatitis	SIDER
fexofenadine	urticaria	SIDER
fexofenadine	dyspnoea	SIDER
fexofenadine	hypersensitivity	SIDER
fexofenadine	sleep disorder	SIDER
fexofenadine	anaphylactic shock	SIDER
fexofenadine	nervousness	SIDER
fexofenadine	tension	SIDER
fexofenadine	flushing	SIDER
fexofenadine	rash	SIDER
fexofenadine	angioedema	SIDER
fexofenadine	nightmare	SIDER
fexofenadine	chest discomfort	SIDER
fexofenadine	pruritus	SIDER
fentanyl	eye disorder	SIDER
fentanyl	hypoxia	SIDER
fentanyl	loss of consciousness	SIDER
fentanyl	ulcer	SIDER
fentanyl	breast disorder	SIDER
fentanyl	oedema	SIDER
fentanyl	hypoventilation	SIDER
fentanyl	neoplasm malignant	SIDER
fentanyl	ileus	SIDER
fentanyl	dental caries	SIDER
fentanyl	altered state of consciousness	SIDER
fentanyl	disturbance in sexual arousal	SIDER
fentanyl	vision blurred	SIDER
fentanyl	chills	SIDER
fentanyl	respiratory failure	SIDER
fentanyl	anorgasmia	SIDER
fentanyl	libido decreased	SIDER
lubiprostone	loss of consciousness	SIDER
lubiprostone	constipation	SIDER
lubiprostone	feeling abnormal	SIDER
lubiprostone	dermatitis	SIDER
lubiprostone	syncope	SIDER
lubiprostone	colitis ischaemic	SIDER
lubiprostone	tachycardia	SIDER
lubiprostone	hypersensitivity	SIDER
lubiprostone	ill-defined disorder	SIDER
lubiprostone	swelling	SIDER
lubiprostone	shock	SIDER
lubiprostone	discomfort	SIDER
lubiprostone	throat tightness	SIDER
lubiprostone	rash	SIDER
lubiprostone	malaise	SIDER
methyl aminolevulinate	eye disorder	SIDER
methyl aminolevulinate	urticaria	SIDER
methyl aminolevulinate	rash pustular	SIDER
methyl aminolevulinate	keratitis	SIDER
methyl aminolevulinate	hypersensitivity	SIDER
methyl aminolevulinate	swelling	SIDER
methyl aminolevulinate	dermatitis contact	SIDER
methyl aminolevulinate	eczema	SIDER
trazodone	jaundice	SIDER
trazodone	ventricular tachycardia	SIDER
trazodone	torsade de pointes	SIDER
trazodone	depressed level of consciousness	SIDER
trazodone	ventricular extrasystoles	SIDER
trazodone	cardiac arrest	SIDER
trazodone	anxiety	SIDER
trazodone	hallucination	SIDER
trazodone	dermatitis	SIDER
trazodone	leukocytosis	SIDER
trazodone	diplopia	SIDER
trazodone	urticaria	SIDER
trazodone	psychotic disorder	SIDER
trazodone	myocardial infarction	SIDER
trazodone	atrial fibrillation	SIDER
trazodone	urinary retention	SIDER
trazodone	haemolytic anaemia	SIDER
trazodone	priapism	SIDER
trazodone	inappropriate antidiuretic hormone secretion	SIDER
trazodone	stupor	SIDER
trazodone	amylase increased	SIDER
trazodone	bradycardia	SIDER
trazodone	cholestasis	SIDER
trazodone	vasodilation procedure	SIDER
trazodone	apnoea	SIDER
trazodone	tardive dyskinesia	SIDER
trazodone	arrhythmia	SIDER
trazodone	paranoia	SIDER
trazodone	breast enlargement	SIDER
trazodone	cerebrovascular accident	SIDER
trazodone	orthostatic hypotension	SIDER
trazodone	atrioventricular block	SIDER
trazodone	cardiac failure congestive	SIDER
trazodone	psoriasis	SIDER
trazodone	acute coronary syndrome	SIDER
trazodone	salivary hypersecretion	SIDER
trazodone	chills	SIDER
trazodone	alopecia	SIDER
trazodone	rash	SIDER
trazodone	extrapyramidal disorder	SIDER
trazodone	ataxia	SIDER
trazodone	hyperbilirubinaemia	SIDER
trazodone	electrocardiogram qt prolonged	SIDER
trazodone	hirsutism	SIDER
dronedarone	pneumonia	SIDER
dronedarone	liver injury	SIDER
dronedarone	cardiac failure	SIDER
dronedarone	anaphylactic shock	SIDER
dronedarone	atrial flutter	SIDER
dronedarone	interstitial lung disease	SIDER
dronedarone	angioedema	SIDER
dronedarone	pulmonary fibrosis	SIDER
dronedarone	vasculitis	SIDER
dasatinib	cardiovascular disorder	SIDER
dasatinib	atrial fibrillation	SIDER
dasatinib	mediastinal disorder	SIDER
dasatinib	embolism	SIDER
dasatinib	pulmonary embolism	SIDER
dasatinib	neoplasm malignant	SIDER
dasatinib	atrial flutter	SIDER
dasatinib	angiopathy	SIDER
dasatinib	thrombosis	SIDER
dasatinib	cardiac disorder	SIDER
dasatinib	interstitial lung disease	SIDER
dasatinib	deep vein thrombosis	SIDER
delavirdine	rhabdomyolysis	SIDER
delavirdine	haemolytic anaemia	SIDER
delavirdine	hepatic failure	SIDER
tadalafil	transient ischaemic attack	SIDER
tadalafil	loss of consciousness	SIDER
tadalafil	ventricular arrhythmia	SIDER
tadalafil	cardiovascular disorder	SIDER
tadalafil	stevens-johnson syndrome	SIDER
tadalafil	syncope	SIDER
tadalafil	urticaria	SIDER
tadalafil	blindness	SIDER
tadalafil	erythema multiforme	SIDER
tadalafil	myocardial infarction	SIDER
tadalafil	tachycardia	SIDER
tadalafil	palpitations	SIDER
tadalafil	hypersensitivity	SIDER
tadalafil	priapism	SIDER
tadalafil	migraine	SIDER
tadalafil	cerebrovascular accident	SIDER
tadalafil	vision blurred	SIDER
tadalafil	shock	SIDER
tadalafil	dermatitis exfoliative	SIDER
tadalafil	face oedema	SIDER
tadalafil	angina pectoris	SIDER
tadalafil	acute coronary syndrome	SIDER
tadalafil	hypotension	SIDER
vardenafil	blindness	SIDER
vardenafil	visual acuity reduced	SIDER
vardenafil	visual impairment	SIDER
rilpivirine	nephrotic syndrome	SIDER
terbinafine	eye disorder	SIDER
terbinafine	feeling abnormal	SIDER
terbinafine	anxiety	SIDER
terbinafine	blood creatine phosphokinase increased	SIDER
terbinafine	rhabdomyolysis	SIDER
terbinafine	connective tissue disorder	SIDER
terbinafine	liver injury	SIDER
terbinafine	stevens-johnson syndrome	SIDER
terbinafine	hepatobiliary disease	SIDER
terbinafine	eosinophilia	SIDER
terbinafine	pancreatitis	SIDER
terbinafine	immune system disorder	SIDER
terbinafine	hypersensitivity	SIDER
terbinafine	tinnitus	SIDER
terbinafine	dermatitis bullous	SIDER
terbinafine	hepatitis	SIDER
terbinafine	vertigo	SIDER
terbinafine	ill-defined disorder	SIDER
terbinafine	weight decreased	SIDER
terbinafine	mental disorder	SIDER
terbinafine	cholestasis	SIDER
terbinafine	gastrointestinal disorder	SIDER
terbinafine	angiopathy	SIDER
terbinafine	deafness	SIDER
terbinafine	toxic epidermal necrolysis	SIDER
terbinafine	nervous system disorder	SIDER
terbinafine	dermatitis exfoliative	SIDER
terbinafine	influenza like illness	SIDER
terbinafine	discomfort	SIDER
terbinafine	anaemia	SIDER
terbinafine	alopecia	SIDER
terbinafine	photosensitivity reaction	SIDER
terbinafine	visual acuity reduced	SIDER
terbinafine	vasculitis	SIDER
penciclovir	disorientation	SIDER
penciclovir	somnolence	SIDER
penciclovir	feeling abnormal	SIDER
penciclovir	hallucination	SIDER
penciclovir	parosmia	SIDER
penciclovir	stevens-johnson syndrome	SIDER
penciclovir	urticaria	SIDER
penciclovir	hepatobiliary disease	SIDER
penciclovir	local swelling	SIDER
penciclovir	palpitations	SIDER
penciclovir	confusional state	SIDER
penciclovir	skin disorder	SIDER
penciclovir	skin discolouration	SIDER
penciclovir	delirium	SIDER
penciclovir	mental disorder	SIDER
penciclovir	rash erythematous	SIDER
penciclovir	dizziness	SIDER
penciclovir	thrombocytopenia	SIDER
penciclovir	jaundice cholestatic	SIDER
penciclovir	toxic epidermal necrolysis	SIDER
penciclovir	nervous system disorder	SIDER
penciclovir	pharyngeal oedema	SIDER
penciclovir	cardiac disorder	SIDER
penciclovir	angioedema	SIDER
penciclovir	oral herpes	SIDER
penciclovir	liver function test abnormal	SIDER
irinotecan	colitis ulcerative	SIDER
irinotecan	hyponatraemia	SIDER
irinotecan	paraesthesia	SIDER
irinotecan	osteoarthritis	SIDER
irinotecan	colitis	SIDER
irinotecan	ulcer	SIDER
irinotecan	renal failure	SIDER
irinotecan	connective tissue disorder	SIDER
irinotecan	colitis ischaemic	SIDER
irinotecan	gastrointestinal haemorrhage	SIDER
irinotecan	pancreatitis	SIDER
irinotecan	immune system disorder	SIDER
irinotecan	hypersensitivity	SIDER
irinotecan	lipase increased	SIDER
irinotecan	hiccups	SIDER
irinotecan	anaphylactoid reaction	SIDER
irinotecan	renal impairment	SIDER
irinotecan	mediastinal disorder	SIDER
irinotecan	lung infiltration	SIDER
irinotecan	anaphylactic shock	SIDER
irinotecan	ileus	SIDER
irinotecan	gastrointestinal disorder	SIDER
irinotecan	speech disorder	SIDER
irinotecan	dysarthria	SIDER
irinotecan	sepsis	SIDER
irinotecan	lung disorder	SIDER
irinotecan	nervous system disorder	SIDER
irinotecan	muscle spasms	SIDER
irinotecan	shock	SIDER
irinotecan	intestinal perforation	SIDER
irinotecan	cardiac disorder	SIDER
irinotecan	intestinal obstruction	SIDER
duloxetine	angle closure glaucoma	SIDER
duloxetine	connective tissue disorder	SIDER
duloxetine	endocrine disorder	SIDER
duloxetine	hepatobiliary disease	SIDER
duloxetine	immune system disorder	SIDER
duloxetine	breast disorder	SIDER
duloxetine	blood disorder	SIDER
duloxetine	urinary tract disorder	SIDER
duloxetine	mental disorder	SIDER
duloxetine	nervous system disorder	SIDER
duloxetine	urethral disorder	SIDER
duloxetine	infection	SIDER
duloxetine	infestation	SIDER
tiotropium bromide	application site irritation	SIDER
tiotropium bromide	glossitis	SIDER
tiotropium bromide	urticaria	SIDER
tiotropium bromide	laryngeal pain	SIDER
tiotropium bromide	tachycardia	SIDER
tiotropium bromide	palpitations	SIDER
tiotropium bromide	ileus paralytic	SIDER
tiotropium bromide	oral candidiasis	SIDER
tiotropium bromide	dizziness	SIDER
tiotropium bromide	dysphagia	SIDER
tiotropium bromide	throat irritation	SIDER
tiotropium bromide	dysphonia	SIDER
tiotropium bromide	stomatitis	SIDER
tiotropium bromide	intestinal obstruction	SIDER
tiotropium bromide	intraocular pressure increased	SIDER
tiotropium bromide	mouth ulceration	SIDER
tiotropium bromide	pruritus	SIDER
irbesartan	rhabdomyolysis	SIDER
irbesartan	connective tissue disorder	SIDER
irbesartan	malnutrition	SIDER
irbesartan	urticaria	SIDER
irbesartan	nephropathy	SIDER
irbesartan	hepatobiliary disease	SIDER
irbesartan	immune system disorder	SIDER
irbesartan	hypersensitivity	SIDER
irbesartan	renal impairment	SIDER
irbesartan	skin disorder	SIDER
irbesartan	neutropenia	SIDER
irbesartan	tinnitus	SIDER
irbesartan	hepatic function abnormal	SIDER
irbesartan	hepatitis	SIDER
irbesartan	hypertension	SIDER
irbesartan	protein urine present	SIDER
irbesartan	urinary tract disorder	SIDER
irbesartan	gastrointestinal disorder	SIDER
irbesartan	thrombocytopenia	SIDER
irbesartan	nervous system disorder	SIDER
irbesartan	urethral disorder	SIDER
irbesartan	arthralgia	SIDER
irbesartan	angioedema	SIDER
irbesartan	liver function test abnormal	SIDER
irbesartan	blood urea increased	SIDER
irbesartan	proteinuria	SIDER
ipratropium bromide	angle closure glaucoma	SIDER
ipratropium bromide	atrial fibrillation	SIDER
ipratropium bromide	oedema	SIDER
ipratropium bromide	wheezing	SIDER
ipratropium bromide	asthma	SIDER
ipratropium bromide	eye irritation	SIDER
ipratropium bromide	abdominal discomfort	SIDER
ipratropium bromide	bronchial hyperreactivity	SIDER
ipratropium bromide	intestinal obstruction	SIDER
doxycycline	decreased appetite	SIDER
doxycycline	glossitis	SIDER
doxycycline	stevens-johnson syndrome	SIDER
doxycycline	urticaria	SIDER
doxycycline	eosinophilia	SIDER
doxycycline	menorrhagia	SIDER
doxycycline	neutropenia	SIDER
doxycycline	haemolytic anaemia	SIDER
doxycycline	intracranial pressure increased	SIDER
doxycycline	hepatotoxicity	SIDER
doxycycline	pericarditis	SIDER
doxycycline	oesophageal ulcer	SIDER
doxycycline	vascular purpura	SIDER
doxycycline	oesophagitis	SIDER
doxycycline	systemic lupus erythematosus	SIDER
doxycycline	anaphylactic shock	SIDER
doxycycline	thrombocytopenia	SIDER
doxycycline	dysphagia	SIDER
doxycycline	toxic epidermal necrolysis	SIDER
doxycycline	dermatitis exfoliative	SIDER
doxycycline	serum sickness	SIDER
doxycycline	purpura	SIDER
doxycycline	angioedema	SIDER
doxycycline	enterocolitis	SIDER
doxycycline	photosensitivity reaction	SIDER
ertapenem	aggression	SIDER
ertapenem	gait disturbance	SIDER
ertapenem	depressed level of consciousness	SIDER
ertapenem	dyskinesia	SIDER
ertapenem	hallucination	SIDER
ertapenem	coordination abnormal	SIDER
ertapenem	connective tissue disorder	SIDER
ertapenem	immune system disorder	SIDER
ertapenem	drug eruption	SIDER
ertapenem	anaphylactoid reaction	SIDER
ertapenem	skin disorder	SIDER
ertapenem	diabetes mellitus	SIDER
ertapenem	delirium	SIDER
ertapenem	gastrointestinal disorder	SIDER
ertapenem	altered state of consciousness	SIDER
ertapenem	muscular weakness	SIDER
ertapenem	myoclonus	SIDER
ertapenem	nervous system disorder	SIDER
ertapenem	tremor	SIDER
ertapenem	infection	SIDER
ertapenem	proteinuria	SIDER
iloprost	bronchospasm	SIDER
iloprost	diarrhoea	SIDER
iloprost	wheezing	SIDER
iloprost	gingival bleeding	SIDER
iloprost	epistaxis	SIDER
pioglitazone	hepatitis	SIDER
pioglitazone	hepatic failure	SIDER
pioglitazone	visual acuity reduced	SIDER
ifosfamide	mania	SIDER
ifosfamide	eye disorder	SIDER
ifosfamide	gait disturbance	SIDER
ifosfamide	ventricular tachycardia	SIDER
ifosfamide	ventricular fibrillation	SIDER
ifosfamide	movement disorder	SIDER
ifosfamide	skin hyperpigmentation	SIDER
ifosfamide	alveolitis allergic	SIDER
ifosfamide	disseminated intravascular coagulation	SIDER
ifosfamide	hypoxia	SIDER
ifosfamide	paraesthesia	SIDER
ifosfamide	ventricular extrasystoles	SIDER
ifosfamide	osteoarthritis	SIDER
ifosfamide	dyskinesia	SIDER
ifosfamide	cardiac arrest	SIDER
ifosfamide	colitis	SIDER
ifosfamide	pneumonia	SIDER
ifosfamide	chest pain	SIDER
ifosfamide	fungal infection	SIDER
ifosfamide	rhabdomyolysis	SIDER
ifosfamide	hypophosphataemia	SIDER
ifosfamide	neoplasm	SIDER
ifosfamide	erythema	SIDER
ifosfamide	tumour lysis syndrome	SIDER
ifosfamide	herpes zoster	SIDER
ifosfamide	connective tissue disorder	SIDER
ifosfamide	bronchospasm	SIDER
ifosfamide	stevens-johnson syndrome	SIDER
ifosfamide	lymphoma	SIDER
ifosfamide	malnutrition	SIDER
ifosfamide	cardiomyopathy	SIDER
ifosfamide	urticaria	SIDER
ifosfamide	cardiac failure	SIDER
ifosfamide	endocrine disorder	SIDER
ifosfamide	polyuria	SIDER
ifosfamide	erythema multiforme	SIDER
ifosfamide	gastrointestinal haemorrhage	SIDER
ifosfamide	hepatobiliary disease	SIDER
ifosfamide	psychotic disorder	SIDER
ifosfamide	myocardial infarction	SIDER
ifosfamide	polydipsia	SIDER
ifosfamide	cyst	SIDER
ifosfamide	status epilepticus	SIDER
ifosfamide	skin exfoliation	SIDER
ifosfamide	atrial fibrillation	SIDER
ifosfamide	immune system disorder	SIDER
ifosfamide	palpitations	SIDER
ifosfamide	dyspnoea	SIDER
ifosfamide	breast disorder	SIDER
ifosfamide	oedema	SIDER
ifosfamide	skin disorder	SIDER
ifosfamide	cough	SIDER
ifosfamide	rash macular	SIDER
ifosfamide	myalgia	SIDER
ifosfamide	pain	SIDER
ifosfamide	urinary retention	SIDER
ifosfamide	pleural effusion	SIDER
ifosfamide	mediastinal disorder	SIDER
ifosfamide	haemolytic anaemia	SIDER
ifosfamide	tinnitus	SIDER
ifosfamide	haemolytic uraemic syndrome	SIDER
ifosfamide	agranulocytosis	SIDER
ifosfamide	pericarditis	SIDER
ifosfamide	delirium	SIDER
ifosfamide	neuralgia	SIDER
ifosfamide	hepatitis	SIDER
ifosfamide	vertigo	SIDER
ifosfamide	urinary tract disorder	SIDER
ifosfamide	swelling face	SIDER
ifosfamide	supraventricular extrasystoles	SIDER
ifosfamide	pulmonary embolism	SIDER
ifosfamide	hyperhidrosis	SIDER
ifosfamide	conjunctivitis	SIDER
ifosfamide	neoplasm malignant	SIDER
ifosfamide	inappropriate antidiuretic hormone secretion	SIDER
ifosfamide	ovarian disorder	SIDER
ifosfamide	mental disorder	SIDER
ifosfamide	bradycardia	SIDER
ifosfamide	cholestasis	SIDER
ifosfamide	pain in extremity	SIDER
ifosfamide	anaphylactic shock	SIDER
ifosfamide	atrial flutter	SIDER
ifosfamide	ileus	SIDER
ifosfamide	gastrointestinal disorder	SIDER
ifosfamide	arrhythmia	SIDER
ifosfamide	angiopathy	SIDER
ifosfamide	swelling	SIDER
ifosfamide	paranoia	SIDER
ifosfamide	cardiogenic shock	SIDER
ifosfamide	dysarthria	SIDER
ifosfamide	sepsis	SIDER
ifosfamide	amnesia	SIDER
ifosfamide	eye irritation	SIDER
ifosfamide	hepatic failure	SIDER
ifosfamide	tubulointerstitial nephritis	SIDER
ifosfamide	enuresis	SIDER
ifosfamide	nail disorder	SIDER
ifosfamide	urine output increased	SIDER
ifosfamide	toxic epidermal necrolysis	SIDER
ifosfamide	nervous system disorder	SIDER
ifosfamide	vision blurred	SIDER
ifosfamide	tenderness	SIDER
ifosfamide	urethral disorder	SIDER
ifosfamide	angina pectoris	SIDER
ifosfamide	arthralgia	SIDER
ifosfamide	cardiac disorder	SIDER
ifosfamide	pericardial effusion	SIDER
ifosfamide	myocarditis	SIDER
ifosfamide	acute coronary syndrome	SIDER
ifosfamide	hyperglycaemia	SIDER
ifosfamide	flushing	SIDER
ifosfamide	gastrointestinal pain	SIDER
ifosfamide	dysaesthesia	SIDER
ifosfamide	chills	SIDER
ifosfamide	muscle twitching	SIDER
ifosfamide	hypokalaemia	SIDER
ifosfamide	amenorrhoea	SIDER
ifosfamide	rash	SIDER
ifosfamide	respiratory failure	SIDER
ifosfamide	abdominal pain	SIDER
ifosfamide	angioedema	SIDER
ifosfamide	septic shock	SIDER
ifosfamide	pulmonary fibrosis	SIDER
ifosfamide	extrapyramidal disorder	SIDER
ifosfamide	enterocolitis	SIDER
ifosfamide	petechiae	SIDER
ifosfamide	infestation	SIDER
ifosfamide	delusion	SIDER
ifosfamide	pulmonary hypertension	SIDER
ifosfamide	panic attack	SIDER
ifosfamide	inflammation	SIDER
ifosfamide	pruritus	SIDER
ifosfamide	vasculitis	SIDER
ifosfamide	acute respiratory distress syndrome	SIDER
ifosfamide	deep vein thrombosis	SIDER
ifosfamide	hypocalcaemia	SIDER
ifosfamide	visual impairment	SIDER
everolimus	cholelithiasis	SIDER
everolimus	pancreatitis acute	SIDER
everolimus	cholecystitis	SIDER
imipramine	eye disorder	SIDER
imipramine	angle closure glaucoma	SIDER
tolvaptan	hyponatraemia	SIDER
tolvaptan	immune system disorder	SIDER
tolvaptan	hypersensitivity	SIDER
tolvaptan	anaphylactic shock	SIDER
tolvaptan	rash generalised	SIDER
ribavirin	eye disorder	SIDER
ribavirin	malnutrition	SIDER
ribavirin	endocrine disorder	SIDER
ribavirin	immune system disorder	SIDER
ribavirin	hypersensitivity	SIDER
ribavirin	mediastinal disorder	SIDER
ribavirin	aplasia pure red cell	SIDER
ribavirin	pulmonary hypertension	SIDER
darifenacin	somnolence	SIDER
darifenacin	loss of consciousness	SIDER
darifenacin	feeling abnormal	SIDER
darifenacin	hallucination	SIDER
darifenacin	syncope	SIDER
darifenacin	erythema multiforme	SIDER
darifenacin	palpitations	SIDER
darifenacin	hypersensitivity	SIDER
darifenacin	confusional state	SIDER
darifenacin	anaphylactic shock	SIDER
darifenacin	shock	SIDER
darifenacin	angioedema	SIDER
beclometasone	dermatitis	SIDER
beclometasone	bronchospasm	SIDER
beclometasone	urticaria	SIDER
beclometasone	hypersensitivity	SIDER
beclometasone	cataract	SIDER
beclometasone	ageusia	SIDER
beclometasone	anaphylactic shock	SIDER
beclometasone	glaucoma	SIDER
beclometasone	rash	SIDER
beclometasone	angioedema	SIDER
exenatide	hypersensitivity	SIDER
exenatide	skin disorder	SIDER
exenatide	urinary tract disorder	SIDER
exenatide	haemoglobin	SIDER
exenatide	urethral disorder	SIDER
exenatide	haemorrhage	SIDER
etravirine	rhabdomyolysis	SIDER
etravirine	connective tissue disorder	SIDER
etravirine	immune system disorder	SIDER
etravirine	hypersensitivity	SIDER
etravirine	skin disorder	SIDER
etravirine	hepatic failure	SIDER
etravirine	toxic epidermal necrolysis	SIDER
rifaximin	colitis	SIDER
rifaximin	dermatitis atopic	SIDER
rifaximin	urticaria	SIDER
rifaximin	hypersensitivity	SIDER
rifaximin	swelling face	SIDER
rifaximin	anaphylactic shock	SIDER
rifaximin	dysphagia	SIDER
rifaximin	dermatitis exfoliative	SIDER
rifaximin	infection	SIDER
rifaximin	flushing	SIDER
rifaximin	angioedema	SIDER
rifaximin	infestation	SIDER
cetirizine	aggression	SIDER
cetirizine	movement disorder	SIDER
cetirizine	paraesthesia	SIDER
cetirizine	hallucination	SIDER
cetirizine	dermatitis	SIDER
cetirizine	urticaria	SIDER
cetirizine	tachycardia	SIDER
cetirizine	palpitations	SIDER
cetirizine	dyspnoea	SIDER
cetirizine	hypersensitivity	SIDER
cetirizine	insomnia	SIDER
cetirizine	drug eruption	SIDER
cetirizine	oedema	SIDER
cetirizine	myalgia	SIDER
cetirizine	urinary retention	SIDER
cetirizine	increased appetite	SIDER
cetirizine	hepatitis	SIDER
cetirizine	dysgeusia	SIDER
cetirizine	vertigo	SIDER
cetirizine	cholestasis	SIDER
cetirizine	oculogyric crisis	SIDER
cetirizine	anaphylactic shock	SIDER
cetirizine	agitation	SIDER
cetirizine	myoclonus	SIDER
cetirizine	vision blurred	SIDER
cetirizine	nausea	SIDER
cetirizine	tremor	SIDER
cetirizine	rash	SIDER
cetirizine	angioedema	SIDER
cetirizine	extrapyramidal disorder	SIDER
cetirizine	dysuria	SIDER
cetirizine	hypotension	SIDER
cetirizine	suicidal ideation	SIDER
cetirizine	musculoskeletal discomfort	SIDER
cetirizine	pruritus	SIDER
cetirizine	visual impairment	SIDER
flecainide	eye disorder	SIDER
flecainide	dyskinesia	SIDER
flecainide	pneumonia	SIDER
flecainide	urticaria	SIDER
flecainide	immune system disorder	SIDER
flecainide	skin disorder	SIDER
flecainide	blood disorder	SIDER
flecainide	hepatic function abnormal	SIDER
flecainide	cholestasis	SIDER
flecainide	neuropathy peripheral	SIDER
flecainide	hepatic failure	SIDER
flecainide	nervous system disorder	SIDER
flecainide	interstitial lung disease	SIDER
flecainide	alopecia	SIDER
flecainide	pulmonary fibrosis	SIDER
cabergoline	aggression	SIDER
cabergoline	regurgitation	SIDER
cabergoline	dermatitis	SIDER
cabergoline	blood creatinine increased	SIDER
cabergoline	psychotic disorder	SIDER
cabergoline	hypersensitivity	SIDER
cabergoline	oedema	SIDER
cabergoline	pleural effusion	SIDER
cabergoline	vasospasm	SIDER
cabergoline	pericarditis	SIDER
cabergoline	hepatic function abnormal	SIDER
cabergoline	disturbance in sexual arousal	SIDER
cabergoline	muscle spasms	SIDER
cabergoline	pericardial effusion	SIDER
cabergoline	pleurisy	SIDER
cabergoline	alopecia	SIDER
cabergoline	rash	SIDER
cabergoline	respiratory failure	SIDER
cabergoline	pulmonary fibrosis	SIDER
cabergoline	delusion	SIDER
cabergoline	liver function test abnormal	SIDER
cabergoline	libido increased	SIDER
almotriptan	eye disorder	SIDER
almotriptan	breast pain	SIDER
almotriptan	peripheral coldness	SIDER
almotriptan	immune system disorder	SIDER
almotriptan	hypersensitivity	SIDER
almotriptan	confusional state	SIDER
almotriptan	breast disorder	SIDER
almotriptan	skin disorder	SIDER
almotriptan	blepharospasm	SIDER
almotriptan	cold sweat	SIDER
almotriptan	ill-defined disorder	SIDER
almotriptan	mental disorder	SIDER
almotriptan	abdominal pain upper	SIDER
almotriptan	pain in extremity	SIDER
almotriptan	anaphylactic shock	SIDER
almotriptan	gastrointestinal disorder	SIDER
almotriptan	abdominal discomfort	SIDER
almotriptan	acute myocardial infarction	SIDER
almotriptan	nervous system disorder	SIDER
almotriptan	bone disorder	SIDER
almotriptan	vision blurred	SIDER
almotriptan	angina pectoris	SIDER
almotriptan	discomfort	SIDER
almotriptan	hypoaesthesia oral	SIDER
almotriptan	cardiac disorder	SIDER
almotriptan	gastrointestinal pain	SIDER
almotriptan	hemiplegia	SIDER
almotriptan	malaise	SIDER
almotriptan	angioedema	SIDER
almotriptan	visual impairment	SIDER
levobupivacaine	miosis	SIDER
levobupivacaine	asthenia	SIDER
levobupivacaine	priapism	SIDER
levobupivacaine	paralysis	SIDER
levobupivacaine	toxicity to various agents	SIDER
levobupivacaine	hyperhidrosis	SIDER
levobupivacaine	injury	SIDER
levobupivacaine	sensory disturbance	SIDER
levobupivacaine	anaphylactic shock	SIDER
levobupivacaine	flushing	SIDER
famciclovir	disorientation	SIDER
famciclovir	stevens-johnson syndrome	SIDER
famciclovir	hepatobiliary disease	SIDER
famciclovir	skin disorder	SIDER
famciclovir	delirium	SIDER
famciclovir	mental disorder	SIDER
famciclovir	gastrointestinal disorder	SIDER
famciclovir	toxic epidermal necrolysis	SIDER
famciclovir	nervous system disorder	SIDER
ketorolac	colitis ulcerative	SIDER
ketorolac	leukopenia	SIDER
ketorolac	tongue disorder	SIDER
ketorolac	hyponatraemia	SIDER
ketorolac	peptic ulcer	SIDER
ketorolac	pneumonia	SIDER
ketorolac	ulcer	SIDER
ketorolac	haematemesis	SIDER
ketorolac	chest pain	SIDER
ketorolac	crohn's disease	SIDER
ketorolac	bronchospasm	SIDER
ketorolac	stevens-johnson syndrome	SIDER
ketorolac	urticaria	SIDER
ketorolac	aplastic anaemia	SIDER
ketorolac	lymphadenopathy	SIDER
ketorolac	gastrointestinal haemorrhage	SIDER
ketorolac	psychotic disorder	SIDER
ketorolac	myocardial infarction	SIDER
ketorolac	hypersensitivity	SIDER
ketorolac	anaphylactoid reaction	SIDER
ketorolac	tongue oedema	SIDER
ketorolac	myalgia	SIDER
ketorolac	haemolytic anaemia	SIDER
ketorolac	coma	SIDER
ketorolac	haemolytic uraemic syndrome	SIDER
ketorolac	agranulocytosis	SIDER
ketorolac	haematuria	SIDER
ketorolac	hepatitis	SIDER
ketorolac	pancytopenia	SIDER
ketorolac	hyperkalaemia	SIDER
ketorolac	conjunctivitis	SIDER
ketorolac	pulmonary function test decreased	SIDER
ketorolac	oesophagitis	SIDER
ketorolac	haemoglobin	SIDER
ketorolac	flank pain	SIDER
ketorolac	arrhythmia	SIDER
ketorolac	thrombocytopenia	SIDER
ketorolac	corneal erosion	SIDER
ketorolac	hepatic failure	SIDER
ketorolac	tubulointerstitial nephritis	SIDER
ketorolac	pancreatitis acute	SIDER
ketorolac	jaundice cholestatic	SIDER
ketorolac	toxic epidermal necrolysis	SIDER
ketorolac	respiratory depression	SIDER
ketorolac	dermatitis exfoliative	SIDER
ketorolac	azotaemia	SIDER
ketorolac	acute coronary syndrome	SIDER
ketorolac	hyperglycaemia	SIDER
ketorolac	flushing	SIDER
ketorolac	melaena	SIDER
ketorolac	laryngeal oedema	SIDER
ketorolac	rash maculo-papular	SIDER
ketorolac	gastrointestinal perforation	SIDER
ketorolac	angioedema	SIDER
ketorolac	haemorrhage	SIDER
ketorolac	hypotension	SIDER
ketorolac	mouth ulceration	SIDER
ketorolac	musculoskeletal discomfort	SIDER
ketorolac	vasculitis	SIDER
saquinavir	torsade de pointes	SIDER
saquinavir	malnutrition	SIDER
saquinavir	immune system disorder	SIDER
saquinavir	hyperlactacidaemia	SIDER
saquinavir	haemoglobin	SIDER
saquinavir	angiopathy	SIDER
saquinavir	breast enlargement	SIDER
saquinavir	nervous system disorder	SIDER
saquinavir	hypertriglyceridaemia	SIDER
saquinavir	haematoma	SIDER
saquinavir	hyperglycaemia	SIDER
saquinavir	hypercholesterolaemia	SIDER
saquinavir	haemorrhage	SIDER
phenytoin	dyskinesia	SIDER
phenytoin	anaphylactoid reaction	SIDER
reboxetine	hyponatraemia	SIDER
reboxetine	peripheral coldness	SIDER
reboxetine	hallucination	SIDER
reboxetine	testicular pain	SIDER
reboxetine	irritability	SIDER
solifenacin	eye disorder	SIDER
solifenacin	decreased appetite	SIDER
solifenacin	torsade de pointes	SIDER
solifenacin	somnolence	SIDER
solifenacin	feeling abnormal	SIDER
solifenacin	hallucination	SIDER
solifenacin	dermatitis	SIDER
solifenacin	renal failure	SIDER
solifenacin	foetor hepaticus	SIDER
solifenacin	connective tissue disorder	SIDER
solifenacin	malnutrition	SIDER
solifenacin	hepatocellular injury	SIDER
solifenacin	urticaria	SIDER
solifenacin	liver disorder	SIDER
solifenacin	erythema multiforme	SIDER
solifenacin	tachycardia	SIDER
solifenacin	atrial fibrillation	SIDER
solifenacin	palpitations	SIDER
solifenacin	hypersensitivity	SIDER
solifenacin	confusional state	SIDER
solifenacin	gastrooesophageal reflux disease	SIDER
solifenacin	renal impairment	SIDER
solifenacin	mediastinal disorder	SIDER
solifenacin	delirium	SIDER
solifenacin	hyperkalaemia	SIDER
solifenacin	headache	SIDER
solifenacin	anaphylactic shock	SIDER
solifenacin	ileus	SIDER
solifenacin	gastrointestinal disorder	SIDER
solifenacin	muscular weakness	SIDER
solifenacin	glaucoma	SIDER
solifenacin	dysphonia	SIDER
solifenacin	dermatitis exfoliative	SIDER
solifenacin	rash	SIDER
solifenacin	angioedema	SIDER
solifenacin	liver function test abnormal	SIDER
solifenacin	pruritus	SIDER
oxybutynin	hallucination	SIDER
oxybutynin	dermatitis	SIDER
oxybutynin	hypohidrosis	SIDER
oxybutynin	psychotic disorder	SIDER
oxybutynin	tachycardia	SIDER
oxybutynin	mydriasis	SIDER
oxybutynin	hypersensitivity	SIDER
oxybutynin	breast disorder	SIDER
oxybutynin	skin disorder	SIDER
oxybutynin	anaphylactic shock	SIDER
oxybutynin	arrhythmia	SIDER
oxybutynin	angiopathy	SIDER
oxybutynin	memory impairment	SIDER
oxybutynin	agitation	SIDER
oxybutynin	glaucoma	SIDER
oxybutynin	accommodation disorder	SIDER
oxybutynin	face oedema	SIDER
oxybutynin	cardiac disorder	SIDER
oxybutynin	rash	SIDER
oxybutynin	angioedema	SIDER
oxybutynin	erectile dysfunction	SIDER
amiloride	jaundice	SIDER
amiloride	feeling abnormal	SIDER
amiloride	peptic ulcer	SIDER
amiloride	foetor hepaticus	SIDER
amiloride	hepatocellular injury	SIDER
amiloride	aplastic anaemia	SIDER
amiloride	liver disorder	SIDER
amiloride	confusional state	SIDER
amiloride	neutropenia	SIDER
amiloride	coma	SIDER
amiloride	hepatic function abnormal	SIDER
amiloride	tremor	SIDER
moxifloxacin	panophthalmitis	SIDER
moxifloxacin	eye disorder	SIDER
moxifloxacin	jaundice	SIDER
moxifloxacin	gait disturbance	SIDER
moxifloxacin	torsade de pointes	SIDER
moxifloxacin	alveolitis allergic	SIDER
moxifloxacin	loss of consciousness	SIDER
moxifloxacin	cardiac arrest	SIDER
moxifloxacin	coordination abnormal	SIDER
moxifloxacin	endophthalmitis	SIDER
moxifloxacin	erythema	SIDER
moxifloxacin	connective tissue disorder	SIDER
moxifloxacin	stevens-johnson syndrome	SIDER
moxifloxacin	syncope	SIDER
moxifloxacin	erythema multiforme	SIDER
moxifloxacin	hepatobiliary disease	SIDER
moxifloxacin	pseudomembranous colitis	SIDER
moxifloxacin	psychotic disorder	SIDER
moxifloxacin	immune system disorder	SIDER
moxifloxacin	hypersensitivity	SIDER
moxifloxacin	skin disorder	SIDER
moxifloxacin	mediastinal disorder	SIDER
moxifloxacin	agranulocytosis	SIDER
moxifloxacin	hepatitis	SIDER
moxifloxacin	pancytopenia	SIDER
moxifloxacin	urinary tract disorder	SIDER
moxifloxacin	mental disorder	SIDER
moxifloxacin	anaphylactic shock	SIDER
moxifloxacin	neuropathy peripheral	SIDER
moxifloxacin	hepatic failure	SIDER
moxifloxacin	tubulointerstitial nephritis	SIDER
moxifloxacin	muscular weakness	SIDER
moxifloxacin	toxic epidermal necrolysis	SIDER
moxifloxacin	suicide attempt	SIDER
moxifloxacin	nervous system disorder	SIDER
moxifloxacin	shock	SIDER
moxifloxacin	urethral disorder	SIDER
moxifloxacin	polyneuropathy	SIDER
moxifloxacin	cardiac disorder	SIDER
moxifloxacin	laryngeal oedema	SIDER
moxifloxacin	angioedema	SIDER
moxifloxacin	suicidal ideation	SIDER
telaprevir	erythema multiforme	SIDER
telaprevir	skin disorder	SIDER
telaprevir	urinary tract disorder	SIDER
telaprevir	toxic epidermal necrolysis	SIDER
telaprevir	urethral disorder	SIDER
aripiprazole	jaundice	SIDER
aripiprazole	laryngospasm	SIDER
aripiprazole	urticaria	SIDER
aripiprazole	hypersensitivity	SIDER
aripiprazole	alanine aminotransferase increased	SIDER
aripiprazole	anaphylactic shock	SIDER
aripiprazole	angioedema	SIDER
aripiprazole	aspartate aminotransferase increased	SIDER
aripiprazole	pruritus	SIDER
imatinib	eye disorder	SIDER
imatinib	hepatitis cholestatic	SIDER
imatinib	connective tissue disorder	SIDER
imatinib	cyst	SIDER
imatinib	immune system disorder	SIDER
imatinib	drug eruption	SIDER
imatinib	mediastinal disorder	SIDER
imatinib	gastrointestinal disorder	SIDER
imatinib	angiopathy	SIDER
imatinib	nervous system disorder	SIDER
trandolapril	transient ischaemic attack	SIDER
trandolapril	leukopenia	SIDER
trandolapril	cardiac arrest	SIDER
trandolapril	cerebral haemorrhage	SIDER
trandolapril	connective tissue disorder	SIDER
trandolapril	stevens-johnson syndrome	SIDER
trandolapril	myocardial infarction	SIDER
trandolapril	pancreatitis	SIDER
trandolapril	tachycardia	SIDER
trandolapril	immune system disorder	SIDER
trandolapril	dyspnoea	SIDER
trandolapril	hypersensitivity	SIDER
trandolapril	haematocrit decreased	SIDER
trandolapril	skin disorder	SIDER
trandolapril	platelet count decreased	SIDER
trandolapril	agranulocytosis	SIDER
trandolapril	pancytopenia	SIDER
trandolapril	hyperhidrosis	SIDER
trandolapril	vomiting	SIDER
trandolapril	hepatic enzyme increased	SIDER
trandolapril	body temperature increased	SIDER
trandolapril	dry mouth	SIDER
trandolapril	toxic epidermal necrolysis	SIDER
trandolapril	infection	SIDER
trandolapril	angina pectoris	SIDER
trandolapril	haemoglobin decreased	SIDER
trandolapril	cardiac disorder	SIDER
trandolapril	acute coronary syndrome	SIDER
trandolapril	alopecia	SIDER
trandolapril	abdominal pain	SIDER
trandolapril	angioedema	SIDER
trandolapril	infestation	SIDER
erythropoietin	injection site reaction	SIDER
erythropoietin	hypersensitivity	SIDER
erythropoietin	pain	SIDER
erythropoietin	pancytopenia	SIDER
erythropoietin	anaemia	SIDER
sparfloxacin	mania	SIDER
sparfloxacin	jaundice	SIDER
sparfloxacin	pulmonary oedema	SIDER
sparfloxacin	torsade de pointes	SIDER
sparfloxacin	skin hyperpigmentation	SIDER
sparfloxacin	nephrolithiasis	SIDER
sparfloxacin	anxiety	SIDER
sparfloxacin	rhabdomyolysis	SIDER
sparfloxacin	stevens-johnson syndrome	SIDER
sparfloxacin	erythema multiforme	SIDER
sparfloxacin	pseudomembranous colitis	SIDER
sparfloxacin	psychotic disorder	SIDER
sparfloxacin	acidosis	SIDER
sparfloxacin	pancreatitis	SIDER
sparfloxacin	nystagmus	SIDER
sparfloxacin	hiccups	SIDER
sparfloxacin	urinary retention	SIDER
sparfloxacin	haemolytic anaemia	SIDER
sparfloxacin	agranulocytosis	SIDER
sparfloxacin	dermatitis bullous	SIDER
sparfloxacin	albuminuria	SIDER
sparfloxacin	hepatitis	SIDER
sparfloxacin	pancytopenia	SIDER
sparfloxacin	embolism	SIDER
sparfloxacin	sensory disturbance	SIDER
sparfloxacin	aphasia	SIDER
sparfloxacin	abdominal pain upper	SIDER
sparfloxacin	anaphylactic shock	SIDER
sparfloxacin	uveitis	SIDER
sparfloxacin	thrombocytopenia	SIDER
sparfloxacin	hypoaesthesia	SIDER
sparfloxacin	sensory loss	SIDER
sparfloxacin	hepatic failure	SIDER
sparfloxacin	tubulointerstitial nephritis	SIDER
sparfloxacin	hepatic necrosis	SIDER
sparfloxacin	toxic epidermal necrolysis	SIDER
sparfloxacin	tremor	SIDER
sparfloxacin	intestinal perforation	SIDER
sparfloxacin	salivary hypersecretion	SIDER
sparfloxacin	interstitial lung disease	SIDER
sparfloxacin	angioedema	SIDER
sparfloxacin	erythema nodosum	SIDER
sparfloxacin	ataxia	SIDER
sparfloxacin	tendonitis	SIDER
sparfloxacin	vasculitis	SIDER
bosentan	leukopenia	SIDER
bosentan	neutropenia	SIDER
pomalidomide	tumour lysis syndrome	SIDER
pomalidomide	pancytopenia	SIDER
torasemide	leukopenia	SIDER
torasemide	stevens-johnson syndrome	SIDER
torasemide	erythema multiforme	SIDER
torasemide	pancreatitis	SIDER
torasemide	thrombocytopenia	SIDER
torasemide	toxic epidermal necrolysis	SIDER
corticotropin	skin atrophy	SIDER
corticotropin	erythema	SIDER
corticotropin	abscess	SIDER
corticotropin	ecchymosis	SIDER
corticotropin	pancreatitis	SIDER
corticotropin	subdural haematoma	SIDER
corticotropin	abdominal distension	SIDER
corticotropin	intracranial pressure increased	SIDER
corticotropin	menstruation irregular	SIDER
corticotropin	impaired healing	SIDER
corticotropin	haemorrhage intracranial	SIDER
corticotropin	vertigo	SIDER
corticotropin	hyperhidrosis	SIDER
corticotropin	headache	SIDER
corticotropin	papilloedema	SIDER
corticotropin	dizziness	SIDER
corticotropin	optic neuritis	SIDER
corticotropin	muscular weakness	SIDER
corticotropin	nausea	SIDER
corticotropin	shock	SIDER
corticotropin	cardiac failure congestive	SIDER
corticotropin	petechiae	SIDER
corticotropin	osteonecrosis	SIDER
corticotropin	exophthalmos	SIDER
corticotropin	hirsutism	SIDER
tinidazole	stevens-johnson syndrome	SIDER
tinidazole	urticaria	SIDER
tinidazole	hypersensitivity	SIDER
tinidazole	angioedema	SIDER
tinidazole	pruritus	SIDER
tacrolimus	ventricular fibrillation	SIDER
tacrolimus	disseminated intravascular coagulation	SIDER
tacrolimus	loss of consciousness	SIDER
tacrolimus	ventricular extrasystoles	SIDER
tacrolimus	colitis	SIDER
tacrolimus	hot flush	SIDER
tacrolimus	syncope	SIDER
tacrolimus	feeling hot	SIDER
tacrolimus	hepatic steatosis	SIDER
tacrolimus	myocardial infarction	SIDER
tacrolimus	pancreatitis	SIDER
tacrolimus	atrial fibrillation	SIDER
tacrolimus	myocardial ischaemia	SIDER
tacrolimus	gastroenteritis	SIDER
tacrolimus	hepatotoxicity	SIDER
tacrolimus	respiratory distress	SIDER
tacrolimus	lung infiltration	SIDER
tacrolimus	gastric ulcer	SIDER
tacrolimus	atrial flutter	SIDER
tacrolimus	arrhythmia	SIDER
tacrolimus	speech disorder	SIDER
tacrolimus	cerebral infarction	SIDER
tacrolimus	glycosuria	SIDER
tacrolimus	hepatic necrosis	SIDER
tacrolimus	micturition disorder	SIDER
tacrolimus	acute coronary syndrome	SIDER
tacrolimus	interstitial lung disease	SIDER
tacrolimus	menopausal symptoms	SIDER
tacrolimus	respiratory failure	SIDER
tacrolimus	enterocolitis	SIDER
tacrolimus	carpal tunnel syndrome	SIDER
tacrolimus	mouth ulceration	SIDER
colesevelam	haemorrhoids	SIDER
colesevelam	abdominal distension	SIDER
colesevelam	transaminases increased	SIDER
colesevelam	hypertriglyceridaemia	SIDER
colesevelam	faecaloma	SIDER
colesevelam	faecalith	SIDER
colesevelam	intestinal obstruction	SIDER
diclofenac	eye disorder	SIDER
diclofenac	rectal haemorrhage	SIDER
diclofenac	cardiovascular disorder	SIDER
diclofenac	laryngospasm	SIDER
diclofenac	laryngitis	SIDER
diclofenac	musculoskeletal stiffness	SIDER
diclofenac	skin odour abnormal	SIDER
diclofenac	gastroenteritis	SIDER
diclofenac	skin discolouration	SIDER
diclofenac	lethargy	SIDER
diclofenac	ear pain	SIDER
diclofenac	cataract	SIDER
diclofenac	swelling	SIDER
diclofenac	nuchal rigidity	SIDER
diclofenac	dry mouth	SIDER
diclofenac	muscle spasms	SIDER
diclofenac	skin burning sensation	SIDER
diclofenac	drug ineffective	SIDER
diclofenac	blood pressure increased	SIDER
oxcarbazepine	multiple fractures	SIDER
oxcarbazepine	skin disorder	SIDER
oxcarbazepine	fracture	SIDER
oxcarbazepine	osteoporosis	SIDER
oxcarbazepine	bone disorder	SIDER
oxcarbazepine	hypothyroidism	SIDER
mirabegron	urinary retention	SIDER
bromocriptine	eye disorder	SIDER
bromocriptine	neurotoxicity	SIDER
bromocriptine	disseminated intravascular coagulation	SIDER
bromocriptine	feeling abnormal	SIDER
bromocriptine	hallucination	SIDER
bromocriptine	connective tissue disorder	SIDER
bromocriptine	myocardial infarction	SIDER
bromocriptine	status epilepticus	SIDER
bromocriptine	confusional state	SIDER
bromocriptine	skin disorder	SIDER
bromocriptine	mediastinal disorder	SIDER
bromocriptine	pericarditis	SIDER
bromocriptine	hypertension	SIDER
bromocriptine	lung infiltration	SIDER
bromocriptine	mental disorder	SIDER
bromocriptine	gastrointestinal disorder	SIDER
bromocriptine	angiopathy	SIDER
bromocriptine	body temperature increased	SIDER
bromocriptine	agitation	SIDER
bromocriptine	cerebrovascular accident	SIDER
bromocriptine	nervous system disorder	SIDER
bromocriptine	cardiac disorder	SIDER
bromocriptine	acute coronary syndrome	SIDER
bromocriptine	delusion	SIDER
bromocriptine	vasculitis	SIDER
milnacipran	aggression	SIDER
milnacipran	eye disorder	SIDER
milnacipran	leukopenia	SIDER
milnacipran	hyponatraemia	SIDER
milnacipran	loss of consciousness	SIDER
milnacipran	galactorrhoea	SIDER
milnacipran	hallucination	SIDER
milnacipran	serotonin syndrome	SIDER
milnacipran	rhabdomyolysis	SIDER
milnacipran	connective tissue disorder	SIDER
milnacipran	stevens-johnson syndrome	SIDER
milnacipran	malnutrition	SIDER
milnacipran	endocrine disorder	SIDER
milnacipran	hepatobiliary disease	SIDER
milnacipran	breast disorder	SIDER
milnacipran	skin disorder	SIDER
milnacipran	anger	SIDER
milnacipran	neutropenia	SIDER
milnacipran	parkinsonism	SIDER
milnacipran	delirium	SIDER
milnacipran	hepatitis	SIDER
milnacipran	urinary tract disorder	SIDER
milnacipran	mental disorder	SIDER
milnacipran	angiopathy	SIDER
milnacipran	thrombocytopenia	SIDER
milnacipran	supraventricular tachycardia	SIDER
milnacipran	nervous system disorder	SIDER
milnacipran	accommodation disorder	SIDER
milnacipran	urethral disorder	SIDER
milnacipran	neuroleptic malignant syndrome	SIDER
milnacipran	cardiac disorder	SIDER
ritonavir	atrioventricular block complete	SIDER
ritonavir	renal failure	SIDER
ritonavir	malnutrition	SIDER
ritonavir	endocrine disorder	SIDER
ritonavir	myocardial infarction	SIDER
ritonavir	menorrhagia	SIDER
ritonavir	breast disorder	SIDER
ritonavir	renal impairment	SIDER
ritonavir	skin disorder	SIDER
ritonavir	diabetes mellitus	SIDER
ritonavir	vasospasm	SIDER
ritonavir	dehydration	SIDER
ritonavir	atrioventricular block first degree	SIDER
ritonavir	haemoglobin	SIDER
ritonavir	gastrointestinal disorder	SIDER
ritonavir	toxic epidermal necrolysis	SIDER
ritonavir	orthostatic hypotension	SIDER
ritonavir	nervous system disorder	SIDER
ritonavir	cushing's syndrome	SIDER
ritonavir	cardiac disorder	SIDER
ritonavir	acute coronary syndrome	SIDER
ritonavir	hyperglycaemia	SIDER
ritonavir	haemorrhage	SIDER
ritonavir	hypotension	SIDER
ritonavir	ischaemia	SIDER
telmisartan	tenosynovitis	SIDER
telmisartan	rhabdomyolysis	SIDER
telmisartan	myocardial infarction	SIDER
telmisartan	atrial fibrillation	SIDER
telmisartan	cardiac failure congestive	SIDER
telmisartan	face oedema	SIDER
telmisartan	acute coronary syndrome	SIDER
telmisartan	blood pressure increased	SIDER
telmisartan	erectile dysfunction	SIDER
ofatumumab	cardiac arrest	SIDER
ofatumumab	stevens-johnson syndrome	SIDER
ofatumumab	erythema multiforme	SIDER
eribulin	hypomagnesaemia	SIDER
eribulin	pneumonia	SIDER
eribulin	malnutrition	SIDER
eribulin	hepatobiliary disease	SIDER
eribulin	pancreatitis	SIDER
eribulin	immune system disorder	SIDER
eribulin	skin disorder	SIDER
eribulin	mediastinal disorder	SIDER
eribulin	hepatotoxicity	SIDER
eribulin	dehydration	SIDER
eribulin	neutropenic sepsis	SIDER
eribulin	gastrointestinal disorder	SIDER
eribulin	sepsis	SIDER
eribulin	lymphopenia	SIDER
eribulin	drug hypersensitivity	SIDER
eribulin	infection	SIDER
eribulin	interstitial lung disease	SIDER
eribulin	infestation	SIDER
eribulin	pruritus	SIDER
colchicine	decreased appetite	SIDER
colchicine	leukopenia	SIDER
colchicine	disseminated intravascular coagulation	SIDER
colchicine	dermatitis	SIDER
colchicine	blood creatine phosphokinase increased	SIDER
colchicine	rhabdomyolysis	SIDER
colchicine	aplastic anaemia	SIDER
colchicine	neuritis	SIDER
colchicine	myalgia	SIDER
colchicine	neutropenia	SIDER
colchicine	alanine aminotransferase increased	SIDER
colchicine	blood disorder	SIDER
colchicine	agranulocytosis	SIDER
colchicine	vascular purpura	SIDER
colchicine	thrombocytopenia	SIDER
colchicine	myopathy	SIDER
colchicine	muscular weakness	SIDER
colchicine	hypothyroidism	SIDER
colchicine	gastrointestinal pain	SIDER
colchicine	anaemia	SIDER
colchicine	alopecia	SIDER
colchicine	purpura	SIDER
colchicine	peripheral motor neuropathy	SIDER
colchicine	rash maculo-papular	SIDER
colchicine	rash	SIDER
colchicine	musculoskeletal discomfort	SIDER
colchicine	aspartate aminotransferase increased	SIDER
pentoxifylline	dermatitis	SIDER
pentoxifylline	urticaria	SIDER
pentoxifylline	hypersensitivity	SIDER
pentoxifylline	lacrimation increased	SIDER
pentoxifylline	rash	SIDER
pentoxifylline	angioedema	SIDER
pentoxifylline	epistaxis	SIDER
pentoxifylline	pruritus	SIDER
efavirenz	paraesthesia	SIDER
efavirenz	constipation	SIDER
efavirenz	rhabdomyolysis	SIDER
efavirenz	palpitations	SIDER
efavirenz	dyspnoea	SIDER
efavirenz	hypersensitivity	SIDER
efavirenz	skin discolouration	SIDER
efavirenz	myalgia	SIDER
efavirenz	hepatitis	SIDER
efavirenz	neuropathy peripheral	SIDER
efavirenz	myopathy	SIDER
efavirenz	nail disorder	SIDER
efavirenz	arthralgia	SIDER
efavirenz	mood swings	SIDER
efavirenz	visual impairment	SIDER
anagrelide	ventricular tachycardia	SIDER
anagrelide	torsade de pointes	SIDER
anagrelide	alveolitis allergic	SIDER
anagrelide	hepatotoxicity	SIDER
anagrelide	tubulointerstitial nephritis	SIDER
anastrozole	stevens-johnson syndrome	SIDER
anastrozole	urticaria	SIDER
anastrozole	hypersensitivity	SIDER
anastrozole	hepatitis	SIDER
anastrozole	anaphylactic shock	SIDER
anastrozole	hypercalcaemia	SIDER
anastrozole	angioedema	SIDER
oxaliplatin	laryngospasm	SIDER
oxaliplatin	nephropathy	SIDER
oxaliplatin	muscle contractions involuntary	SIDER
oxaliplatin	haemoglobin	SIDER
oxaliplatin	tubulointerstitial nephritis	SIDER
oxaliplatin	coagulopathy	SIDER
oxaliplatin	haemorrhage	SIDER
apraclonidine	eye disorder	SIDER
apraclonidine	eye discharge	SIDER
apraclonidine	somnolence	SIDER
apraclonidine	constipation	SIDER
apraclonidine	feeling abnormal	SIDER
apraclonidine	coordination abnormal	SIDER
apraclonidine	dry eye	SIDER
apraclonidine	dermatitis	SIDER
apraclonidine	endophthalmitis	SIDER
apraclonidine	chest pain	SIDER
apraclonidine	nasopharyngitis	SIDER
apraclonidine	rhinitis	SIDER
apraclonidine	keratitis	SIDER
apraclonidine	mydriasis	SIDER
apraclonidine	dyspnoea	SIDER
apraclonidine	photophobia	SIDER
apraclonidine	skin disorder	SIDER
apraclonidine	mediastinal disorder	SIDER
apraclonidine	blepharospasm	SIDER
apraclonidine	ocular discomfort	SIDER
apraclonidine	eye oedema	SIDER
apraclonidine	ill-defined disorder	SIDER
apraclonidine	conjunctivitis	SIDER
apraclonidine	ocular hyperaemia	SIDER
apraclonidine	mental disorder	SIDER
apraclonidine	erythema of eyelid	SIDER
apraclonidine	vasodilation procedure	SIDER
apraclonidine	headache	SIDER
apraclonidine	gastrointestinal disorder	SIDER
apraclonidine	angiopathy	SIDER
apraclonidine	dermatitis contact	SIDER
apraclonidine	dizziness	SIDER
apraclonidine	eye irritation	SIDER
apraclonidine	throat irritation	SIDER
apraclonidine	nervous system disorder	SIDER
apraclonidine	rhinorrhoea	SIDER
apraclonidine	nervousness	SIDER
apraclonidine	vision blurred	SIDER
apraclonidine	nausea	SIDER
apraclonidine	infection	SIDER
apraclonidine	eyelid oedema	SIDER
apraclonidine	tension	SIDER
apraclonidine	fatigue	SIDER
apraclonidine	irritability	SIDER
apraclonidine	eye pruritus	SIDER
apraclonidine	malaise	SIDER
apraclonidine	eye pain	SIDER
apraclonidine	blepharitis	SIDER
apraclonidine	infestation	SIDER
apraclonidine	visual acuity reduced	SIDER
apraclonidine	conjunctival oedema	SIDER
apraclonidine	visual impairment	SIDER
nelarabine	opportunistic infection	SIDER
nelarabine	blood creatine phosphokinase increased	SIDER
nelarabine	rhabdomyolysis	SIDER
nelarabine	tumour lysis syndrome	SIDER
nelarabine	malnutrition	SIDER
nelarabine	infestation	SIDER
amphotericin B	pulmonary oedema	SIDER
amphotericin B	rhabdomyolysis	SIDER
amphotericin B	erythema	SIDER
amphotericin B	bronchospasm	SIDER
amphotericin B	cystitis haemorrhagic	SIDER
amphotericin B	urticaria	SIDER
amphotericin B	cyanosis	SIDER
amphotericin B	hypoventilation	SIDER
amphotericin B	agranulocytosis	SIDER
amphotericin B	respiratory failure	SIDER
amphotericin B	angioedema	SIDER
fulvestrant	leukopenia	SIDER
fulvestrant	injection site reaction	SIDER
fulvestrant	urticaria	SIDER
fulvestrant	hypersensitivity	SIDER
fulvestrant	myalgia	SIDER
fulvestrant	hepatitis	SIDER
fulvestrant	vertigo	SIDER
fulvestrant	haemoglobin	SIDER
fulvestrant	gastrointestinal disorder	SIDER
fulvestrant	hepatic enzyme increased	SIDER
fulvestrant	hepatic failure	SIDER
fulvestrant	vaginal haemorrhage	SIDER
fulvestrant	dyspepsia	SIDER
fulvestrant	angioedema	SIDER
fulvestrant	haemorrhage	SIDER
fulvestrant	inflammation	SIDER
fulvestrant	pruritus	SIDER
brimonidine	miosis	SIDER
brimonidine	body temperature decreased	SIDER
brimonidine	hypotonia	SIDER
brimonidine	lethargy	SIDER
brimonidine	coma	SIDER
brimonidine	hypothermia	SIDER
brimonidine	pulmonary function test decreased	SIDER
brimonidine	vasodilation procedure	SIDER
brimonidine	apnoea	SIDER
brimonidine	muscle relaxant therapy	SIDER
brimonidine	glaucoma	SIDER
brimonidine	nausea	SIDER
brimonidine	respiratory depression	SIDER
brimonidine	pallor	SIDER
brimonidine	rash	SIDER
hydroxyprogesterone	asthenia	SIDER
hydroxyprogesterone	injection site reaction	SIDER
hydroxyprogesterone	dermatitis	SIDER
hydroxyprogesterone	chest pain	SIDER
hydroxyprogesterone	erythema	SIDER
hydroxyprogesterone	hot flush	SIDER
hydroxyprogesterone	feeling hot	SIDER
hydroxyprogesterone	dyspnoea	SIDER
hydroxyprogesterone	hypersensitivity	SIDER
hydroxyprogesterone	breast disorder	SIDER
hydroxyprogesterone	vomiting	SIDER
hydroxyprogesterone	urinary tract infection	SIDER
hydroxyprogesterone	headache	SIDER
hydroxyprogesterone	body temperature increased	SIDER
hydroxyprogesterone	dizziness	SIDER
hydroxyprogesterone	nervous system disorder	SIDER
hydroxyprogesterone	infection	SIDER
hydroxyprogesterone	fatigue	SIDER
hydroxyprogesterone	flushing	SIDER
hydroxyprogesterone	menopausal symptoms	SIDER
hydroxyprogesterone	rash	SIDER
hydroxyprogesterone	chest discomfort	SIDER
indometacin	pollakiuria	SIDER
indometacin	thrombophlebitis	SIDER
liraglutide	asthenia	SIDER
liraglutide	hypoglycaemia	SIDER
liraglutide	injection site reaction	SIDER
liraglutide	feeling abnormal	SIDER
liraglutide	bronchitis	SIDER
liraglutide	dermatitis	SIDER
liraglutide	renal failure	SIDER
liraglutide	nasopharyngitis	SIDER
liraglutide	blood creatinine increased	SIDER
liraglutide	flatulence	SIDER
liraglutide	malnutrition	SIDER
liraglutide	urticaria	SIDER
liraglutide	pancreatitis	SIDER
liraglutide	tachycardia	SIDER
liraglutide	immune system disorder	SIDER
liraglutide	palpitations	SIDER
liraglutide	dyspnoea	SIDER
liraglutide	hypersensitivity	SIDER
liraglutide	oedema	SIDER
liraglutide	gastrooesophageal reflux disease	SIDER
liraglutide	renal impairment	SIDER
liraglutide	abdominal distension	SIDER
liraglutide	toothache	SIDER
liraglutide	dehydration	SIDER
liraglutide	urinary tract disorder	SIDER
liraglutide	ill-defined disorder	SIDER
liraglutide	abdominal pain upper	SIDER
liraglutide	anaphylactic shock	SIDER
liraglutide	gastrointestinal disorder	SIDER
liraglutide	gastritis	SIDER
liraglutide	dizziness	SIDER
liraglutide	abdominal discomfort	SIDER
liraglutide	pancreatitis acute	SIDER
liraglutide	nervous system disorder	SIDER
liraglutide	urethral disorder	SIDER
liraglutide	infection	SIDER
liraglutide	discomfort	SIDER
liraglutide	fatigue	SIDER
liraglutide	cardiac disorder	SIDER
liraglutide	rash	SIDER
liraglutide	malaise	SIDER
liraglutide	dyspepsia	SIDER
liraglutide	angioedema	SIDER
liraglutide	intestinal obstruction	SIDER
liraglutide	infestation	SIDER
liraglutide	hypotension	SIDER
liraglutide	pruritus	SIDER
lanreotide	injection site reaction	SIDER
lanreotide	hepatobiliary disease	SIDER
lanreotide	pancreatitis	SIDER
lanreotide	hypersensitivity	SIDER
lanreotide	anaphylactic shock	SIDER
lanreotide	gastrointestinal disorder	SIDER
lanreotide	cholecystitis	SIDER
lanreotide	angioedema	SIDER
voriconazole	arrhythmia	SIDER
voriconazole	infection	SIDER
voriconazole	visual acuity reduced	SIDER
fenofibrate	renal failure	SIDER
fenofibrate	anaemia	SIDER
alosetron	ulcer	SIDER
alosetron	dermatitis	SIDER
alosetron	headache	SIDER
alosetron	rash	SIDER
desirudin	anaphylactoid reaction	SIDER
desirudin	anaphylactic shock	SIDER
histrelin	liver injury	SIDER
histrelin	vomiting	SIDER
histrelin	headache	SIDER
histrelin	shock	SIDER
naftifine	leukopenia	SIDER
naftifine	burning sensation	SIDER
naftifine	scab	SIDER
naftifine	agranulocytosis	SIDER
naftifine	dermatitis bullous	SIDER
naftifine	blister	SIDER
naftifine	headache	SIDER
naftifine	swelling	SIDER
naftifine	dizziness	SIDER
naftifine	inflammation	SIDER
didanosine	asthenia	SIDER
didanosine	decreased appetite	SIDER
didanosine	leukopenia	SIDER
didanosine	hypoglycaemia	SIDER
didanosine	leukoderma	SIDER
didanosine	dry eye	SIDER
didanosine	rhabdomyolysis	SIDER
didanosine	flatulence	SIDER
didanosine	hepatic steatosis	SIDER
didanosine	hepatobiliary disease	SIDER
didanosine	hyperlactacidaemia	SIDER
didanosine	anaphylactoid reaction	SIDER
didanosine	myalgia	SIDER
didanosine	pain	SIDER
didanosine	diabetes mellitus	SIDER
didanosine	sialoadenitis	SIDER
didanosine	hepatotoxicity	SIDER
didanosine	lactic acidosis	SIDER
didanosine	hepatitis	SIDER
didanosine	blood alkaline phosphatase increased	SIDER
didanosine	amylase increased	SIDER
didanosine	anaphylactic shock	SIDER
didanosine	body temperature increased	SIDER
didanosine	thrombocytopenia	SIDER
didanosine	myopathy	SIDER
didanosine	optic neuritis	SIDER
didanosine	hepatic failure	SIDER
didanosine	dry mouth	SIDER
didanosine	arthralgia	SIDER
didanosine	hyperglycaemia	SIDER
didanosine	chills	SIDER
didanosine	anaemia	SIDER
didanosine	alopecia	SIDER
didanosine	retinal degeneration	SIDER
didanosine	dyspepsia	SIDER
didanosine	retinal disorder	SIDER
lisdexamfetamine	aggression	SIDER
lisdexamfetamine	mania	SIDER
lisdexamfetamine	eye disorder	SIDER
lisdexamfetamine	asthenia	SIDER
lisdexamfetamine	constipation	SIDER
lisdexamfetamine	dyskinesia	SIDER
lisdexamfetamine	hallucination	SIDER
lisdexamfetamine	stevens-johnson syndrome	SIDER
lisdexamfetamine	diplopia	SIDER
lisdexamfetamine	cardiomyopathy	SIDER
lisdexamfetamine	urticaria	SIDER
lisdexamfetamine	erythema multiforme	SIDER
lisdexamfetamine	hepatobiliary disease	SIDER
lisdexamfetamine	psychotic disorder	SIDER
lisdexamfetamine	myocardial infarction	SIDER
lisdexamfetamine	mydriasis	SIDER
lisdexamfetamine	immune system disorder	SIDER
lisdexamfetamine	palpitations	SIDER
lisdexamfetamine	hypersensitivity	SIDER
lisdexamfetamine	dysphoria	SIDER
lisdexamfetamine	hepatitis	SIDER
lisdexamfetamine	sudden death	SIDER
lisdexamfetamine	headache	SIDER
lisdexamfetamine	anaphylactic shock	SIDER
lisdexamfetamine	cerebrovascular accident	SIDER
lisdexamfetamine	toxic epidermal necrolysis	SIDER
lisdexamfetamine	bruxism	SIDER
lisdexamfetamine	vision blurred	SIDER
lisdexamfetamine	depression	SIDER
lisdexamfetamine	fatigue	SIDER
lisdexamfetamine	cardiac disorder	SIDER
lisdexamfetamine	acute coronary syndrome	SIDER
lisdexamfetamine	euphoric mood	SIDER
lisdexamfetamine	dyspepsia	SIDER
lisdexamfetamine	angioedema	SIDER
lisdexamfetamine	erectile dysfunction	SIDER
butorphanol	vertigo	SIDER
butorphanol	apnoea	SIDER
butorphanol	delusion	SIDER
metoprolol	disorientation	SIDER
metoprolol	dry eye	SIDER
metoprolol	laryngospasm	SIDER
metoprolol	wheezing	SIDER
metoprolol	respiratory distress	SIDER
metoprolol	dysgeusia	SIDER
metoprolol	blood triglycerides increased	SIDER
metoprolol	affect lability	SIDER
metoprolol	disturbance in sexual arousal	SIDER
metoprolol	vision blurred	SIDER
metoprolol	mood swings	SIDER
metoprolol	libido decreased	SIDER
gemifloxacin	transient ischaemic attack	SIDER
gemifloxacin	eye disorder	SIDER
gemifloxacin	loss of consciousness	SIDER
gemifloxacin	hepatitis cholestatic	SIDER
gemifloxacin	renal failure	SIDER
gemifloxacin	clostridium difficile colitis	SIDER
gemifloxacin	syncope	SIDER
gemifloxacin	erythema multiforme	SIDER
gemifloxacin	hepatobiliary disease	SIDER
gemifloxacin	pancreatitis	SIDER
gemifloxacin	skin exfoliation	SIDER
gemifloxacin	immune system disorder	SIDER
gemifloxacin	breast disorder	SIDER
gemifloxacin	oedema	SIDER
gemifloxacin	mediastinal disorder	SIDER
gemifloxacin	haematuria	SIDER
gemifloxacin	retching	SIDER
gemifloxacin	urinary tract disorder	SIDER
gemifloxacin	swelling face	SIDER
gemifloxacin	haemoglobin	SIDER
gemifloxacin	aphasia	SIDER
gemifloxacin	anaphylactic shock	SIDER
gemifloxacin	gastrointestinal disorder	SIDER
gemifloxacin	angiopathy	SIDER
gemifloxacin	body temperature increased	SIDER
gemifloxacin	supraventricular tachycardia	SIDER
gemifloxacin	shock	SIDER
gemifloxacin	urethral disorder	SIDER
gemifloxacin	cardiac disorder	SIDER
gemifloxacin	retinal haemorrhage	SIDER
gemifloxacin	oedema peripheral	SIDER
gemifloxacin	haemorrhage	SIDER
gemifloxacin	electrocardiogram qt prolonged	SIDER
insulin aspart	diabetes mellitus	SIDER
linagliptin	dermatitis	SIDER
linagliptin	urticaria	SIDER
linagliptin	immune system disorder	SIDER
linagliptin	hypersensitivity	SIDER
linagliptin	anaphylactic shock	SIDER
linagliptin	pancreatitis acute	SIDER
linagliptin	rash	SIDER
linagliptin	angioedema	SIDER
glatiramer acetate	cardiomegaly	SIDER
glatiramer acetate	tongue disorder	SIDER
glatiramer acetate	rheumatoid arthritis	SIDER
glatiramer acetate	arthritis	SIDER
glatiramer acetate	renal failure	SIDER
glatiramer acetate	cholelithiasis	SIDER
glatiramer acetate	urine analysis abnormal	SIDER
glatiramer acetate	liver injury	SIDER
glatiramer acetate	pollakiuria	SIDER
glatiramer acetate	brain oedema	SIDER
glatiramer acetate	malnutrition	SIDER
glatiramer acetate	hepatocellular injury	SIDER
glatiramer acetate	cardiomyopathy	SIDER
glatiramer acetate	abnormal dreams	SIDER
glatiramer acetate	blindness	SIDER
glatiramer acetate	myocardial infarction	SIDER
glatiramer acetate	peripheral vascular disorder	SIDER
glatiramer acetate	hypersensitivity	SIDER
glatiramer acetate	anaphylactoid reaction	SIDER
glatiramer acetate	tongue oedema	SIDER
glatiramer acetate	abdominal distension	SIDER
glatiramer acetate	pleural effusion	SIDER
glatiramer acetate	bladder cancer	SIDER
glatiramer acetate	neuralgia	SIDER
glatiramer acetate	hepatitis	SIDER
glatiramer acetate	breast cancer	SIDER
glatiramer acetate	meningitis	SIDER
glatiramer acetate	pulmonary embolism	SIDER
glatiramer acetate	haemoglobin	SIDER
glatiramer acetate	pseudolymphoma	SIDER
glatiramer acetate	systemic lupus erythematosus	SIDER
glatiramer acetate	aphasia	SIDER
glatiramer acetate	gastric ulcer	SIDER
glatiramer acetate	anaphylactic shock	SIDER
glatiramer acetate	arrhythmia	SIDER
glatiramer acetate	thrombocytopenia	SIDER
glatiramer acetate	sepsis	SIDER
glatiramer acetate	myelitis	SIDER
glatiramer acetate	glaucoma	SIDER
glatiramer acetate	cerebrovascular accident	SIDER
glatiramer acetate	thrombosis	SIDER
glatiramer acetate	muscle spasms	SIDER
glatiramer acetate	cardiac failure congestive	SIDER
glatiramer acetate	angina pectoris	SIDER
glatiramer acetate	nephrotic syndrome	SIDER
glatiramer acetate	thrombophlebitis	SIDER
glatiramer acetate	pericardial effusion	SIDER
glatiramer acetate	acute coronary syndrome	SIDER
glatiramer acetate	urine abnormality	SIDER
glatiramer acetate	hypercholesterolaemia	SIDER
glatiramer acetate	haemorrhage	SIDER
glatiramer acetate	eructation	SIDER
glatiramer acetate	seasonal allergy	SIDER
dalteparin	skin exfoliation	SIDER
dalteparin	paralysis	SIDER
dalteparin	haematoma	SIDER
dalteparin	alopecia	SIDER
dexmethylphenidate	aggression	SIDER
dexmethylphenidate	leukopenia	SIDER
dexmethylphenidate	somnolence	SIDER
dexmethylphenidate	dyskinesia	SIDER
dexmethylphenidate	dermatitis	SIDER
dexmethylphenidate	urticaria	SIDER
dexmethylphenidate	erythema multiforme	SIDER
dexmethylphenidate	psychotic disorder	SIDER
dexmethylphenidate	tachycardia	SIDER
dexmethylphenidate	immune system disorder	SIDER
dexmethylphenidate	palpitations	SIDER
dexmethylphenidate	hypersensitivity	SIDER
dexmethylphenidate	hepatic function abnormal	SIDER
dexmethylphenidate	priapism	SIDER
dexmethylphenidate	weight decreased	SIDER
dexmethylphenidate	anaphylactic shock	SIDER
dexmethylphenidate	arrhythmia	SIDER
dexmethylphenidate	body temperature increased	SIDER
dexmethylphenidate	dizziness	SIDER
dexmethylphenidate	depressed mood	SIDER
dexmethylphenidate	nausea	SIDER
dexmethylphenidate	dermatitis exfoliative	SIDER
dexmethylphenidate	angina pectoris	SIDER
dexmethylphenidate	neuroleptic malignant syndrome	SIDER
dexmethylphenidate	arthralgia	SIDER
[truncated: 7,388 more rows]
