# Supplementary material for: Identifying the serious clinical outcomes of adverse reactions to drugs by a multi-task deep learning framework
Source: Commun Biol. 2023 Aug 24;6:870. doi: 10.1038/s42003-023-05243-w (PMC10449791; doi:10.1038/s42003-023-05243-w)
Supplement: Supplementary file 8 — Supplementary Data 6 [file 42003_2023_5243_MOESM8_ESM.xlsx]

## Sheet: Sheet1
GenericDrugName	SideeffectTerm	Source
alfentanil	aggression	OFFSIDES
alfentanil	blood bilirubin increased	OFFSIDES
alfentanil	ventricular fibrillation	OFFSIDES
alfentanil	hyperkeratosis	OFFSIDES
alfentanil	dry skin	OFFSIDES
alfentanil	disseminated intravascular coagulation	OFFSIDES
alfentanil	hypoxia	OFFSIDES
alfentanil	colitis	OFFSIDES
alfentanil	haematemesis	OFFSIDES
alfentanil	electrocardiogram st segment depression	OFFSIDES
alfentanil	brain oedema	OFFSIDES
alfentanil	hypotonia	OFFSIDES
alfentanil	subarachnoid haemorrhage	OFFSIDES
alfentanil	cyanosis	OFFSIDES
alfentanil	renal impairment	OFFSIDES
alfentanil	alanine aminotransferase increased	OFFSIDES
alfentanil	coma	OFFSIDES
alfentanil	blood triglycerides increased	OFFSIDES
alfentanil	cerebral ischaemia	OFFSIDES
alfentanil	arrhythmia	OFFSIDES
alfentanil	speech disorder	OFFSIDES
alfentanil	hyperventilation	OFFSIDES
alfentanil	hepatic failure	OFFSIDES
alfentanil	tetany	OFFSIDES
alfentanil	deafness	OFFSIDES
alfentanil	hyperreflexia	OFFSIDES
alfentanil	rash generalised	OFFSIDES
alfentanil	infection	OFFSIDES
alfentanil	acute coronary syndrome	OFFSIDES
alfentanil	blood potassium decreased	OFFSIDES
alfentanil	hypokalaemia	OFFSIDES
alfentanil	hemiplegia	OFFSIDES
alfentanil	post procedural haemorrhage	OFFSIDES
alfentanil	angioedema	OFFSIDES
alfentanil	electrocardiogram qt prolonged	OFFSIDES
alfentanil	blood albumin decreased	OFFSIDES
alfentanil	acute respiratory distress syndrome	OFFSIDES
telithromycin	blood bilirubin increased	OFFSIDES
telithromycin	blood lactate dehydrogenase increased	OFFSIDES
telithromycin	miosis	OFFSIDES
telithromycin	asthenia	OFFSIDES
telithromycin	hypokinesia	OFFSIDES
telithromycin	haemorrhoids	OFFSIDES
telithromycin	chromaturia	OFFSIDES
telithromycin	ventricular fibrillation	OFFSIDES
telithromycin	ascites	OFFSIDES
telithromycin	depressed level of consciousness	OFFSIDES
telithromycin	basal cell carcinoma	OFFSIDES
telithromycin	bronchitis	OFFSIDES
telithromycin	varicose vein	OFFSIDES
telithromycin	haematemesis	OFFSIDES
telithromycin	chest pain	OFFSIDES
telithromycin	asthenopia	OFFSIDES
telithromycin	blood creatine phosphokinase increased	OFFSIDES
telithromycin	furuncle	OFFSIDES
telithromycin	blood creatinine increased	OFFSIDES
telithromycin	hypophosphataemia	OFFSIDES
telithromycin	urine analysis abnormal	OFFSIDES
telithromycin	stevens-johnson syndrome	OFFSIDES
telithromycin	international normalised ratio increased	OFFSIDES
telithromycin	pollakiuria	OFFSIDES
telithromycin	brain oedema	OFFSIDES
telithromycin	diplopia	OFFSIDES
telithromycin	hepatocellular injury	OFFSIDES
telithromycin	cardiomyopathy	OFFSIDES
telithromycin	peripheral ischaemia	OFFSIDES
telithromycin	herpes simplex	OFFSIDES
telithromycin	seborrhoeic keratosis	OFFSIDES
telithromycin	acidosis	OFFSIDES
telithromycin	immune system disorder	OFFSIDES
telithromycin	non-hodgkin's lymphoma	OFFSIDES
telithromycin	cough	OFFSIDES
telithromycin	gastroenteritis	OFFSIDES
telithromycin	skin discolouration	OFFSIDES
telithromycin	abdominal distension	OFFSIDES
telithromycin	pain	OFFSIDES
telithromycin	musculoskeletal chest pain	OFFSIDES
telithromycin	alanine aminotransferase increased	OFFSIDES
telithromycin	pleural effusion	OFFSIDES
telithromycin	feeling drunk	OFFSIDES
telithromycin	lethargy	OFFSIDES
telithromycin	transaminases increased	OFFSIDES
telithromycin	impaired healing	OFFSIDES
telithromycin	dehydration	OFFSIDES
telithromycin	rhonchi	OFFSIDES
telithromycin	cold sweat	OFFSIDES
telithromycin	hepatitis	OFFSIDES
telithromycin	rales	OFFSIDES
telithromycin	metabolic acidosis	OFFSIDES
telithromycin	haemorrhage intracranial	OFFSIDES
telithromycin	blood alkaline phosphatase increased	OFFSIDES
telithromycin	apathy	OFFSIDES
telithromycin	hernia	OFFSIDES
telithromycin	hyperhidrosis	OFFSIDES
telithromycin	blood triglycerides increased	OFFSIDES
telithromycin	hypoproteinaemia	OFFSIDES
telithromycin	peritonitis	OFFSIDES
telithromycin	flank pain	OFFSIDES
telithromycin	hypoalbuminaemia	OFFSIDES
telithromycin	atelectasis	OFFSIDES
telithromycin	abdominal pain upper	OFFSIDES
telithromycin	extrasystoles	OFFSIDES
telithromycin	osteomyelitis	OFFSIDES
telithromycin	pyelonephritis	OFFSIDES
telithromycin	cardiac flutter	OFFSIDES
telithromycin	cerebral ischaemia	OFFSIDES
telithromycin	oliguria	OFFSIDES
telithromycin	atrial flutter	OFFSIDES
telithromycin	arrhythmia	OFFSIDES
telithromycin	body temperature increased	OFFSIDES
telithromycin	cardiogenic shock	OFFSIDES
telithromycin	breast discharge	OFFSIDES
telithromycin	nuchal rigidity	OFFSIDES
telithromycin	optic neuritis	OFFSIDES
telithromycin	blood urine present	OFFSIDES
telithromycin	abdominal discomfort	OFFSIDES
telithromycin	eczema	OFFSIDES
telithromycin	gamma-glutamyltransferase increased	OFFSIDES
telithromycin	accommodation disorder	OFFSIDES
telithromycin	influenza like illness	OFFSIDES
telithromycin	intestinal perforation	OFFSIDES
telithromycin	acne	OFFSIDES
telithromycin	respiratory disorder	OFFSIDES
telithromycin	serum sickness	OFFSIDES
telithromycin	azotaemia	OFFSIDES
telithromycin	fatigue	OFFSIDES
telithromycin	dysaesthesia	OFFSIDES
telithromycin	hypokalaemia	OFFSIDES
telithromycin	anaemia	OFFSIDES
telithromycin	road traffic accident	OFFSIDES
telithromycin	cholecystitis	OFFSIDES
telithromycin	respiratory failure	OFFSIDES
telithromycin	septic shock	OFFSIDES
telithromycin	eye pain	OFFSIDES
telithromycin	anorectal discomfort	OFFSIDES
telithromycin	faeces discoloured	OFFSIDES
telithromycin	dysuria	OFFSIDES
telithromycin	erythema nodosum	OFFSIDES
telithromycin	micturition urgency	OFFSIDES
telithromycin	iritis	OFFSIDES
telithromycin	blood urea increased	OFFSIDES
telithromycin	bacterial infection	OFFSIDES
telithromycin	blood albumin decreased	OFFSIDES
telithromycin	iron deficiency anaemia	OFFSIDES
telithromycin	skin lesion	OFFSIDES
telithromycin	acute respiratory distress syndrome	OFFSIDES
telithromycin	proctalgia	OFFSIDES
telithromycin	ischaemia	OFFSIDES
pentamidine isethionate	blood bilirubin increased	OFFSIDES
pentamidine isethionate	blood lactate dehydrogenase increased	OFFSIDES
pentamidine isethionate	hypomagnesaemia	OFFSIDES
pentamidine isethionate	ascites	OFFSIDES
pentamidine isethionate	neutrophil count decreased	OFFSIDES
pentamidine isethionate	torsade de pointes	OFFSIDES
pentamidine isethionate	dry skin	OFFSIDES
pentamidine isethionate	nasal congestion	OFFSIDES
pentamidine isethionate	emphysema	OFFSIDES
pentamidine isethionate	bacteraemia	OFFSIDES
pentamidine isethionate	prothrombin level decreased	OFFSIDES
pentamidine isethionate	colitis	OFFSIDES
pentamidine isethionate	bronchitis	OFFSIDES
pentamidine isethionate	coordination abnormal	OFFSIDES
pentamidine isethionate	haematemesis	OFFSIDES
pentamidine isethionate	electrocardiogram st segment depression	OFFSIDES
pentamidine isethionate	nasopharyngitis	OFFSIDES
pentamidine isethionate	balance disorder	OFFSIDES
pentamidine isethionate	herpes zoster	OFFSIDES
pentamidine isethionate	sinusitis	OFFSIDES
pentamidine isethionate	flatulence	OFFSIDES
pentamidine isethionate	rhinitis	OFFSIDES
pentamidine isethionate	hepatocellular injury	OFFSIDES
pentamidine isethionate	musculoskeletal stiffness	OFFSIDES
pentamidine isethionate	cardiac failure	OFFSIDES
pentamidine isethionate	cyanosis	OFFSIDES
pentamidine isethionate	appendicitis	OFFSIDES
pentamidine isethionate	herpes simplex	OFFSIDES
pentamidine isethionate	acidosis	OFFSIDES
pentamidine isethionate	pancreatitis	OFFSIDES
pentamidine isethionate	adrenal insufficiency	OFFSIDES
pentamidine isethionate	tendinous contracture	OFFSIDES
pentamidine isethionate	skin odour abnormal	OFFSIDES
pentamidine isethionate	feeling cold	OFFSIDES
pentamidine isethionate	peripheral sensory neuropathy	OFFSIDES
pentamidine isethionate	gastroenteritis	OFFSIDES
pentamidine isethionate	abdominal distension	OFFSIDES
pentamidine isethionate	pain	OFFSIDES
pentamidine isethionate	alanine aminotransferase increased	OFFSIDES
pentamidine isethionate	pleural effusion	OFFSIDES
pentamidine isethionate	aplasia pure red cell	OFFSIDES
pentamidine isethionate	impetigo	OFFSIDES
pentamidine isethionate	hepatotoxicity	OFFSIDES
pentamidine isethionate	hypertrichosis	OFFSIDES
pentamidine isethionate	pericarditis	OFFSIDES
pentamidine isethionate	dehydration	OFFSIDES
pentamidine isethionate	hepatitis	OFFSIDES
pentamidine isethionate	rales	OFFSIDES
pentamidine isethionate	blood alkaline phosphatase increased	OFFSIDES
pentamidine isethionate	apathy	OFFSIDES
pentamidine isethionate	blood triglycerides increased	OFFSIDES
pentamidine isethionate	bradycardia	OFFSIDES
pentamidine isethionate	pneumothorax	OFFSIDES
pentamidine isethionate	gastric ulcer	OFFSIDES
pentamidine isethionate	neuropathy peripheral	OFFSIDES
pentamidine isethionate	ear infection	OFFSIDES
pentamidine isethionate	mucosal inflammation	OFFSIDES
pentamidine isethionate	breast discharge	OFFSIDES
pentamidine isethionate	hypoaesthesia	OFFSIDES
pentamidine isethionate	optic neuritis	OFFSIDES
pentamidine isethionate	myelitis	OFFSIDES
pentamidine isethionate	tubulointerstitial nephritis	OFFSIDES
pentamidine isethionate	enuresis	OFFSIDES
pentamidine isethionate	fluid overload	OFFSIDES
pentamidine isethionate	deafness	OFFSIDES
pentamidine isethionate	impaired gastric emptying	OFFSIDES
pentamidine isethionate	lipodystrophy acquired	OFFSIDES
pentamidine isethionate	gamma-glutamyltransferase increased	OFFSIDES
pentamidine isethionate	night blindness	OFFSIDES
pentamidine isethionate	nausea	OFFSIDES
pentamidine isethionate	bleeding time prolonged	OFFSIDES
pentamidine isethionate	polyneuropathy	OFFSIDES
pentamidine isethionate	serum sickness	OFFSIDES
pentamidine isethionate	pericardial effusion	OFFSIDES
pentamidine isethionate	dysaesthesia	OFFSIDES
pentamidine isethionate	hypokalaemia	OFFSIDES
pentamidine isethionate	anaemia	OFFSIDES
pentamidine isethionate	alopecia	OFFSIDES
pentamidine isethionate	urine abnormality	OFFSIDES
pentamidine isethionate	skin hypertrophy	OFFSIDES
pentamidine isethionate	staphylococcal infection	OFFSIDES
pentamidine isethionate	respiratory failure	OFFSIDES
pentamidine isethionate	abdominal pain	OFFSIDES
pentamidine isethionate	septic shock	OFFSIDES
pentamidine isethionate	musculoskeletal discomfort	OFFSIDES
pentamidine isethionate	electrocardiogram qt prolonged	OFFSIDES
pentamidine isethionate	gynaecomastia	OFFSIDES
pentamidine isethionate	conjunctival hyperaemia	OFFSIDES
pentamidine isethionate	acute respiratory distress syndrome	OFFSIDES
lamivudine	aggression	OFFSIDES
lamivudine	mania	OFFSIDES
lamivudine	blood bilirubin increased	OFFSIDES
lamivudine	blood lactate dehydrogenase increased	OFFSIDES
lamivudine	candida infection	OFFSIDES
lamivudine	chromaturia	OFFSIDES
lamivudine	ascites	OFFSIDES
lamivudine	neutrophil count decreased	OFFSIDES
lamivudine	torsade de pointes	OFFSIDES
lamivudine	encephalopathy	OFFSIDES
lamivudine	cerebral haemorrhage	OFFSIDES
lamivudine	hypophosphataemia	OFFSIDES
lamivudine	urine analysis abnormal	OFFSIDES
lamivudine	lymphoma	OFFSIDES
lamivudine	scab	OFFSIDES
lamivudine	appendicitis	OFFSIDES
lamivudine	erythema multiforme	OFFSIDES
lamivudine	acidosis	OFFSIDES
lamivudine	epididymitis	OFFSIDES
lamivudine	non-hodgkin's lymphoma	OFFSIDES
lamivudine	renal impairment	OFFSIDES
lamivudine	feeling cold	OFFSIDES
lamivudine	gastroenteritis	OFFSIDES
lamivudine	anger	OFFSIDES
lamivudine	alanine aminotransferase increased	OFFSIDES
lamivudine	transaminases increased	OFFSIDES
lamivudine	hepatotoxicity	OFFSIDES
lamivudine	blood disorder	OFFSIDES
lamivudine	pericarditis	OFFSIDES
lamivudine	hepatic function abnormal	OFFSIDES
lamivudine	metabolic acidosis	OFFSIDES
lamivudine	blood alkaline phosphatase increased	OFFSIDES
lamivudine	skin striae	OFFSIDES
lamivudine	osteoporosis	OFFSIDES
lamivudine	blood triglycerides increased	OFFSIDES
lamivudine	blood phosphorus decreased	OFFSIDES
lamivudine	sensory disturbance	OFFSIDES
lamivudine	bradycardia	OFFSIDES
lamivudine	hypoalbuminaemia	OFFSIDES
lamivudine	febrile neutropenia	OFFSIDES
lamivudine	gastric ulcer	OFFSIDES
lamivudine	sinus bradycardia	OFFSIDES
lamivudine	gastrointestinal disorder	OFFSIDES
lamivudine	arrhythmia	OFFSIDES
lamivudine	paranoia	OFFSIDES
lamivudine	hypoaesthesia	OFFSIDES
lamivudine	depressed mood	OFFSIDES
lamivudine	hepatic failure	OFFSIDES
lamivudine	tubulointerstitial nephritis	OFFSIDES
lamivudine	rash generalised	OFFSIDES
lamivudine	lipodystrophy acquired	OFFSIDES
lamivudine	gamma-glutamyltransferase increased	OFFSIDES
lamivudine	cushing's syndrome	OFFSIDES
lamivudine	influenza like illness	OFFSIDES
lamivudine	nephrotic syndrome	OFFSIDES
lamivudine	blood potassium decreased	OFFSIDES
lamivudine	hypokalaemia	OFFSIDES
lamivudine	emotional disorder	OFFSIDES
lamivudine	menopausal symptoms	OFFSIDES
lamivudine	cholecystitis	OFFSIDES
lamivudine	respiratory failure	OFFSIDES
lamivudine	septic shock	OFFSIDES
lamivudine	dysuria	OFFSIDES
lamivudine	ataxia	OFFSIDES
lamivudine	productive cough	OFFSIDES
atorvastatin	blood bilirubin increased	OFFSIDES
atorvastatin	periodontitis	OFFSIDES
atorvastatin	atrioventricular block complete	OFFSIDES
atorvastatin	bipolar disorder	OFFSIDES
atorvastatin	haemorrhoids	OFFSIDES
atorvastatin	ventricular fibrillation	OFFSIDES
atorvastatin	breast pain	OFFSIDES
atorvastatin	arthritis	OFFSIDES
atorvastatin	nodule	OFFSIDES
atorvastatin	dry skin	OFFSIDES
atorvastatin	basal cell carcinoma	OFFSIDES
atorvastatin	nephrolithiasis	OFFSIDES
atorvastatin	emphysema	OFFSIDES
atorvastatin	pain of skin	OFFSIDES
atorvastatin	osteoarthritis	OFFSIDES
atorvastatin	anxiety	OFFSIDES
atorvastatin	encephalopathy	OFFSIDES
atorvastatin	electrocardiogram st segment depression	OFFSIDES
atorvastatin	blood creatine phosphokinase increased	OFFSIDES
atorvastatin	blood creatinine increased	OFFSIDES
atorvastatin	hypophosphataemia	OFFSIDES
atorvastatin	balance disorder	OFFSIDES
atorvastatin	pollakiuria	OFFSIDES
atorvastatin	musculoskeletal stiffness	OFFSIDES
atorvastatin	cardiomyopathy	OFFSIDES
atorvastatin	polyuria	OFFSIDES
atorvastatin	non-cardiac chest pain	OFFSIDES
atorvastatin	excoriation	OFFSIDES
atorvastatin	cyst	OFFSIDES
atorvastatin	adrenal insufficiency	OFFSIDES
atorvastatin	non-hodgkin's lymphoma	OFFSIDES
atorvastatin	renal tubular necrosis	OFFSIDES
atorvastatin	blood glucose decreased	OFFSIDES
atorvastatin	gastroenteritis	OFFSIDES
atorvastatin	skin discolouration	OFFSIDES
atorvastatin	viral upper respiratory tract infection	OFFSIDES
atorvastatin	pain	OFFSIDES
atorvastatin	musculoskeletal chest pain	OFFSIDES
atorvastatin	bursitis	OFFSIDES
atorvastatin	pleural effusion	OFFSIDES
atorvastatin	gout	OFFSIDES
atorvastatin	lethargy	OFFSIDES
atorvastatin	aplasia pure red cell	OFFSIDES
atorvastatin	arthropathy	OFFSIDES
atorvastatin	diverticulitis	OFFSIDES
atorvastatin	ligament sprain	OFFSIDES
atorvastatin	muscle tightness	OFFSIDES
atorvastatin	laceration	OFFSIDES
atorvastatin	dehydration	OFFSIDES
atorvastatin	snoring	OFFSIDES
atorvastatin	hepatitis	OFFSIDES
atorvastatin	haemorrhage intracranial	OFFSIDES
atorvastatin	breast cancer	OFFSIDES
atorvastatin	blood alkaline phosphatase increased	OFFSIDES
atorvastatin	hernia	OFFSIDES
atorvastatin	osteoporosis	OFFSIDES
atorvastatin	lung infiltration	OFFSIDES
atorvastatin	blood triglycerides increased	OFFSIDES
atorvastatin	flank pain	OFFSIDES
atorvastatin	atelectasis	OFFSIDES
atorvastatin	pyelonephritis	OFFSIDES
atorvastatin	cerebral ischaemia	OFFSIDES
atorvastatin	sinus bradycardia	OFFSIDES
atorvastatin	mucosal inflammation	OFFSIDES
atorvastatin	gastrointestinal disorder	OFFSIDES
atorvastatin	angiopathy	OFFSIDES
atorvastatin	asthma	OFFSIDES
atorvastatin	hyperphosphataemia	OFFSIDES
atorvastatin	sensory loss	OFFSIDES
atorvastatin	tubulointerstitial nephritis	OFFSIDES
atorvastatin	breast enlargement	OFFSIDES
atorvastatin	fluid overload	OFFSIDES
atorvastatin	acute myocardial infarction	OFFSIDES
atorvastatin	hair colour changes	OFFSIDES
atorvastatin	glaucoma	OFFSIDES
atorvastatin	procedural pain	OFFSIDES
atorvastatin	bone disorder	OFFSIDES
atorvastatin	drug hypersensitivity	OFFSIDES
atorvastatin	accommodation disorder	OFFSIDES
atorvastatin	nausea	OFFSIDES
atorvastatin	polyneuropathy	OFFSIDES
atorvastatin	respiratory disorder	OFFSIDES
atorvastatin	azotaemia	OFFSIDES
atorvastatin	arrhythmia supraventricular	OFFSIDES
atorvastatin	haematoma	OFFSIDES
atorvastatin	cardiac murmur	OFFSIDES
atorvastatin	hypokalaemia	OFFSIDES
atorvastatin	anaemia	OFFSIDES
atorvastatin	urine abnormality	OFFSIDES
atorvastatin	breath sounds abnormal	OFFSIDES
atorvastatin	menopausal symptoms	OFFSIDES
atorvastatin	skin hypertrophy	OFFSIDES
atorvastatin	road traffic accident	OFFSIDES
atorvastatin	respiratory failure	OFFSIDES
atorvastatin	dyspepsia	OFFSIDES
atorvastatin	dysuria	OFFSIDES
atorvastatin	gingival pain	OFFSIDES
atorvastatin	blood urea increased	OFFSIDES
atorvastatin	erectile dysfunction	OFFSIDES
atorvastatin	bacterial infection	OFFSIDES
atorvastatin	electrocardiogram qt prolonged	OFFSIDES
atorvastatin	skin lesion	OFFSIDES
atorvastatin	vulvovaginal candidiasis	OFFSIDES
levetiracetam	blood bilirubin increased	OFFSIDES
levetiracetam	chromaturia	OFFSIDES
levetiracetam	breast pain	OFFSIDES
levetiracetam	ascites	OFFSIDES
levetiracetam	neutrophil count decreased	OFFSIDES
levetiracetam	torsade de pointes	OFFSIDES
levetiracetam	nodule	OFFSIDES
levetiracetam	emphysema	OFFSIDES
levetiracetam	cerebral haemorrhage	OFFSIDES
levetiracetam	clostridium difficile colitis	OFFSIDES
levetiracetam	flatulence	OFFSIDES
levetiracetam	incontinence	OFFSIDES
levetiracetam	musculoskeletal stiffness	OFFSIDES
levetiracetam	herpes virus infection	OFFSIDES
levetiracetam	affective disorder	OFFSIDES
levetiracetam	status epilepticus	OFFSIDES
levetiracetam	schizophreniform disorder	OFFSIDES
levetiracetam	tendinous contracture	OFFSIDES
levetiracetam	renal tubular necrosis	OFFSIDES
levetiracetam	peripheral sensory neuropathy	OFFSIDES
levetiracetam	pleural effusion	OFFSIDES
levetiracetam	arthropathy	OFFSIDES
levetiracetam	blepharospasm	OFFSIDES
levetiracetam	laceration	OFFSIDES
levetiracetam	neuralgia	OFFSIDES
levetiracetam	haemorrhage intracranial	OFFSIDES
levetiracetam	blood alkaline phosphatase increased	OFFSIDES
levetiracetam	skin striae	OFFSIDES
levetiracetam	osteoporosis	OFFSIDES
levetiracetam	lymphocytosis	OFFSIDES
levetiracetam	peritonitis	OFFSIDES
levetiracetam	bradycardia	OFFSIDES
levetiracetam	hypoalbuminaemia	OFFSIDES
levetiracetam	pneumothorax	OFFSIDES
levetiracetam	cerebral ischaemia	OFFSIDES
levetiracetam	neuropathy peripheral	OFFSIDES
levetiracetam	nephropathy toxic	OFFSIDES
levetiracetam	migraine	OFFSIDES
levetiracetam	tubulointerstitial nephritis	OFFSIDES
levetiracetam	fluid overload	OFFSIDES
levetiracetam	hypermagnesaemia	OFFSIDES
levetiracetam	urine output increased	OFFSIDES
levetiracetam	gamma-glutamyltransferase increased	OFFSIDES
levetiracetam	dysphonia	OFFSIDES
levetiracetam	drug hypersensitivity	OFFSIDES
levetiracetam	accommodation disorder	OFFSIDES
levetiracetam	polyneuropathy	OFFSIDES
levetiracetam	respiratory disorder	OFFSIDES
levetiracetam	pericardial effusion	OFFSIDES
levetiracetam	lymphocyte count decreased	OFFSIDES
levetiracetam	cardiac murmur	OFFSIDES
levetiracetam	blood potassium decreased	OFFSIDES
levetiracetam	anaemia	OFFSIDES
levetiracetam	skin hypertrophy	OFFSIDES
levetiracetam	drug ineffective	OFFSIDES
levetiracetam	abdominal pain	OFFSIDES
levetiracetam	septic shock	OFFSIDES
levetiracetam	dysuria	OFFSIDES
levetiracetam	oral herpes	OFFSIDES
levetiracetam	catheter site pain	OFFSIDES
levetiracetam	skin lesion	OFFSIDES
azelaic acid	asthenia	OFFSIDES
azelaic acid	chromaturia	OFFSIDES
azelaic acid	hypomagnesaemia	OFFSIDES
azelaic acid	nasal congestion	OFFSIDES
azelaic acid	burning sensation	OFFSIDES
azelaic acid	anxiety	OFFSIDES
azelaic acid	application site irritation	OFFSIDES
azelaic acid	diplopia	OFFSIDES
azelaic acid	cardiac failure	OFFSIDES
azelaic acid	application site rash	OFFSIDES
azelaic acid	bursitis	OFFSIDES
azelaic acid	application site pain	OFFSIDES
azelaic acid	neuralgia	OFFSIDES
azelaic acid	hepatitis	OFFSIDES
azelaic acid	hyperhidrosis	OFFSIDES
azelaic acid	nasal discomfort	OFFSIDES
azelaic acid	application site dryness	OFFSIDES
azelaic acid	abdominal pain upper	OFFSIDES
azelaic acid	body temperature increased	OFFSIDES
azelaic acid	abdominal discomfort	OFFSIDES
azelaic acid	hepatic necrosis	OFFSIDES
azelaic acid	bruxism	OFFSIDES
azelaic acid	nausea	OFFSIDES
azelaic acid	hypertonia	OFFSIDES
azelaic acid	fatigue	OFFSIDES
azelaic acid	abdominal pain	OFFSIDES
azelaic acid	eye pain	OFFSIDES
azelaic acid	oral herpes	OFFSIDES
azelaic acid	libido increased	OFFSIDES
azelaic acid	musculoskeletal discomfort	OFFSIDES
azelastine	transient ischaemic attack	OFFSIDES
azelastine	periodontitis	OFFSIDES
azelastine	candida infection	OFFSIDES
azelastine	miosis	OFFSIDES
azelastine	polycythaemia	OFFSIDES
azelastine	haemorrhoids	OFFSIDES
azelastine	chromaturia	OFFSIDES
azelastine	arthritis	OFFSIDES
azelastine	hyperkeratosis	OFFSIDES
azelastine	hyporeflexia	OFFSIDES
azelastine	basal cell carcinoma	OFFSIDES
azelastine	nasal congestion	OFFSIDES
azelastine	emphysema	OFFSIDES
azelastine	bacteraemia	OFFSIDES
azelastine	osteoarthritis	OFFSIDES
azelastine	colitis	OFFSIDES
azelastine	anxiety	OFFSIDES
azelastine	bronchitis	OFFSIDES
azelastine	dry eye	OFFSIDES
azelastine	lung infection	OFFSIDES
azelastine	asthenopia	OFFSIDES
azelastine	urine analysis abnormal	OFFSIDES
azelastine	balance disorder	OFFSIDES
azelastine	erythema	OFFSIDES
azelastine	glossitis	OFFSIDES
azelastine	abscess	OFFSIDES
azelastine	colitis ischaemic	OFFSIDES
azelastine	brain oedema	OFFSIDES
azelastine	diplopia	OFFSIDES
azelastine	incontinence	OFFSIDES
azelastine	cardiomyopathy	OFFSIDES
azelastine	abnormal dreams	OFFSIDES
azelastine	polyuria	OFFSIDES
azelastine	cyanosis	OFFSIDES
azelastine	cyst	OFFSIDES
azelastine	pancreatitis	OFFSIDES
azelastine	intermittent claudication	OFFSIDES
azelastine	immune system disorder	OFFSIDES
azelastine	cough	OFFSIDES
azelastine	ear disorder	OFFSIDES
azelastine	gastroenteritis	OFFSIDES
azelastine	injection site erythema	OFFSIDES
azelastine	withdrawal syndrome	OFFSIDES
azelastine	anger	OFFSIDES
azelastine	pulmonary congestion	OFFSIDES
azelastine	pain	OFFSIDES
azelastine	bursitis	OFFSIDES
azelastine	pleural effusion	OFFSIDES
azelastine	tinnitus	OFFSIDES
azelastine	arthropathy	OFFSIDES
azelastine	diverticulitis	OFFSIDES
azelastine	lacrimation increased	OFFSIDES
azelastine	ligament sprain	OFFSIDES
azelastine	sleep disorder	OFFSIDES
azelastine	increased appetite	OFFSIDES
azelastine	laceration	OFFSIDES
azelastine	impaired healing	OFFSIDES
azelastine	nocturia	OFFSIDES
azelastine	dehydration	OFFSIDES
azelastine	neuralgia	OFFSIDES
azelastine	snoring	OFFSIDES
azelastine	breast cancer	OFFSIDES
azelastine	blood alkaline phosphatase increased	OFFSIDES
azelastine	paraesthesia oral	OFFSIDES
azelastine	musculoskeletal pain	OFFSIDES
azelastine	ill-defined disorder	OFFSIDES
azelastine	osteoporosis	OFFSIDES
azelastine	hyperhidrosis	OFFSIDES
azelastine	cataract	OFFSIDES
azelastine	mental disorder	OFFSIDES
azelastine	ageusia	OFFSIDES
azelastine	dry throat	OFFSIDES
azelastine	flank pain	OFFSIDES
azelastine	atelectasis	OFFSIDES
azelastine	abdominal pain upper	OFFSIDES
azelastine	pneumothorax	OFFSIDES
azelastine	osteomyelitis	OFFSIDES
azelastine	sinus bradycardia	OFFSIDES
azelastine	neuropathy peripheral	OFFSIDES
azelastine	ear infection	OFFSIDES
azelastine	mucosal inflammation	OFFSIDES
azelastine	gastrointestinal disorder	OFFSIDES
azelastine	arrhythmia	OFFSIDES
azelastine	angiopathy	OFFSIDES
azelastine	vulvovaginal pruritus	OFFSIDES
azelastine	hypoaesthesia	OFFSIDES
azelastine	asthma	OFFSIDES
azelastine	amnesia	OFFSIDES
azelastine	abdominal discomfort	OFFSIDES
azelastine	eczema	OFFSIDES
azelastine	migraine	OFFSIDES
azelastine	depressed mood	OFFSIDES
azelastine	oropharyngeal pain	OFFSIDES
azelastine	crying	OFFSIDES
azelastine	nail disorder	OFFSIDES
azelastine	major depression	OFFSIDES
azelastine	fluid overload	OFFSIDES
azelastine	acute myocardial infarction	OFFSIDES
azelastine	tooth infection	OFFSIDES
azelastine	glaucoma	OFFSIDES
azelastine	deafness	OFFSIDES
azelastine	rash generalised	OFFSIDES
azelastine	mucous membrane disorder	OFFSIDES
azelastine	bone disorder	OFFSIDES
azelastine	dysphonia	OFFSIDES
azelastine	accommodation disorder	OFFSIDES
azelastine	influenza like illness	OFFSIDES
azelastine	hypertonia	OFFSIDES
azelastine	azotaemia	OFFSIDES
azelastine	thrombophlebitis	OFFSIDES
azelastine	hypoaesthesia oral	OFFSIDES
azelastine	bone pain	OFFSIDES
azelastine	lymphocyte count decreased	OFFSIDES
azelastine	cardiac murmur	OFFSIDES
azelastine	eye infection	OFFSIDES
azelastine	anaemia	OFFSIDES
azelastine	emotional disorder	OFFSIDES
azelastine	eye pruritus	OFFSIDES
azelastine	throat tightness	OFFSIDES
azelastine	cholecystitis	OFFSIDES
azelastine	dysuria	OFFSIDES
azelastine	nasal dryness	OFFSIDES
azelastine	arteriosclerosis	OFFSIDES
azelastine	musculoskeletal discomfort	OFFSIDES
azelastine	cerebellar syndrome	OFFSIDES
azelastine	skin lesion	OFFSIDES
azelastine	productive cough	OFFSIDES
azelastine	tongue discolouration	OFFSIDES
azelastine	conjunctivitis allergic	OFFSIDES
azathioprine	transient ischaemic attack	OFFSIDES
azathioprine	blood lactate dehydrogenase increased	OFFSIDES
azathioprine	candida infection	OFFSIDES
azathioprine	atrioventricular block complete	OFFSIDES
azathioprine	bipolar disorder	OFFSIDES
azathioprine	asthenia	OFFSIDES
azathioprine	hypokinesia	OFFSIDES
azathioprine	ascites	OFFSIDES
azathioprine	tongue disorder	OFFSIDES
azathioprine	hyperkeratosis	OFFSIDES
azathioprine	hyporeflexia	OFFSIDES
azathioprine	dry skin	OFFSIDES
azathioprine	basal cell carcinoma	OFFSIDES
azathioprine	disseminated intravascular coagulation	OFFSIDES
azathioprine	nephrolithiasis	OFFSIDES
azathioprine	feeling abnormal	OFFSIDES
azathioprine	anuria	OFFSIDES
azathioprine	anxiety	OFFSIDES
azathioprine	scleritis	OFFSIDES
azathioprine	rhabdomyolysis	OFFSIDES
azathioprine	blood creatinine increased	OFFSIDES
azathioprine	balance disorder	OFFSIDES
azathioprine	erythema	OFFSIDES
azathioprine	herpes zoster	OFFSIDES
azathioprine	sinusitis	OFFSIDES
azathioprine	crohn's disease	OFFSIDES
azathioprine	clostridium difficile colitis	OFFSIDES
azathioprine	musculoskeletal stiffness	OFFSIDES
azathioprine	scab	OFFSIDES
azathioprine	hypotonia	OFFSIDES
azathioprine	herpes simplex	OFFSIDES
azathioprine	immune system disorder	OFFSIDES
azathioprine	nystagmus	OFFSIDES
azathioprine	renal impairment	OFFSIDES
azathioprine	cough	OFFSIDES
azathioprine	gastroenteritis	OFFSIDES
azathioprine	skin discolouration	OFFSIDES
azathioprine	injection site erythema	OFFSIDES
azathioprine	pulmonary congestion	OFFSIDES
azathioprine	pain	OFFSIDES
azathioprine	pleural effusion	OFFSIDES
azathioprine	haemolytic anaemia	OFFSIDES
azathioprine	respiratory tract congestion	OFFSIDES
azathioprine	arthropathy	OFFSIDES
azathioprine	blepharospasm	OFFSIDES
azathioprine	blood disorder	OFFSIDES
azathioprine	muscle tightness	OFFSIDES
azathioprine	impaired healing	OFFSIDES
azathioprine	nocturia	OFFSIDES
azathioprine	dehydration	OFFSIDES
azathioprine	injection site induration	OFFSIDES
azathioprine	apathy	OFFSIDES
azathioprine	osteoporosis	OFFSIDES
azathioprine	pulmonary function test decreased	OFFSIDES
azathioprine	cataract	OFFSIDES
azathioprine	joint stiffness	OFFSIDES
azathioprine	peritonitis	OFFSIDES
azathioprine	osteomyelitis	OFFSIDES
azathioprine	pyelonephritis	OFFSIDES
azathioprine	nephropathy toxic	OFFSIDES
azathioprine	gastrointestinal disorder	OFFSIDES
azathioprine	arrhythmia	OFFSIDES
azathioprine	body temperature increased	OFFSIDES
azathioprine	speech disorder	OFFSIDES
azathioprine	hyperphosphataemia	OFFSIDES
azathioprine	blood urine present	OFFSIDES
azathioprine	abdominal discomfort	OFFSIDES
azathioprine	dental caries	OFFSIDES
azathioprine	migraine	OFFSIDES
azathioprine	oropharyngeal pain	OFFSIDES
azathioprine	hepatic failure	OFFSIDES
azathioprine	tubulointerstitial nephritis	OFFSIDES
azathioprine	fluid overload	OFFSIDES
azathioprine	acute myocardial infarction	OFFSIDES
azathioprine	hepatic necrosis	OFFSIDES
azathioprine	gamma-glutamyltransferase increased	OFFSIDES
azathioprine	cushing's syndrome	OFFSIDES
azathioprine	nausea	OFFSIDES
azathioprine	influenza like illness	OFFSIDES
azathioprine	polyneuropathy	OFFSIDES
azathioprine	hypertonia	OFFSIDES
azathioprine	prostatitis	OFFSIDES
azathioprine	nephrotic syndrome	OFFSIDES
azathioprine	fatigue	OFFSIDES
azathioprine	bone pain	OFFSIDES
azathioprine	faecaloma	OFFSIDES
azathioprine	acute coronary syndrome	OFFSIDES
azathioprine	haematoma	OFFSIDES
azathioprine	pleurisy	OFFSIDES
azathioprine	blood potassium decreased	OFFSIDES
azathioprine	duodenal ulcer	OFFSIDES
azathioprine	malignant melanoma	OFFSIDES
azathioprine	skin hypertrophy	OFFSIDES
azathioprine	staphylococcal infection	OFFSIDES
azathioprine	respiratory failure	OFFSIDES
azathioprine	post procedural haemorrhage	OFFSIDES
azathioprine	dyspepsia	OFFSIDES
azathioprine	drug ineffective	OFFSIDES
azathioprine	intestinal obstruction	OFFSIDES
azathioprine	faeces discoloured	OFFSIDES
azathioprine	dysuria	OFFSIDES
azathioprine	ataxia	OFFSIDES
azathioprine	iron deficiency anaemia	OFFSIDES
azathioprine	tracheobronchitis	OFFSIDES
azathioprine	skin lesion	OFFSIDES
azathioprine	acute respiratory distress syndrome	OFFSIDES
aminophylline	blood lactate dehydrogenase increased	OFFSIDES
aminophylline	bipolar disorder	OFFSIDES
aminophylline	polycythaemia	OFFSIDES
aminophylline	depressed level of consciousness	OFFSIDES
aminophylline	hypoxia	OFFSIDES
aminophylline	emphysema	OFFSIDES
aminophylline	feeling abnormal	OFFSIDES
aminophylline	prothrombin level decreased	OFFSIDES
aminophylline	cardiovascular disorder	OFFSIDES
aminophylline	colitis	OFFSIDES
aminophylline	bronchitis	OFFSIDES
aminophylline	chest pain	OFFSIDES
aminophylline	lung infection	OFFSIDES
aminophylline	nasopharyngitis	OFFSIDES
aminophylline	colitis ischaemic	OFFSIDES
aminophylline	brain oedema	OFFSIDES
aminophylline	incontinence	OFFSIDES
aminophylline	cardiac failure	OFFSIDES
aminophylline	abnormal dreams	OFFSIDES
aminophylline	cyanosis	OFFSIDES
aminophylline	acidosis	OFFSIDES
aminophylline	pancreatitis	OFFSIDES
aminophylline	status epilepticus	OFFSIDES
aminophylline	adrenal insufficiency	OFFSIDES
aminophylline	blood glucose decreased	OFFSIDES
aminophylline	dysphoria	OFFSIDES
aminophylline	cough	OFFSIDES
aminophylline	injection site erythema	OFFSIDES
aminophylline	musculoskeletal chest pain	OFFSIDES
aminophylline	alanine aminotransferase increased	OFFSIDES
aminophylline	metabolic acidosis	OFFSIDES
aminophylline	blood alkaline phosphatase increased	OFFSIDES
aminophylline	paraesthesia oral	OFFSIDES
aminophylline	blood triglycerides increased	OFFSIDES
aminophylline	sudden death	OFFSIDES
aminophylline	cerebral ischaemia	OFFSIDES
aminophylline	gastric ulcer	OFFSIDES
aminophylline	oliguria	OFFSIDES
aminophylline	neuropathy peripheral	OFFSIDES
aminophylline	atrial flutter	OFFSIDES
aminophylline	gastrointestinal disorder	OFFSIDES
aminophylline	arrhythmia	OFFSIDES
aminophylline	asthma	OFFSIDES
aminophylline	abdominal discomfort	OFFSIDES
aminophylline	hyperventilation	OFFSIDES
aminophylline	oropharyngeal pain	OFFSIDES
aminophylline	hepatic failure	OFFSIDES
aminophylline	crying	OFFSIDES
aminophylline	hepatic necrosis	OFFSIDES
aminophylline	intestinal perforation	OFFSIDES
aminophylline	hypoaesthesia oral	OFFSIDES
aminophylline	acute coronary syndrome	OFFSIDES
aminophylline	pleurisy	OFFSIDES
aminophylline	cardiac murmur	OFFSIDES
aminophylline	cholecystitis	OFFSIDES
aminophylline	respiratory failure	OFFSIDES
aminophylline	gastrointestinal perforation	OFFSIDES
aminophylline	angioedema	OFFSIDES
aminophylline	stridor	OFFSIDES
aminophylline	iron deficiency anaemia	OFFSIDES
aminophylline	gynaecomastia	OFFSIDES
aminophylline	neurosis	OFFSIDES
aminophylline	productive cough	OFFSIDES
aminophylline	ischaemia	OFFSIDES
medroxyprogesterone	proctitis	OFFSIDES
medroxyprogesterone	bipolar disorder	OFFSIDES
medroxyprogesterone	ventricular fibrillation	OFFSIDES
medroxyprogesterone	nodule	OFFSIDES
medroxyprogesterone	basal cell carcinoma	OFFSIDES
medroxyprogesterone	electrocardiogram st segment depression	OFFSIDES
medroxyprogesterone	angle closure glaucoma	OFFSIDES
medroxyprogesterone	induration	OFFSIDES
medroxyprogesterone	endometrial disorder	OFFSIDES
medroxyprogesterone	seborrhoeic keratosis	OFFSIDES
medroxyprogesterone	aplasia pure red cell	OFFSIDES
medroxyprogesterone	metabolic acidosis	OFFSIDES
medroxyprogesterone	pulmonary function test decreased	OFFSIDES
medroxyprogesterone	febrile neutropenia	OFFSIDES
medroxyprogesterone	mucosal inflammation	OFFSIDES
medroxyprogesterone	myelitis	OFFSIDES
medroxyprogesterone	mucous membrane disorder	OFFSIDES
medroxyprogesterone	prostatic disorder	OFFSIDES
medroxyprogesterone	euphoric mood	OFFSIDES
medroxyprogesterone	injection site inflammation	OFFSIDES
medroxyprogesterone	nasal dryness	OFFSIDES
tipranavir	miosis	OFFSIDES
tipranavir	ascites	OFFSIDES
tipranavir	completed suicide	OFFSIDES
tipranavir	encephalopathy	OFFSIDES
tipranavir	cerebral haemorrhage	OFFSIDES
tipranavir	hypophosphataemia	OFFSIDES
tipranavir	erythema	OFFSIDES
tipranavir	sinusitis	OFFSIDES
tipranavir	lymphoma	OFFSIDES
tipranavir	hepatocellular injury	OFFSIDES
tipranavir	cardiac failure	OFFSIDES
tipranavir	epididymitis	OFFSIDES
tipranavir	immune system disorder	OFFSIDES
tipranavir	coma	OFFSIDES
tipranavir	transaminases increased	OFFSIDES
tipranavir	rhonchi	OFFSIDES
tipranavir	lung infiltration	OFFSIDES
tipranavir	lymphocytosis	OFFSIDES
tipranavir	flank pain	OFFSIDES
tipranavir	osteomyelitis	OFFSIDES
tipranavir	gastrointestinal disorder	OFFSIDES
tipranavir	fluid overload	OFFSIDES
tipranavir	intestinal perforation	OFFSIDES
tipranavir	cognitive disorder	OFFSIDES
tipranavir	psoriasis	OFFSIDES
tipranavir	prostatitis	OFFSIDES
tipranavir	nephrotic syndrome	OFFSIDES
tipranavir	haematoma	OFFSIDES
tipranavir	dysaesthesia	OFFSIDES
tipranavir	staphylococcal infection	OFFSIDES
tipranavir	prostatic disorder	OFFSIDES
tipranavir	cholecystitis	OFFSIDES
tipranavir	post procedural haemorrhage	OFFSIDES
tipranavir	drug ineffective	OFFSIDES
tipranavir	septic shock	OFFSIDES
tipranavir	delusion	OFFSIDES
tipranavir	pulmonary hypertension	OFFSIDES
tipranavir	acute respiratory distress syndrome	OFFSIDES
tiagabine	aggression	OFFSIDES
tiagabine	transient ischaemic attack	OFFSIDES
tiagabine	mania	OFFSIDES
tiagabine	wound secretion	OFFSIDES
tiagabine	candida infection	OFFSIDES
tiagabine	bipolar disorder	OFFSIDES
tiagabine	basal cell carcinoma	OFFSIDES
tiagabine	nasal congestion	OFFSIDES
tiagabine	completed suicide	OFFSIDES
tiagabine	burning sensation	OFFSIDES
tiagabine	emphysema	OFFSIDES
tiagabine	pain of skin	OFFSIDES
tiagabine	anxiety	OFFSIDES
tiagabine	application site irritation	OFFSIDES
tiagabine	coordination abnormal	OFFSIDES
tiagabine	ulcer	OFFSIDES
tiagabine	conversion disorder	OFFSIDES
tiagabine	chromatopsia	OFFSIDES
tiagabine	sinusitis	OFFSIDES
tiagabine	incontinence	OFFSIDES
tiagabine	peripheral ischaemia	OFFSIDES
tiagabine	status epilepticus	OFFSIDES
tiagabine	intermittent claudication	OFFSIDES
tiagabine	blood glucose decreased	OFFSIDES
tiagabine	application site rash	OFFSIDES
tiagabine	skin discolouration	OFFSIDES
tiagabine	injection site erythema	OFFSIDES
tiagabine	anger	OFFSIDES
tiagabine	feeling drunk	OFFSIDES
tiagabine	lethargy	OFFSIDES
tiagabine	blepharospasm	OFFSIDES
tiagabine	blood disorder	OFFSIDES
tiagabine	pericarditis	OFFSIDES
tiagabine	impaired healing	OFFSIDES
tiagabine	rhonchi	OFFSIDES
tiagabine	cold sweat	OFFSIDES
tiagabine	cataract	OFFSIDES
tiagabine	joint stiffness	OFFSIDES
tiagabine	hypoalbuminaemia	OFFSIDES
tiagabine	atelectasis	OFFSIDES
tiagabine	abdominal pain upper	OFFSIDES
tiagabine	pneumothorax	OFFSIDES
tiagabine	osteomyelitis	OFFSIDES
tiagabine	tardive dyskinesia	OFFSIDES
tiagabine	arrhythmia	OFFSIDES
tiagabine	akinesia	OFFSIDES
tiagabine	body temperature increased	OFFSIDES
tiagabine	hyperphosphataemia	OFFSIDES
tiagabine	amnesia	OFFSIDES
tiagabine	abdominal discomfort	OFFSIDES
tiagabine	thinking abnormal	OFFSIDES
tiagabine	crying	OFFSIDES
tiagabine	major depression	OFFSIDES
tiagabine	supraventricular tachycardia	OFFSIDES
tiagabine	fluid overload	OFFSIDES
tiagabine	respiration abnormal	OFFSIDES
tiagabine	bruxism	OFFSIDES
tiagabine	bone disorder	OFFSIDES
tiagabine	application site pruritus	OFFSIDES
tiagabine	cognitive disorder	OFFSIDES
tiagabine	neuroleptic malignant syndrome	OFFSIDES
tiagabine	nephrotic syndrome	OFFSIDES
tiagabine	fatigue	OFFSIDES
tiagabine	haematoma	OFFSIDES
tiagabine	dysaesthesia	OFFSIDES
tiagabine	blood potassium decreased	OFFSIDES
tiagabine	abnormal behaviour	OFFSIDES
tiagabine	breath sounds abnormal	OFFSIDES
tiagabine	staphylococcal infection	OFFSIDES
tiagabine	respiratory failure	OFFSIDES
tiagabine	drug ineffective	OFFSIDES
tiagabine	extrapyramidal disorder	OFFSIDES
tiagabine	faeces discoloured	OFFSIDES
tiagabine	arteriosclerosis	OFFSIDES
tiagabine	panic attack	OFFSIDES
tiagabine	cerebellar syndrome	OFFSIDES
tiagabine	exophthalmos	OFFSIDES
guanfacine	aggression	OFFSIDES
guanfacine	mania	OFFSIDES
guanfacine	bipolar disorder	OFFSIDES
guanfacine	hypokinesia	OFFSIDES
guanfacine	movement disorder	OFFSIDES
guanfacine	neutrophil count decreased	OFFSIDES
guanfacine	disseminated intravascular coagulation	OFFSIDES
guanfacine	completed suicide	OFFSIDES
guanfacine	nephrolithiasis	OFFSIDES
guanfacine	osteoarthritis	OFFSIDES
guanfacine	blood creatinine increased	OFFSIDES
guanfacine	herpes zoster	OFFSIDES
guanfacine	sinusitis	OFFSIDES
guanfacine	incontinence	OFFSIDES
guanfacine	musculoskeletal stiffness	OFFSIDES
guanfacine	subarachnoid haemorrhage	OFFSIDES
guanfacine	renal impairment	OFFSIDES
guanfacine	skin discolouration	OFFSIDES
guanfacine	injection site erythema	OFFSIDES
guanfacine	anger	OFFSIDES
guanfacine	pleural effusion	OFFSIDES
guanfacine	respiratory tract congestion	OFFSIDES
guanfacine	arthropathy	OFFSIDES
guanfacine	diverticulitis	OFFSIDES
guanfacine	lacrimation increased	OFFSIDES
guanfacine	blepharospasm	OFFSIDES
guanfacine	pharyngitis streptococcal	OFFSIDES
guanfacine	hyperhidrosis	OFFSIDES
guanfacine	mental disorder	OFFSIDES
guanfacine	ageusia	OFFSIDES
guanfacine	abdominal pain upper	OFFSIDES
guanfacine	sinus bradycardia	OFFSIDES
guanfacine	tardive dyskinesia	OFFSIDES
guanfacine	body temperature increased	OFFSIDES
guanfacine	asthma	OFFSIDES
guanfacine	amnesia	OFFSIDES
guanfacine	altered state of consciousness	OFFSIDES
guanfacine	major depression	OFFSIDES
guanfacine	deafness	OFFSIDES
guanfacine	dysphonia	OFFSIDES
guanfacine	cognitive disorder	OFFSIDES
guanfacine	nephrotic syndrome	OFFSIDES
guanfacine	haematoma	OFFSIDES
guanfacine	abnormal behaviour	OFFSIDES
guanfacine	emotional disorder	OFFSIDES
guanfacine	staphylococcal infection	OFFSIDES
guanfacine	pallor	OFFSIDES
guanfacine	extrapyramidal disorder	OFFSIDES
guanfacine	faeces discoloured	OFFSIDES
guanfacine	dysuria	OFFSIDES
guanfacine	blood urea increased	OFFSIDES
guanfacine	electrocardiogram qt prolonged	OFFSIDES
guanfacine	blood albumin decreased	OFFSIDES
sevelamer	panophthalmitis	OFFSIDES
sevelamer	periodontitis	OFFSIDES
sevelamer	candida infection	OFFSIDES
sevelamer	haemorrhoids	OFFSIDES
sevelamer	protein total decreased	OFFSIDES
sevelamer	ventricular fibrillation	OFFSIDES
sevelamer	ascites	OFFSIDES
sevelamer	hyperkeratosis	OFFSIDES
sevelamer	dry skin	OFFSIDES
sevelamer	depressed level of consciousness	OFFSIDES
sevelamer	disseminated intravascular coagulation	OFFSIDES
sevelamer	burning sensation	OFFSIDES
sevelamer	bacteraemia	OFFSIDES
sevelamer	pain of skin	OFFSIDES
sevelamer	osteoarthritis	OFFSIDES
sevelamer	anuria	OFFSIDES
sevelamer	colitis	OFFSIDES
sevelamer	anxiety	OFFSIDES
sevelamer	hyperaesthesia	OFFSIDES
sevelamer	coordination abnormal	OFFSIDES
sevelamer	ulcer	OFFSIDES
sevelamer	haematemesis	OFFSIDES
sevelamer	chest pain	OFFSIDES
sevelamer	encephalopathy	OFFSIDES
sevelamer	hypophosphataemia	OFFSIDES
sevelamer	balance disorder	OFFSIDES
sevelamer	erythema	OFFSIDES
sevelamer	abscess	OFFSIDES
sevelamer	induration	OFFSIDES
sevelamer	clostridium difficile colitis	OFFSIDES
sevelamer	colitis ischaemic	OFFSIDES
sevelamer	brain oedema	OFFSIDES
sevelamer	blood potassium increased	OFFSIDES
sevelamer	musculoskeletal stiffness	OFFSIDES
sevelamer	scab	OFFSIDES
sevelamer	cardiac failure	OFFSIDES
sevelamer	peripheral ischaemia	OFFSIDES
sevelamer	excoriation	OFFSIDES
sevelamer	odynophagia	OFFSIDES
sevelamer	herpes simplex	OFFSIDES
sevelamer	acidosis	OFFSIDES
sevelamer	duodenitis	OFFSIDES
sevelamer	folliculitis	OFFSIDES
sevelamer	yawning	OFFSIDES
sevelamer	blood glucose decreased	OFFSIDES
sevelamer	gastroenteritis	OFFSIDES
sevelamer	skin discolouration	OFFSIDES
sevelamer	gangrene	OFFSIDES
sevelamer	pain	OFFSIDES
sevelamer	pleural effusion	OFFSIDES
sevelamer	haemolytic anaemia	OFFSIDES
sevelamer	lethargy	OFFSIDES
sevelamer	aplasia pure red cell	OFFSIDES
sevelamer	impetigo	OFFSIDES
sevelamer	diverticulitis	OFFSIDES
sevelamer	lacrimation increased	OFFSIDES
sevelamer	enteritis	OFFSIDES
sevelamer	pericarditis	OFFSIDES
sevelamer	muscle tightness	OFFSIDES
sevelamer	bladder cancer	OFFSIDES
sevelamer	impaired healing	OFFSIDES
sevelamer	infusion site pain	OFFSIDES
sevelamer	metabolic acidosis	OFFSIDES
sevelamer	abnormal faeces	OFFSIDES
sevelamer	musculoskeletal pain	OFFSIDES
sevelamer	apathy	OFFSIDES
sevelamer	osteoporosis	OFFSIDES
sevelamer	hyperhidrosis	OFFSIDES
sevelamer	urethritis	OFFSIDES
sevelamer	pulmonary function test decreased	OFFSIDES
sevelamer	cellulitis	OFFSIDES
sevelamer	lymphocytosis	OFFSIDES
sevelamer	mental disorder	OFFSIDES
sevelamer	joint stiffness	OFFSIDES
sevelamer	bradycardia	OFFSIDES
sevelamer	abdominal pain upper	OFFSIDES
sevelamer	gastric ulcer	OFFSIDES
sevelamer	neuropathy peripheral	OFFSIDES
sevelamer	gastrointestinal disorder	OFFSIDES
sevelamer	arrhythmia	OFFSIDES
sevelamer	body temperature increased	OFFSIDES
sevelamer	cardiogenic shock	OFFSIDES
sevelamer	dizziness	OFFSIDES
sevelamer	hypoaesthesia	OFFSIDES
sevelamer	hyperphosphataemia	OFFSIDES
sevelamer	blood urine present	OFFSIDES
sevelamer	abdominal discomfort	OFFSIDES
sevelamer	altered state of consciousness	OFFSIDES
sevelamer	pigmentation disorder	OFFSIDES
sevelamer	tetany	OFFSIDES
sevelamer	tubulointerstitial nephritis	OFFSIDES
sevelamer	fluid overload	OFFSIDES
sevelamer	acute myocardial infarction	OFFSIDES
sevelamer	deafness	OFFSIDES
sevelamer	procedural pain	OFFSIDES
sevelamer	impaired gastric emptying	OFFSIDES
sevelamer	bone disorder	OFFSIDES
sevelamer	oropharyngeal discomfort	OFFSIDES
sevelamer	dermatitis exfoliative	OFFSIDES
sevelamer	tendon disorder	OFFSIDES
sevelamer	infection	OFFSIDES
sevelamer	hypertonia	OFFSIDES
sevelamer	wound infection	OFFSIDES
sevelamer	azotaemia	OFFSIDES
sevelamer	nephrotic syndrome	OFFSIDES
sevelamer	pericardial effusion	OFFSIDES
sevelamer	bone pain	OFFSIDES
sevelamer	cardiac murmur	OFFSIDES
sevelamer	dysaesthesia	OFFSIDES
sevelamer	duodenal ulcer	OFFSIDES
sevelamer	hypokalaemia	OFFSIDES
sevelamer	anaemia	OFFSIDES
sevelamer	breath sounds abnormal	OFFSIDES
sevelamer	skin hypertrophy	OFFSIDES
sevelamer	staphylococcal infection	OFFSIDES
sevelamer	pallor	OFFSIDES
sevelamer	cholecystitis	OFFSIDES
sevelamer	respiratory failure	OFFSIDES
sevelamer	gastrointestinal perforation	OFFSIDES
sevelamer	septic shock	OFFSIDES
sevelamer	enterocolitis	OFFSIDES
sevelamer	pruritus generalised	OFFSIDES
sevelamer	ataxia	OFFSIDES
sevelamer	blood urea increased	OFFSIDES
sevelamer	arteriosclerosis	OFFSIDES
sevelamer	blood albumin decreased	OFFSIDES
sevelamer	haematochezia	OFFSIDES
sevelamer	pulmonary hypertension	OFFSIDES
sevelamer	skin lesion	OFFSIDES
sevelamer	ischaemia	OFFSIDES
sufentanil	blood lactate dehydrogenase increased	OFFSIDES
sufentanil	ventricular fibrillation	OFFSIDES
sufentanil	torsade de pointes	OFFSIDES
sufentanil	nodule	OFFSIDES
sufentanil	hyporeflexia	OFFSIDES
sufentanil	disseminated intravascular coagulation	OFFSIDES
sufentanil	hypoxia	OFFSIDES
sufentanil	bacteraemia	OFFSIDES
sufentanil	anuria	OFFSIDES
sufentanil	encephalopathy	OFFSIDES
sufentanil	angle closure glaucoma	OFFSIDES
sufentanil	blood creatine phosphokinase increased	OFFSIDES
sufentanil	rhabdomyolysis	OFFSIDES
sufentanil	erythema	OFFSIDES
sufentanil	stevens-johnson syndrome	OFFSIDES
sufentanil	brain oedema	OFFSIDES
sufentanil	rhinitis	OFFSIDES
sufentanil	hepatocellular injury	OFFSIDES
sufentanil	hypotonia	OFFSIDES
sufentanil	peripheral ischaemia	OFFSIDES
sufentanil	polyuria	OFFSIDES
sufentanil	subarachnoid haemorrhage	OFFSIDES
sufentanil	cyanosis	OFFSIDES
sufentanil	erythema multiforme	OFFSIDES
sufentanil	acidosis	OFFSIDES
sufentanil	pancreatitis	OFFSIDES
sufentanil	status epilepticus	OFFSIDES
sufentanil	feeling cold	OFFSIDES
sufentanil	gangrene	OFFSIDES
sufentanil	alanine aminotransferase increased	OFFSIDES
sufentanil	pleural effusion	OFFSIDES
sufentanil	mediastinal disorder	OFFSIDES
sufentanil	coma	OFFSIDES
sufentanil	vasospasm	OFFSIDES
sufentanil	transaminases increased	OFFSIDES
sufentanil	dermatitis bullous	OFFSIDES
sufentanil	hepatitis	OFFSIDES
sufentanil	rales	OFFSIDES
sufentanil	metabolic acidosis	OFFSIDES
sufentanil	haemorrhage intracranial	OFFSIDES
sufentanil	embolism	OFFSIDES
sufentanil	embolism venous	OFFSIDES
sufentanil	bronchospasm paradoxical	OFFSIDES
sufentanil	hypoproteinaemia	OFFSIDES
sufentanil	sensory disturbance	OFFSIDES
sufentanil	pneumothorax	OFFSIDES
sufentanil	oliguria	OFFSIDES
sufentanil	atrial flutter	OFFSIDES
sufentanil	arrhythmia	OFFSIDES
sufentanil	cardiogenic shock	OFFSIDES
sufentanil	hepatic failure	OFFSIDES
sufentanil	tubulointerstitial nephritis	OFFSIDES
sufentanil	prothrombin level increased	OFFSIDES
sufentanil	rash generalised	OFFSIDES
sufentanil	gamma-glutamyltransferase increased	OFFSIDES
sufentanil	drug hypersensitivity	OFFSIDES
sufentanil	dermatitis exfoliative	OFFSIDES
sufentanil	wound infection	OFFSIDES
sufentanil	respiratory disorder	OFFSIDES
sufentanil	monocytosis	OFFSIDES
sufentanil	arrhythmia supraventricular	OFFSIDES
sufentanil	breath sounds abnormal	OFFSIDES
sufentanil	respiratory failure	OFFSIDES
sufentanil	post procedural haemorrhage	OFFSIDES
sufentanil	angioedema	OFFSIDES
sufentanil	septic shock	OFFSIDES
sufentanil	bacterial infection	OFFSIDES
sufentanil	electrocardiogram qt prolonged	OFFSIDES
sufentanil	pulmonary hypertension	OFFSIDES
sufentanil	acute respiratory distress syndrome	OFFSIDES
sufentanil	ischaemia	OFFSIDES
cisatracurium	wound secretion	OFFSIDES
cisatracurium	ventricular fibrillation	OFFSIDES
cisatracurium	hypomagnesaemia	OFFSIDES
cisatracurium	ascites	OFFSIDES
cisatracurium	nodule	OFFSIDES
cisatracurium	depressed level of consciousness	OFFSIDES
cisatracurium	hypoxia	OFFSIDES
cisatracurium	bacteraemia	OFFSIDES
cisatracurium	prothrombin level decreased	OFFSIDES
cisatracurium	cardiovascular disorder	OFFSIDES
cisatracurium	anuria	OFFSIDES
cisatracurium	conversion disorder	OFFSIDES
cisatracurium	electrocardiogram st segment depression	OFFSIDES
cisatracurium	laryngospasm	OFFSIDES
cisatracurium	blood creatine phosphokinase increased	OFFSIDES
cisatracurium	rhabdomyolysis	OFFSIDES
cisatracurium	erythema	OFFSIDES
cisatracurium	stevens-johnson syndrome	OFFSIDES
cisatracurium	brain oedema	OFFSIDES
cisatracurium	hepatocellular injury	OFFSIDES
cisatracurium	blood potassium increased	OFFSIDES
cisatracurium	cardiomyopathy	OFFSIDES
cisatracurium	peripheral ischaemia	OFFSIDES
cisatracurium	polyuria	OFFSIDES
cisatracurium	cyanosis	OFFSIDES
cisatracurium	acidosis	OFFSIDES
cisatracurium	skin discolouration	OFFSIDES
cisatracurium	pleural effusion	OFFSIDES
cisatracurium	coma	OFFSIDES
cisatracurium	transaminases increased	OFFSIDES
cisatracurium	blepharospasm	OFFSIDES
cisatracurium	laceration	OFFSIDES
cisatracurium	dermatitis bullous	OFFSIDES
cisatracurium	albuminuria	OFFSIDES
cisatracurium	hepatitis	OFFSIDES
cisatracurium	priapism	OFFSIDES
cisatracurium	rales	OFFSIDES
cisatracurium	metabolic acidosis	OFFSIDES
cisatracurium	haemorrhage intracranial	OFFSIDES
cisatracurium	embolism	OFFSIDES
cisatracurium	lung infiltration	OFFSIDES
cisatracurium	blood phosphorus decreased	OFFSIDES
cisatracurium	hypoproteinaemia	OFFSIDES
cisatracurium	pneumothorax	OFFSIDES
cisatracurium	oliguria	OFFSIDES
cisatracurium	arrhythmia	OFFSIDES
cisatracurium	akinesia	OFFSIDES
cisatracurium	cardiogenic shock	OFFSIDES
cisatracurium	tubulointerstitial nephritis	OFFSIDES
cisatracurium	supraventricular tachycardia	OFFSIDES
cisatracurium	hepatic necrosis	OFFSIDES
cisatracurium	prothrombin level increased	OFFSIDES
cisatracurium	respiration abnormal	OFFSIDES
cisatracurium	rash generalised	OFFSIDES
cisatracurium	gamma-glutamyltransferase increased	OFFSIDES
cisatracurium	drug hypersensitivity	OFFSIDES
cisatracurium	dermatitis exfoliative	OFFSIDES
cisatracurium	serum sickness	OFFSIDES
cisatracurium	monocytosis	OFFSIDES
cisatracurium	acute coronary syndrome	OFFSIDES
cisatracurium	cardiac murmur	OFFSIDES
cisatracurium	anaemia	OFFSIDES
cisatracurium	pallor	OFFSIDES
cisatracurium	respiratory failure	OFFSIDES
cisatracurium	angioedema	OFFSIDES
cisatracurium	septic shock	OFFSIDES
cisatracurium	blood albumin decreased	OFFSIDES
cisatracurium	acute respiratory distress syndrome	OFFSIDES
cefixime	tongue disorder	OFFSIDES
cefixime	torsade de pointes	OFFSIDES
cefixime	furuncle	OFFSIDES
cefixime	erythema	OFFSIDES
cefixime	clostridium difficile colitis	OFFSIDES
cefixime	international normalised ratio increased	OFFSIDES
cefixime	brain oedema	OFFSIDES
cefixime	incontinence	OFFSIDES
cefixime	ear disorder	OFFSIDES
cefixime	gastroenteritis	OFFSIDES
cefixime	injection site erythema	OFFSIDES
cefixime	alanine aminotransferase increased	OFFSIDES
cefixime	dermatitis bullous	OFFSIDES
cefixime	vestibular disorder	OFFSIDES
cefixime	atrioventricular block first degree	OFFSIDES
cefixime	blood alkaline phosphatase increased	OFFSIDES
cefixime	eye swelling	OFFSIDES
cefixime	peritonitis	OFFSIDES
cefixime	bradycardia	OFFSIDES
cefixime	abdominal pain upper	OFFSIDES
cefixime	mucosal inflammation	OFFSIDES
cefixime	gastrointestinal disorder	OFFSIDES
cefixime	eczema	OFFSIDES
cefixime	hepatic necrosis	OFFSIDES
cefixime	gamma-glutamyltransferase increased	OFFSIDES
cefixime	dermatitis exfoliative	OFFSIDES
cefixime	infection	OFFSIDES
cefixime	anaemia	OFFSIDES
cefixime	hemiplegia	OFFSIDES
cefixime	skin hypertrophy	OFFSIDES
cefixime	staphylococcal infection	OFFSIDES
cefixime	throat tightness	OFFSIDES
cefixime	septic shock	OFFSIDES
cefixime	faeces discoloured	OFFSIDES
cefixime	erythema nodosum	OFFSIDES
cefixime	ataxia	OFFSIDES
cefixime	haematochezia	OFFSIDES
cefixime	skin lesion	OFFSIDES
terconazole	transient ischaemic attack	OFFSIDES
terconazole	mania	OFFSIDES
terconazole	periodontitis	OFFSIDES
terconazole	haemorrhoids	OFFSIDES
terconazole	tenosynovitis	OFFSIDES
terconazole	nephrolithiasis	OFFSIDES
terconazole	osteoarthritis	OFFSIDES
terconazole	anxiety	OFFSIDES
terconazole	bronchitis	OFFSIDES
terconazole	dry eye	OFFSIDES
terconazole	chest pain	OFFSIDES
terconazole	herpes zoster	OFFSIDES
terconazole	sinusitis	OFFSIDES
terconazole	pollakiuria	OFFSIDES
terconazole	brain oedema	OFFSIDES
terconazole	lymphoma	OFFSIDES
terconazole	incontinence	OFFSIDES
terconazole	cyanosis	OFFSIDES
terconazole	appendicitis	OFFSIDES
terconazole	herpes simplex	OFFSIDES
terconazole	seborrhoeic keratosis	OFFSIDES
terconazole	affective disorder	OFFSIDES
terconazole	blood glucose decreased	OFFSIDES
terconazole	cough	OFFSIDES
terconazole	lichenoid keratosis	OFFSIDES
terconazole	pleural effusion	OFFSIDES
terconazole	transaminases increased	OFFSIDES
terconazole	ovarian cyst	OFFSIDES
terconazole	ocular discomfort	OFFSIDES
terconazole	impaired healing	OFFSIDES
terconazole	dehydration	OFFSIDES
terconazole	neuralgia	OFFSIDES
terconazole	rales	OFFSIDES
terconazole	musculoskeletal pain	OFFSIDES
terconazole	osteoporosis	OFFSIDES
terconazole	hyperhidrosis	OFFSIDES
terconazole	blood triglycerides increased	OFFSIDES
terconazole	cataract	OFFSIDES
terconazole	cellulitis	OFFSIDES
terconazole	mental disorder	OFFSIDES
terconazole	flank pain	OFFSIDES
terconazole	atelectasis	OFFSIDES
terconazole	neuropathy peripheral	OFFSIDES
terconazole	hypoaesthesia	OFFSIDES
terconazole	amnesia	OFFSIDES
terconazole	abdominal discomfort	OFFSIDES
terconazole	eczema	OFFSIDES
terconazole	tooth infection	OFFSIDES
terconazole	urine output increased	OFFSIDES
terconazole	glaucoma	OFFSIDES
terconazole	respiration abnormal	OFFSIDES
terconazole	rash generalised	OFFSIDES
terconazole	impaired gastric emptying	OFFSIDES
terconazole	bone disorder	OFFSIDES
terconazole	acne	OFFSIDES
terconazole	infection	OFFSIDES
terconazole	hypertonia	OFFSIDES
terconazole	fatigue	OFFSIDES
terconazole	hypoaesthesia oral	OFFSIDES
terconazole	pericardial effusion	OFFSIDES
terconazole	bone pain	OFFSIDES
terconazole	cardiac murmur	OFFSIDES
terconazole	malignant melanoma	OFFSIDES
terconazole	anaemia	OFFSIDES
terconazole	staphylococcal infection	OFFSIDES
terconazole	road traffic accident	OFFSIDES
terconazole	dyspepsia	OFFSIDES
terconazole	abdominal pain	OFFSIDES
terconazole	eye pain	OFFSIDES
terconazole	dysuria	OFFSIDES
terconazole	micturition urgency	OFFSIDES
terconazole	stridor	OFFSIDES
terconazole	gingival pain	OFFSIDES
terconazole	iritis	OFFSIDES
terconazole	pulmonary hypertension	OFFSIDES
terconazole	panic attack	OFFSIDES
terconazole	skin lesion	OFFSIDES
terconazole	productive cough	OFFSIDES
terconazole	proctalgia	OFFSIDES
rifabutin	mania	OFFSIDES
rifabutin	blood bilirubin increased	OFFSIDES
rifabutin	asthenia	OFFSIDES
rifabutin	anorectal disorder	OFFSIDES
rifabutin	arthritis	OFFSIDES
rifabutin	neutrophil count decreased	OFFSIDES
rifabutin	torsade de pointes	OFFSIDES
rifabutin	hypoxia	OFFSIDES
rifabutin	colitis	OFFSIDES
rifabutin	endophthalmitis	OFFSIDES
rifabutin	lung infection	OFFSIDES
rifabutin	rhabdomyolysis	OFFSIDES
rifabutin	international normalised ratio increased	OFFSIDES
rifabutin	cardiomyopathy	OFFSIDES
rifabutin	polyuria	OFFSIDES
rifabutin	subarachnoid haemorrhage	OFFSIDES
rifabutin	cyanosis	OFFSIDES
rifabutin	herpes virus infection	OFFSIDES
rifabutin	erythema multiforme	OFFSIDES
rifabutin	pancreatitis	OFFSIDES
rifabutin	immune system disorder	OFFSIDES
rifabutin	non-hodgkin's lymphoma	OFFSIDES
rifabutin	renal tubular necrosis	OFFSIDES
rifabutin	lichenoid keratosis	OFFSIDES
rifabutin	transaminases increased	OFFSIDES
rifabutin	hepatic function abnormal	OFFSIDES
rifabutin	blood alkaline phosphatase increased	OFFSIDES
rifabutin	nasal discomfort	OFFSIDES
rifabutin	pneumothorax	OFFSIDES
rifabutin	fluid overload	OFFSIDES
rifabutin	rash generalised	OFFSIDES
rifabutin	gamma-glutamyltransferase increased	OFFSIDES
rifabutin	dermatitis exfoliative	OFFSIDES
rifabutin	intestinal perforation	OFFSIDES
rifabutin	cognitive disorder	OFFSIDES
rifabutin	infection	OFFSIDES
rifabutin	bone pain	OFFSIDES
rifabutin	anaemia	OFFSIDES
rifabutin	angioedema	OFFSIDES
rifabutin	nightmare	OFFSIDES
rifabutin	eye pain	OFFSIDES
rifabutin	intestinal obstruction	OFFSIDES
rifabutin	iritis	OFFSIDES
rifabutin	skin lesion	OFFSIDES
octreotide	asthenia	OFFSIDES
octreotide	haemorrhoids	OFFSIDES
octreotide	chromaturia	OFFSIDES
octreotide	breast pain	OFFSIDES
octreotide	movement disorder	OFFSIDES
octreotide	ascites	OFFSIDES
octreotide	arthritis	OFFSIDES
octreotide	nodule	OFFSIDES
octreotide	basal cell carcinoma	OFFSIDES
octreotide	nasal congestion	OFFSIDES
octreotide	burning sensation	OFFSIDES
octreotide	nephrolithiasis	OFFSIDES
octreotide	emphysema	OFFSIDES
octreotide	feeling abnormal	OFFSIDES
octreotide	pain of skin	OFFSIDES
octreotide	osteoarthritis	OFFSIDES
octreotide	anxiety	OFFSIDES
octreotide	bronchitis	OFFSIDES
octreotide	ulcer	OFFSIDES
octreotide	haematemesis	OFFSIDES
octreotide	chest pain	OFFSIDES
octreotide	lung infection	OFFSIDES
octreotide	breast tenderness	OFFSIDES
octreotide	nasopharyngitis	OFFSIDES
octreotide	furuncle	OFFSIDES
octreotide	balance disorder	OFFSIDES
octreotide	erythema	OFFSIDES
octreotide	abscess	OFFSIDES
octreotide	sinusitis	OFFSIDES
octreotide	brain oedema	OFFSIDES
octreotide	diplopia	OFFSIDES
octreotide	rhinitis	OFFSIDES
octreotide	incontinence	OFFSIDES
octreotide	musculoskeletal stiffness	OFFSIDES
octreotide	excoriation	OFFSIDES
octreotide	menstrual disorder	OFFSIDES
octreotide	pancreatitis	OFFSIDES
octreotide	local swelling	OFFSIDES
octreotide	blood glucose decreased	OFFSIDES
octreotide	breast disorder	OFFSIDES
octreotide	cough	OFFSIDES
octreotide	ear disorder	OFFSIDES
octreotide	feeling cold	OFFSIDES
octreotide	skin discolouration	OFFSIDES
octreotide	injection site erythema	OFFSIDES
octreotide	breast engorgement	OFFSIDES
octreotide	pulmonary congestion	OFFSIDES
octreotide	musculoskeletal chest pain	OFFSIDES
octreotide	mediastinal disorder	OFFSIDES
octreotide	rectal tenesmus	OFFSIDES
octreotide	gout	OFFSIDES
octreotide	lethargy	OFFSIDES
octreotide	diverticulitis	OFFSIDES
octreotide	lacrimation increased	OFFSIDES
octreotide	ovarian cyst	OFFSIDES
octreotide	pericarditis	OFFSIDES
octreotide	muscle tightness	OFFSIDES
octreotide	eye oedema	OFFSIDES
octreotide	phlebitis	OFFSIDES
octreotide	injection site induration	OFFSIDES
octreotide	neuralgia	OFFSIDES
octreotide	atrioventricular block first degree	OFFSIDES
octreotide	abnormal faeces	OFFSIDES
octreotide	musculoskeletal pain	OFFSIDES
octreotide	apathy	OFFSIDES
octreotide	embolism	OFFSIDES
octreotide	osteoporosis	OFFSIDES
octreotide	hyperhidrosis	OFFSIDES
octreotide	cataract	OFFSIDES
octreotide	cellulitis	OFFSIDES
octreotide	joint stiffness	OFFSIDES
octreotide	dry throat	OFFSIDES
octreotide	flank pain	OFFSIDES
octreotide	atelectasis	OFFSIDES
octreotide	abdominal pain upper	OFFSIDES
octreotide	extrasystoles	OFFSIDES
octreotide	osteomyelitis	OFFSIDES
octreotide	oliguria	OFFSIDES
octreotide	sinus bradycardia	OFFSIDES
octreotide	ear infection	OFFSIDES
octreotide	gastrointestinal disorder	OFFSIDES
octreotide	arrhythmia	OFFSIDES
octreotide	angiopathy	OFFSIDES
octreotide	speech disorder	OFFSIDES
octreotide	vulvovaginal pruritus	OFFSIDES
octreotide	motion sickness	OFFSIDES
octreotide	breast discharge	OFFSIDES
octreotide	hypoaesthesia	OFFSIDES
octreotide	blood urine present	OFFSIDES
octreotide	amnesia	OFFSIDES
octreotide	abdominal discomfort	OFFSIDES
octreotide	migraine	OFFSIDES
octreotide	oropharyngeal pain	OFFSIDES
octreotide	hepatic failure	OFFSIDES
octreotide	tooth infection	OFFSIDES
octreotide	urine output increased	OFFSIDES
octreotide	night blindness	OFFSIDES
octreotide	bone disorder	OFFSIDES
octreotide	vulvovaginal dryness	OFFSIDES
octreotide	dysphonia	OFFSIDES
octreotide	accommodation disorder	OFFSIDES
octreotide	nausea	OFFSIDES
octreotide	therapeutic response unexpected	OFFSIDES
octreotide	blood prolactin increased	OFFSIDES
octreotide	tendon disorder	OFFSIDES
octreotide	hypertonia	OFFSIDES
octreotide	wound infection	OFFSIDES
octreotide	serum sickness	OFFSIDES
octreotide	fatigue	OFFSIDES
octreotide	bone pain	OFFSIDES
octreotide	temperature intolerance	OFFSIDES
octreotide	pallor	OFFSIDES
octreotide	throat tightness	OFFSIDES
octreotide	road traffic accident	OFFSIDES
octreotide	abdominal pain	OFFSIDES
octreotide	eye pain	OFFSIDES
octreotide	intestinal obstruction	OFFSIDES
octreotide	anorectal discomfort	OFFSIDES
octreotide	faeces discoloured	OFFSIDES
octreotide	nasal dryness	OFFSIDES
octreotide	gingival pain	OFFSIDES
octreotide	libido increased	OFFSIDES
octreotide	arteriosclerosis	OFFSIDES
octreotide	musculoskeletal discomfort	OFFSIDES
octreotide	haematochezia	OFFSIDES
octreotide	gynaecomastia	OFFSIDES
octreotide	epistaxis	OFFSIDES
octreotide	productive cough	OFFSIDES
octreotide	hair texture abnormal	OFFSIDES
octreotide	exophthalmos	OFFSIDES
fexofenadine	periodontitis	OFFSIDES
fexofenadine	hypomagnesaemia	OFFSIDES
fexofenadine	ascites	OFFSIDES
fexofenadine	tenosynovitis	OFFSIDES
fexofenadine	arthritis	OFFSIDES
fexofenadine	nodule	OFFSIDES
fexofenadine	dry skin	OFFSIDES
fexofenadine	basal cell carcinoma	OFFSIDES
fexofenadine	nasal congestion	OFFSIDES
fexofenadine	burning sensation	OFFSIDES
fexofenadine	nephrolithiasis	OFFSIDES
fexofenadine	feeling abnormal	OFFSIDES
fexofenadine	osteoarthritis	OFFSIDES
fexofenadine	anxiety	OFFSIDES
fexofenadine	disturbance in attention	OFFSIDES
fexofenadine	chest pain	OFFSIDES
fexofenadine	electrocardiogram st segment depression	OFFSIDES
fexofenadine	blood creatine phosphokinase increased	OFFSIDES
fexofenadine	balance disorder	OFFSIDES
fexofenadine	herpes zoster	OFFSIDES
fexofenadine	sinusitis	OFFSIDES
fexofenadine	stevens-johnson syndrome	OFFSIDES
fexofenadine	pollakiuria	OFFSIDES
fexofenadine	brain oedema	OFFSIDES
fexofenadine	incontinence	OFFSIDES
fexofenadine	blood potassium increased	OFFSIDES
fexofenadine	apraxia	OFFSIDES
fexofenadine	cardiomyopathy	OFFSIDES
fexofenadine	non-cardiac chest pain	OFFSIDES
fexofenadine	erythema multiforme	OFFSIDES
fexofenadine	pancreatitis	OFFSIDES
fexofenadine	application site rash	OFFSIDES
fexofenadine	peripheral sensory neuropathy	OFFSIDES
fexofenadine	injection site erythema	OFFSIDES
fexofenadine	bursitis	OFFSIDES
fexofenadine	arthropathy	OFFSIDES
fexofenadine	lacrimation increased	OFFSIDES
fexofenadine	ligament sprain	OFFSIDES
fexofenadine	muscle tightness	OFFSIDES
fexofenadine	bladder cancer	OFFSIDES
fexofenadine	neuralgia	OFFSIDES
fexofenadine	snoring	OFFSIDES
fexofenadine	blood alkaline phosphatase increased	OFFSIDES
fexofenadine	musculoskeletal pain	OFFSIDES
fexofenadine	apathy	OFFSIDES
fexofenadine	urinary tract disorder	OFFSIDES
fexofenadine	hernia	OFFSIDES
fexofenadine	osteoporosis	OFFSIDES
fexofenadine	hyperhidrosis	OFFSIDES
fexofenadine	injection site pruritus	OFFSIDES
fexofenadine	lung infiltration	OFFSIDES
fexofenadine	urethritis	OFFSIDES
fexofenadine	blood triglycerides increased	OFFSIDES
fexofenadine	cataract	OFFSIDES
fexofenadine	cellulitis	OFFSIDES
fexofenadine	atelectasis	OFFSIDES
fexofenadine	abdominal pain upper	OFFSIDES
fexofenadine	pneumothorax	OFFSIDES
fexofenadine	osteomyelitis	OFFSIDES
fexofenadine	neuropathy peripheral	OFFSIDES
fexofenadine	tardive dyskinesia	OFFSIDES
fexofenadine	ear infection	OFFSIDES
fexofenadine	arrhythmia	OFFSIDES
fexofenadine	speech disorder	OFFSIDES
fexofenadine	hypoaesthesia	OFFSIDES
fexofenadine	asthma	OFFSIDES
fexofenadine	amnesia	OFFSIDES
fexofenadine	migraine	OFFSIDES
fexofenadine	depressed mood	OFFSIDES
fexofenadine	hyperventilation	OFFSIDES
fexofenadine	altered state of consciousness	OFFSIDES
fexofenadine	oropharyngeal pain	OFFSIDES
fexofenadine	pigmentation disorder	OFFSIDES
fexofenadine	crying	OFFSIDES
fexofenadine	acute myocardial infarction	OFFSIDES
fexofenadine	prothrombin level increased	OFFSIDES
fexofenadine	deafness	OFFSIDES
fexofenadine	impaired gastric emptying	OFFSIDES
fexofenadine	bruxism	OFFSIDES
fexofenadine	bone disorder	OFFSIDES
fexofenadine	dysphonia	OFFSIDES
fexofenadine	accommodation disorder	OFFSIDES
fexofenadine	nausea	OFFSIDES
fexofenadine	therapeutic response unexpected	OFFSIDES
fexofenadine	acne	OFFSIDES
fexofenadine	cognitive disorder	OFFSIDES
fexofenadine	gastrointestinal ulcer	OFFSIDES
fexofenadine	polyneuropathy	OFFSIDES
fexofenadine	hypertonia	OFFSIDES
fexofenadine	respiratory disorder	OFFSIDES
fexofenadine	nephrotic syndrome	OFFSIDES
fexofenadine	bone pain	OFFSIDES
fexofenadine	temperature intolerance	OFFSIDES
fexofenadine	pleurisy	OFFSIDES
fexofenadine	anaemia	OFFSIDES
fexofenadine	urine abnormality	OFFSIDES
fexofenadine	breath sounds abnormal	OFFSIDES
fexofenadine	throat tightness	OFFSIDES
fexofenadine	road traffic accident	OFFSIDES
fexofenadine	dyspepsia	OFFSIDES
fexofenadine	drug ineffective	OFFSIDES
fexofenadine	abdominal pain	OFFSIDES
fexofenadine	intestinal obstruction	OFFSIDES
fexofenadine	dysuria	OFFSIDES
fexofenadine	stridor	OFFSIDES
fexofenadine	arteriosclerosis	OFFSIDES
fexofenadine	productive cough	OFFSIDES
fexofenadine	ischaemia	OFFSIDES
thiotepa	transient ischaemic attack	OFFSIDES
thiotepa	blood bilirubin increased	OFFSIDES
thiotepa	candida infection	OFFSIDES
thiotepa	miosis	OFFSIDES
thiotepa	ascites	OFFSIDES
thiotepa	basal cell carcinoma	OFFSIDES
thiotepa	hypoxia	OFFSIDES
thiotepa	completed suicide	OFFSIDES
thiotepa	bacteraemia	OFFSIDES
thiotepa	colitis	OFFSIDES
thiotepa	anxiety	OFFSIDES
thiotepa	haematemesis	OFFSIDES
thiotepa	encephalopathy	OFFSIDES
thiotepa	herpes zoster	OFFSIDES
thiotepa	clostridium difficile colitis	OFFSIDES
thiotepa	incontinence	OFFSIDES
thiotepa	cardiomyopathy	OFFSIDES
thiotepa	appendicitis	OFFSIDES
thiotepa	erythema multiforme	OFFSIDES
thiotepa	gastrointestinal infection	OFFSIDES
thiotepa	immune system disorder	OFFSIDES
thiotepa	abdominal distension	OFFSIDES
thiotepa	pleural effusion	OFFSIDES
thiotepa	hepatotoxicity	OFFSIDES
thiotepa	dermatitis bullous	OFFSIDES
thiotepa	urinary tract disorder	OFFSIDES
thiotepa	atelectasis	OFFSIDES
thiotepa	pneumothorax	OFFSIDES
thiotepa	sudden death	OFFSIDES
thiotepa	osteomyelitis	OFFSIDES
thiotepa	febrile neutropenia	OFFSIDES
thiotepa	oliguria	OFFSIDES
thiotepa	neuropathy peripheral	OFFSIDES
thiotepa	mucosal inflammation	OFFSIDES
thiotepa	nephropathy toxic	OFFSIDES
thiotepa	gastrointestinal disorder	OFFSIDES
thiotepa	sensory loss	OFFSIDES
thiotepa	myelitis	OFFSIDES
thiotepa	fluid overload	OFFSIDES
thiotepa	tooth infection	OFFSIDES
thiotepa	mucous membrane disorder	OFFSIDES
thiotepa	bone disorder	OFFSIDES
thiotepa	infection	OFFSIDES
thiotepa	hypertonia	OFFSIDES
thiotepa	pericardial effusion	OFFSIDES
thiotepa	anaemia	OFFSIDES
thiotepa	respiratory failure	OFFSIDES
thiotepa	oral herpes	OFFSIDES
thiotepa	micturition urgency	OFFSIDES
thiotepa	catheter site pain	OFFSIDES
thiotepa	haematochezia	OFFSIDES
thiotepa	pulmonary hypertension	OFFSIDES
thiotepa	epistaxis	OFFSIDES
thiotepa	acute respiratory distress syndrome	OFFSIDES
fentanyl	panophthalmitis	OFFSIDES
fentanyl	periodontitis	OFFSIDES
fentanyl	candida infection	OFFSIDES
fentanyl	miosis	OFFSIDES
fentanyl	bundle branch block	OFFSIDES
fentanyl	ventricular fibrillation	OFFSIDES
fentanyl	hypomagnesaemia	OFFSIDES
fentanyl	ascites	OFFSIDES
fentanyl	tenosynovitis	OFFSIDES
fentanyl	disseminated intravascular coagulation	OFFSIDES
fentanyl	nasal congestion	OFFSIDES
fentanyl	completed suicide	OFFSIDES
fentanyl	osteoarthritis	OFFSIDES
fentanyl	colitis	OFFSIDES
fentanyl	application site irritation	OFFSIDES
fentanyl	coordination abnormal	OFFSIDES
fentanyl	laryngospasm	OFFSIDES
fentanyl	nasopharyngitis	OFFSIDES
fentanyl	rhinitis	OFFSIDES
fentanyl	peripheral ischaemia	OFFSIDES
fentanyl	excoriation	OFFSIDES
fentanyl	cyst	OFFSIDES
fentanyl	application site rash	OFFSIDES
fentanyl	withdrawal syndrome	OFFSIDES
fentanyl	pain	OFFSIDES
fentanyl	bursitis	OFFSIDES
fentanyl	lethargy	OFFSIDES
fentanyl	hepatotoxicity	OFFSIDES
fentanyl	impaired healing	OFFSIDES
fentanyl	cold sweat	OFFSIDES
fentanyl	neuralgia	OFFSIDES
fentanyl	atrioventricular block first degree	OFFSIDES
fentanyl	breast cancer	OFFSIDES
fentanyl	paraesthesia oral	OFFSIDES
fentanyl	embolism	OFFSIDES
fentanyl	eye swelling	OFFSIDES
fentanyl	atelectasis	OFFSIDES
fentanyl	sudden death	OFFSIDES
fentanyl	sinus bradycardia	OFFSIDES
fentanyl	neuropathy peripheral	OFFSIDES
fentanyl	blood urine present	OFFSIDES
fentanyl	abdominal discomfort	OFFSIDES
fentanyl	application site erythema	OFFSIDES
fentanyl	migraine	OFFSIDES
fentanyl	hyperventilation	OFFSIDES
fentanyl	oropharyngeal pain	OFFSIDES
fentanyl	breast enlargement	OFFSIDES
fentanyl	supraventricular tachycardia	OFFSIDES
fentanyl	tooth infection	OFFSIDES
fentanyl	hepatic necrosis	OFFSIDES
fentanyl	bone disorder	OFFSIDES
fentanyl	dysphonia	OFFSIDES
fentanyl	oropharyngeal discomfort	OFFSIDES
fentanyl	application site pruritus	OFFSIDES
fentanyl	infection	OFFSIDES
fentanyl	neuroleptic malignant syndrome	OFFSIDES
fentanyl	application site vesicles	OFFSIDES
fentanyl	bone pain	OFFSIDES
fentanyl	faecaloma	OFFSIDES
fentanyl	pleurisy	OFFSIDES
fentanyl	cardiac murmur	OFFSIDES
fentanyl	blood potassium decreased	OFFSIDES
fentanyl	post procedural haemorrhage	OFFSIDES
fentanyl	drug ineffective	OFFSIDES
fentanyl	dysuria	OFFSIDES
fentanyl	micturition urgency	OFFSIDES
fentanyl	gingival pain	OFFSIDES
fentanyl	bacterial infection	OFFSIDES
fentanyl	haematochezia	OFFSIDES
fentanyl	gynaecomastia	OFFSIDES
fentanyl	ischaemia	OFFSIDES
lubiprostone	mania	OFFSIDES
lubiprostone	protein total decreased	OFFSIDES
lubiprostone	arthritis	OFFSIDES
lubiprostone	torsade de pointes	OFFSIDES
lubiprostone	hyperkeratosis	OFFSIDES
lubiprostone	nephrolithiasis	OFFSIDES
lubiprostone	bacteraemia	OFFSIDES
lubiprostone	regurgitation	OFFSIDES
lubiprostone	colitis	OFFSIDES
lubiprostone	anxiety	OFFSIDES
lubiprostone	bronchitis	OFFSIDES
lubiprostone	ulcer	OFFSIDES
lubiprostone	haematemesis	OFFSIDES
lubiprostone	induration	OFFSIDES
lubiprostone	international normalised ratio increased	OFFSIDES
lubiprostone	brain oedema	OFFSIDES
lubiprostone	diplopia	OFFSIDES
lubiprostone	cardiomyopathy	OFFSIDES
lubiprostone	polyuria	OFFSIDES
lubiprostone	menstrual disorder	OFFSIDES
lubiprostone	cyst	OFFSIDES
lubiprostone	intermittent claudication	OFFSIDES
lubiprostone	gastrointestinal infection	OFFSIDES
lubiprostone	cough	OFFSIDES
lubiprostone	injection site erythema	OFFSIDES
lubiprostone	musculoskeletal chest pain	OFFSIDES
lubiprostone	impetigo	OFFSIDES
lubiprostone	impaired healing	OFFSIDES
lubiprostone	dehydration	OFFSIDES
lubiprostone	rhonchi	OFFSIDES
lubiprostone	atrioventricular block first degree	OFFSIDES
lubiprostone	paraesthesia oral	OFFSIDES
lubiprostone	osteoporosis	OFFSIDES
lubiprostone	hyperhidrosis	OFFSIDES
lubiprostone	injection site pruritus	OFFSIDES
lubiprostone	cellulitis	OFFSIDES
lubiprostone	mental disorder	OFFSIDES
lubiprostone	hypoalbuminaemia	OFFSIDES
lubiprostone	abdominal pain upper	OFFSIDES
lubiprostone	osteomyelitis	OFFSIDES
lubiprostone	gastric ulcer	OFFSIDES
lubiprostone	mucosal inflammation	OFFSIDES
lubiprostone	gastrointestinal disorder	OFFSIDES
lubiprostone	angiopathy	OFFSIDES
lubiprostone	body temperature increased	OFFSIDES
lubiprostone	hypoaesthesia	OFFSIDES
lubiprostone	asthma	OFFSIDES
lubiprostone	optic neuritis	OFFSIDES
lubiprostone	amnesia	OFFSIDES
lubiprostone	application site erythema	OFFSIDES
lubiprostone	eczema	OFFSIDES
lubiprostone	altered state of consciousness	OFFSIDES
lubiprostone	oropharyngeal pain	OFFSIDES
lubiprostone	fluid overload	OFFSIDES
lubiprostone	tooth infection	OFFSIDES
lubiprostone	impaired gastric emptying	OFFSIDES
lubiprostone	bone disorder	OFFSIDES
lubiprostone	drug hypersensitivity	OFFSIDES
lubiprostone	influenza like illness	OFFSIDES
lubiprostone	blood prolactin increased	OFFSIDES
lubiprostone	cognitive disorder	OFFSIDES
lubiprostone	hypertonia	OFFSIDES
lubiprostone	respiratory disorder	OFFSIDES
lubiprostone	azotaemia	OFFSIDES
lubiprostone	bone pain	OFFSIDES
lubiprostone	temperature intolerance	OFFSIDES
lubiprostone	lymphocyte count decreased	OFFSIDES
lubiprostone	blood potassium decreased	OFFSIDES
lubiprostone	duodenal ulcer	OFFSIDES
lubiprostone	emotional disorder	OFFSIDES
lubiprostone	road traffic accident	OFFSIDES
lubiprostone	respiratory failure	OFFSIDES
lubiprostone	post procedural haemorrhage	OFFSIDES
lubiprostone	eye pain	OFFSIDES
lubiprostone	oral herpes	OFFSIDES
lubiprostone	gynaecomastia	OFFSIDES
lubiprostone	epistaxis	OFFSIDES
lubiprostone	acute respiratory distress syndrome	OFFSIDES
trazodone	bipolar disorder	OFFSIDES
trazodone	hypoxia	OFFSIDES
trazodone	completed suicide	OFFSIDES
trazodone	nephrolithiasis	OFFSIDES
trazodone	osteoarthritis	OFFSIDES
trazodone	bronchitis	OFFSIDES
trazodone	disturbance in attention	OFFSIDES
trazodone	ulcer	OFFSIDES
trazodone	chest pain	OFFSIDES
trazodone	encephalopathy	OFFSIDES
trazodone	lung infection	OFFSIDES
trazodone	tension headache	OFFSIDES
trazodone	sinusitis	OFFSIDES
trazodone	pollakiuria	OFFSIDES
trazodone	colitis ischaemic	OFFSIDES
trazodone	flatulence	OFFSIDES
trazodone	rhinitis	OFFSIDES
trazodone	incontinence	OFFSIDES
trazodone	endometrial disorder	OFFSIDES
trazodone	pancreatitis	OFFSIDES
trazodone	gastroenteritis	OFFSIDES
trazodone	withdrawal syndrome	OFFSIDES
trazodone	anger	OFFSIDES
trazodone	abdominal distension	OFFSIDES
trazodone	bursitis	OFFSIDES
trazodone	lethargy	OFFSIDES
trazodone	arthropathy	OFFSIDES
trazodone	sleep disorder	OFFSIDES
trazodone	increased appetite	OFFSIDES
trazodone	impaired healing	OFFSIDES
trazodone	nocturia	OFFSIDES
trazodone	dehydration	OFFSIDES
trazodone	blood alkaline phosphatase increased	OFFSIDES
trazodone	hernia	OFFSIDES
trazodone	osteoporosis	OFFSIDES
trazodone	blood triglycerides increased	OFFSIDES
trazodone	cataract	OFFSIDES
trazodone	cellulitis	OFFSIDES
trazodone	mental disorder	OFFSIDES
trazodone	atelectasis	OFFSIDES
trazodone	osteomyelitis	OFFSIDES
trazodone	neuropathy peripheral	OFFSIDES
trazodone	ear infection	OFFSIDES
trazodone	angiopathy	OFFSIDES
trazodone	body temperature increased	OFFSIDES
trazodone	blood urine present	OFFSIDES
trazodone	abdominal discomfort	OFFSIDES
trazodone	dental caries	OFFSIDES
trazodone	bipolar i disorder	OFFSIDES
trazodone	migraine	OFFSIDES
trazodone	depressed mood	OFFSIDES
trazodone	oropharyngeal pain	OFFSIDES
trazodone	tetany	OFFSIDES
trazodone	major depression	OFFSIDES
trazodone	supraventricular tachycardia	OFFSIDES
trazodone	tooth infection	OFFSIDES
trazodone	procedural pain	OFFSIDES
trazodone	hyperreflexia	OFFSIDES
trazodone	bruxism	OFFSIDES
trazodone	gamma-glutamyltransferase increased	OFFSIDES
trazodone	dysphonia	OFFSIDES
trazodone	cognitive disorder	OFFSIDES
trazodone	polyneuropathy	OFFSIDES
trazodone	neuroleptic malignant syndrome	OFFSIDES
trazodone	temperature intolerance	OFFSIDES
trazodone	cardiac murmur	OFFSIDES
trazodone	blood potassium decreased	OFFSIDES
trazodone	anaemia	OFFSIDES
trazodone	throat tightness	OFFSIDES
trazodone	oral herpes	OFFSIDES
trazodone	arteriosclerosis	OFFSIDES
trazodone	erectile dysfunction	OFFSIDES
trazodone	iron deficiency anaemia	OFFSIDES
trazodone	panic attack	OFFSIDES
benzoyl peroxide	proctitis	OFFSIDES
benzoyl peroxide	asthenia	OFFSIDES
benzoyl peroxide	haemorrhoids	OFFSIDES
benzoyl peroxide	hypomagnesaemia	OFFSIDES
benzoyl peroxide	ascites	OFFSIDES
benzoyl peroxide	arthritis	OFFSIDES
benzoyl peroxide	dry skin	OFFSIDES
benzoyl peroxide	basal cell carcinoma	OFFSIDES
benzoyl peroxide	completed suicide	OFFSIDES
benzoyl peroxide	nephrolithiasis	OFFSIDES
benzoyl peroxide	colitis	OFFSIDES
benzoyl peroxide	anxiety	OFFSIDES
benzoyl peroxide	bronchitis	OFFSIDES
benzoyl peroxide	hyperaesthesia	OFFSIDES
benzoyl peroxide	nasopharyngitis	OFFSIDES
benzoyl peroxide	sinusitis	OFFSIDES
benzoyl peroxide	crohn's disease	OFFSIDES
benzoyl peroxide	flatulence	OFFSIDES
benzoyl peroxide	brain oedema	OFFSIDES
benzoyl peroxide	incontinence	OFFSIDES
benzoyl peroxide	abnormal dreams	OFFSIDES
benzoyl peroxide	herpes virus infection	OFFSIDES
benzoyl peroxide	appendicitis	OFFSIDES
benzoyl peroxide	excoriation	OFFSIDES
benzoyl peroxide	pancreatitis	OFFSIDES
benzoyl peroxide	cough	OFFSIDES
benzoyl peroxide	abdominal distension	OFFSIDES
benzoyl peroxide	pleural effusion	OFFSIDES
benzoyl peroxide	tinnitus	OFFSIDES
benzoyl peroxide	diverticulitis	OFFSIDES
benzoyl peroxide	sleep disorder	OFFSIDES
benzoyl peroxide	dehydration	OFFSIDES
benzoyl peroxide	phlebitis	OFFSIDES
benzoyl peroxide	rales	OFFSIDES
benzoyl peroxide	musculoskeletal pain	OFFSIDES
benzoyl peroxide	eye swelling	OFFSIDES
benzoyl peroxide	application site reaction	OFFSIDES
benzoyl peroxide	peritonitis	OFFSIDES
benzoyl peroxide	pneumothorax	OFFSIDES
benzoyl peroxide	sinus bradycardia	OFFSIDES
benzoyl peroxide	mucosal inflammation	OFFSIDES
benzoyl peroxide	body temperature increased	OFFSIDES
benzoyl peroxide	dizziness	OFFSIDES
benzoyl peroxide	breast discharge	OFFSIDES
benzoyl peroxide	optic neuritis	OFFSIDES
benzoyl peroxide	abdominal discomfort	OFFSIDES
benzoyl peroxide	eczema	OFFSIDES
benzoyl peroxide	depressed mood	OFFSIDES
benzoyl peroxide	oropharyngeal pain	OFFSIDES
benzoyl peroxide	nail disorder	OFFSIDES
benzoyl peroxide	hepatic necrosis	OFFSIDES
benzoyl peroxide	deafness	OFFSIDES
benzoyl peroxide	nausea	OFFSIDES
benzoyl peroxide	influenza like illness	OFFSIDES
benzoyl peroxide	intestinal perforation	OFFSIDES
benzoyl peroxide	acne	OFFSIDES
benzoyl peroxide	gastrointestinal ulcer	OFFSIDES
benzoyl peroxide	hypoaesthesia oral	OFFSIDES
benzoyl peroxide	haematoma	OFFSIDES
benzoyl peroxide	duodenal ulcer	OFFSIDES
benzoyl peroxide	hypokalaemia	OFFSIDES
benzoyl peroxide	anaemia	OFFSIDES
benzoyl peroxide	alopecia	OFFSIDES
benzoyl peroxide	dyspepsia	OFFSIDES
benzoyl peroxide	nightmare	OFFSIDES
benzoyl peroxide	intestinal obstruction	OFFSIDES
benzoyl peroxide	delusion	OFFSIDES
benzoyl peroxide	blood urea increased	OFFSIDES
benzoyl peroxide	iron deficiency anaemia	OFFSIDES
benzoyl peroxide	pulmonary hypertension	OFFSIDES
[truncated: 34,033 more rows]
